# Supplementary material for: Chromosome-associated RNA–protein complexes promote pairing of homologous chromosomes during meiosis in Schizosaccharomyces pombe
Source: Nat Commun. 2019 Dec 6;10:5598. doi: 10.1038/s41467-019-13609-0 (PMC6898681; doi:10.1038/s41467-019-13609-0)
Supplement: Supplementary file 12 — Source Data [file 41467_2019_13609_MOESM12_ESM.zip]

Archive with 10 entries (10 files):
- 203434_3_data_set_4201421_q0n67g.xlsx
- 203434_3_data_set_4201422_q0n67g.xlsx
- 203434_3_data_set_4201423_q0n67g.xlsx
- 203434_3_data_set_4201424_q0n67g (1).xlsx
- 203434_3_data_set_4201425_q0n67g (1).xlsx
- 203434_3_data_set_4201426_q0n67g (1).xlsx
- 203434_3_data_set_4201427_q0n67g.psd
- 203434_3_data_set_4201428_q0n67g.xlsx
- 203434_3_data_set_4201429_q0n67g (1).xlsx
- 203434_3_data_set_4201430_q0n67g (1).xlsx
