# Supplementary material for: Chromosome-associated RNA–protein complexes promote pairing of homologous chromosomes during meiosis in Schizosaccharomyces pombe
Source: Nat Commun. 2019 Dec 6;10:5598. doi: 10.1038/s41467-019-13609-0 (PMC6898681; doi:10.1038/s41467-019-13609-0)
Supplement: Supplementary file 12 — Source Data [file 41467_2019_13609_MOESM12_ESM.zip › 203434_3_data_set_4201421_q0n67g.xlsx]

## Sheet: Fig s7a
Percentile Rank (P.R.) of Distances (Dis.) between A37 loci for the first 3 horsetail stages
WT (21 cells)			with 14DSRs (28 cells)
P.R.	Dis.		P.R.	Dis.
0.00362319	0.35		0.00214133	0.35
0.00724638	0.35		0.00428266	0.35
0.0108696	0.35		0.00642398	0.35
0.0144928	0.35		0.00856531	0.35
0.0181159	0.35		0.0107066	0.35
0.0217391	0.35		0.012848	0.35
0.0253623	0.35		0.0149893	0.35
0.0289855	0.35		0.0171306	0.35
0.0326087	0.35		0.0192719	0.35
0.0362319	0.35		0.0214133	0.35
0.0398551	0.35		0.0235546	0.35
0.0434783	0.35		0.0256959	0.35
0.0471014	0.35		0.0278373	0.35
0.0507246	0.35		0.0299786	0.35
0.0543478	0.35		0.0321199	0.35
0.057971	0.35		0.0342612	0.35
0.0615942	0.35		0.0364026	0.35
0.0652174	0.35		0.0385439	0.35
0.0688406	0.35		0.0406852	0.35
0.0724638	0.35		0.0428266	0.35
0.076087	0.35		0.0449679	0.35
0.0797101	0.35		0.0471092	0.35
0.0833333	0.35		0.0492505	0.35
0.0869565	0.35		0.0513919	0.35
0.0905797	0.35		0.0535332	0.35
0.0942029	0.35		0.0556745	0.35
0.0978261	0.35		0.0578158	0.35
0.101449	0.35		0.0599572	0.35
0.105072	0.35		0.0620985	0.35
0.108696	0.4		0.0642398	0.363217
0.112319	0.42		0.0663812	0.368146
0.115942	0.420703		0.0685225	0.374161
0.119565	0.426306		0.0706638	0.379255
0.123188	0.43		0.0728051	0.382307
0.126812	0.438093		0.0749465	0.394316
0.130435	0.446716		0.0770878	0.40245
0.134058	0.446831		0.0792291	0.403773
0.137681	0.447834		0.0813704	0.422241
0.141304	0.454682		0.0835118	0.42377
0.144928	0.467762		0.0856531	0.430841
0.148551	0.477248		0.0877944	0.437396
0.152174	0.479469		0.0899358	0.44391
0.155797	0.496073		0.0920771	0.448209
0.15942	0.497053		0.0942184	0.450463
0.163043	0.5		0.0963597	0.455422
0.166667	0.502531		0.0985011	0.471825
0.17029	0.511145		0.100642	0.473374
0.173913	0.531634		0.102784	0.4786
0.177536	0.540586		0.104925	0.482423
0.181159	0.581161		0.107066	0.48244
0.184783	0.589347		0.109208	0.5
0.188406	0.599316		0.111349	0.509044
0.192029	0.600669		0.11349	0.513828
0.195652	0.603014		0.115632	0.52432
0.199275	0.62292		0.117773	0.525827
0.202899	0.640851		0.119914	0.529486
0.206522	0.650492		0.122056	0.529876
0.210145	0.656282		0.124197	0.532734
0.213768	0.660596		0.126338	0.549377
0.217391	0.665522		0.12848	0.5537
0.221014	0.67744		0.130621	0.555524
0.224638	0.679633		0.132762	0.557477
0.228261	0.684638		0.134904	0.559546
0.231884	0.69379		0.137045	0.560108
0.235507	0.694163		0.139186	0.562432
0.23913	0.7		0.141328	0.573328
0.242754	0.705734		0.143469	0.573879
0.246377	0.714714		0.14561	0.579003
0.25	0.715254		0.147752	0.584133
0.253623	0.725099		0.149893	0.584758
0.257246	0.737128		0.152034	0.585643
0.26087	0.744413		0.154176	0.586217
0.264493	0.745514		0.156317	0.586693
0.268116	0.764592		0.158458	0.58787
0.271739	0.764774		0.1606	0.592319
0.275362	0.77		0.162741	0.59301
0.278986	0.785446		0.164882	0.604332
0.282609	0.78812		0.167024	0.604614
0.286232	0.793732		0.169165	0.610131
0.289855	0.796894		0.171306	0.61157
0.293478	0.800285		0.173448	0.614122
0.297101	0.802175		0.175589	0.614905
0.300725	0.820682		0.17773	0.619199
0.304348	0.822004		0.179872	0.621041
0.307971	0.824971		0.182013	0.622823
0.311594	0.82774		0.184154	0.62333
0.315217	0.828034		0.186296	0.635969
0.318841	0.850776		0.188437	0.638473
0.322464	0.854069		0.190578	0.638492
0.326087	0.854899		0.192719	0.640838
0.32971	0.860519		0.194861	0.654532
0.333333	0.863622		0.197002	0.659568
0.336957	0.864105		0.199143	0.667333
0.34058	0.87993		0.201285	0.670231
0.344203	0.880134		0.203426	0.678786
0.347826	0.882119		0.205567	0.679501
0.351449	0.892406		0.207709	0.679622
0.355072	0.893284		0.20985	0.68
0.358696	0.89676		0.211991	0.680498
0.362319	0.913325		0.214133	0.686484
0.365942	0.919877		0.216274	0.688194
0.369565	0.922804		0.218415	0.689909
0.373188	0.925416		0.220557	0.69384
0.376812	0.93		0.222698	0.700208
0.380435	0.936072		0.224839	0.701877
0.384058	0.939568		0.226981	0.7034
0.387681	0.949024		0.229122	0.706787
0.391304	0.949559		0.231263	0.721901
0.394928	0.95		0.233405	0.725699
0.398551	0.950485		0.235546	0.726113
0.402174	0.957595		0.237687	0.738031
0.405797	0.958491		0.239829	0.739187
0.40942	0.967213		0.24197	0.744911
0.413043	0.969885		0.244111	0.745876
0.416667	0.978859		0.246253	0.753992
0.42029	0.994196		0.248394	0.756059
0.423913	1		0.250535	0.756822
0.427536	1		0.252677	0.75692
0.431159	1.00069		0.254818	0.761444
0.434783	1.0016		0.256959	0.761485
0.438406	1.00812		0.259101	0.76513
0.442029	1.00961		0.261242	0.769312
0.445652	1.03335		0.263383	0.77
0.449275	1.03808		0.265525	0.771598
0.452899	1.043		0.267666	0.78602
0.456522	1.05068		0.269807	0.788367
0.460145	1.05098		0.271949	0.789409
0.463768	1.06025		0.27409	0.795218
0.467391	1.0613		0.276231	0.798433
0.471014	1.07858		0.278373	0.798674
0.474638	1.09128		0.280514	0.80005
0.478261	1.1		0.282655	0.802725
0.481884	1.1166		0.284797	0.803112
0.485507	1.12255		0.286938	0.803944
0.48913	1.14199		0.289079	0.807213
0.492754	1.14656		0.291221	0.807549
0.496377	1.14806		0.293362	0.808531
0.5	1.14909		0.295503	0.808627
0.503623	1.15002		0.297645	0.810371
0.507246	1.15187		0.299786	0.813017
0.51087	1.15289		0.301927	0.814028
0.514493	1.15447		0.304069	0.815313
0.518116	1.15868		0.30621	0.817799
0.521739	1.16761		0.308351	0.817861
0.525362	1.1728		0.310493	0.831262
0.528986	1.17465		0.312634	0.831755
0.532609	1.17522		0.314775	0.83784
0.536232	1.18105		0.316916	0.838757
0.539855	1.19294		0.319058	0.839543
0.543478	1.22		0.321199	0.84
0.547101	1.22064		0.32334	0.842536
0.550725	1.23862		0.325482	0.846963
0.554348	1.24129		0.327623	0.849946
0.557971	1.24353		0.329764	0.851556
0.561594	1.25081		0.331906	0.855736
0.565217	1.25228		0.334047	0.85668
0.568841	1.28		0.336188	0.870795
0.572464	1.29042		0.33833	0.873278
0.576087	1.3		0.340471	0.87442
0.57971	1.30154		0.342612	0.875289
0.583333	1.33144		0.344754	0.880495
0.586957	1.33259		0.346895	0.881674
0.59058	1.33536		0.349036	0.885433
0.594203	1.35817		0.351178	0.89486
0.597826	1.37685		0.353319	0.895624
0.601449	1.37812		0.35546	0.895815
0.605072	1.37933		0.357602	0.89674
0.608696	1.37944		0.359743	0.897065
0.612319	1.38391		0.361884	0.899266
0.615942	1.39483		0.364026	0.904408
0.619565	1.4019		0.366167	0.905556
0.623188	1.40301		0.368308	0.905823
0.626812	1.40533		0.37045	0.918159
0.630435	1.41415		0.372591	0.919528
0.634058	1.41459		0.374732	0.919827
0.637681	1.42		0.376874	0.921918
0.641304	1.43		0.379015	0.92289
0.644928	1.44626		0.381156	0.923284
0.648551	1.44972		0.383298	0.923622
0.652174	1.44984		0.385439	0.927414
0.655797	1.45028		0.38758	0.927481
0.65942	1.46253		0.389722	0.936928
0.663043	1.4632		0.391863	0.937942
0.666667	1.46494		0.394004	0.938202
0.67029	1.46678		0.396146	0.943647
0.673913	1.4719		0.398287	0.944378
0.677536	1.47391		0.400428	0.944626
0.681159	1.47395		0.40257	0.947485
0.684783	1.47976		0.404711	0.956487
0.688406	1.49101		0.406852	0.959152
0.692029	1.5		0.408994	0.96
0.695652	1.50668		0.411135	0.961785
0.699275	1.51137		0.413276	0.961886
0.702899	1.51745		0.415418	0.962458
0.706522	1.51914		0.417559	0.967469
0.710145	1.5242		0.4197	0.971998
0.713768	1.52529		0.421842	0.976608
0.717391	1.52702		0.423983	0.982801
0.721014	1.54531		0.426124	0.983835
0.724638	1.56295		0.428266	0.991223
0.728261	1.56852		0.430407	0.993006
0.731884	1.57448		0.432548	0.994388
0.735507	1.57449		0.43469	0.99616
0.73913	1.58026		0.436831	1.00165
0.742754	1.58559		0.438972	1.00496
0.746377	1.59277		0.441113	1.00706
0.75	1.61525		0.443255	1.00932
0.753623	1.61879		0.445396	1.00979
0.757246	1.62		0.447537	1.01107
0.76087	1.62965		0.449679	1.01455
0.764493	1.6322		0.45182	1.01617
0.768116	1.63284		0.453961	1.02
0.771739	1.65444		0.456103	1.04538
0.775362	1.66462		0.458244	1.04845
0.778986	1.67114		0.460385	1.05253
0.782609	1.67554		0.462527	1.05255
0.786232	1.68494		0.464668	1.0527
0.789855	1.7049		0.466809	1.05444
0.793478	1.71087		0.468951	1.06023
0.797101	1.71206		0.471092	1.06634
0.800725	1.72299		0.473233	1.06781
0.804348	1.73985		0.475375	1.07
0.807971	1.75005		0.477516	1.07286
0.811594	1.7888		0.479657	1.07303
0.815217	1.78899		0.481799	1.07544
0.818841	1.7895		0.48394	1.07709
0.822464	1.79485		0.486081	1.07827
0.826087	1.81015		0.488223	1.07845
0.82971	1.82292		0.490364	1.07958
0.833333	1.83057		0.492505	1.08065
0.836957	1.831		0.494647	1.08139
0.84058	1.83243		0.496788	1.0815
0.844203	1.83762		0.498929	1.08697
0.847826	1.84923		0.501071	1.08718
0.851449	1.86115		0.503212	1.09189
0.855072	1.89465		0.505353	1.09512
0.858696	1.90176		0.507495	1.0991
0.862319	1.91013		0.509636	1.10182
0.865942	1.92601		0.511777	1.10776
0.869565	1.97322		0.513919	1.10969
0.873188	2		0.51606	1.11174
0.876812	2.04836		0.518201	1.11565
0.880435	2.09245		0.520343	1.11615
0.884058	2.0935		0.522484	1.11829
0.887681	2.1		0.524625	1.11907
0.891304	2.1		0.526767	1.12233
0.894928	2.10003		0.528908	1.13245
0.898551	2.12064		0.531049	1.13571
0.902174	2.12973		0.533191	1.13871
0.905797	2.13721		0.535332	1.13982
0.90942	2.14045		0.537473	1.14049
0.913043	2.17625		0.539615	1.14279
0.916667	2.17921		0.541756	1.14627
0.92029	2.21744		0.543897	1.14714
0.923913	2.25772		0.546039	1.14815
0.927536	2.28207		0.54818	1.15005
0.931159	2.28432		0.550321	1.15384
0.934783	2.33635		0.552463	1.1547
0.938406	2.38528		0.554604	1.15963
0.942029	2.42499		0.556745	1.15967
0.945652	2.42923		0.558887	1.16087
0.949275	2.46953		0.561028	1.1659
0.952899	2.47101		0.563169	1.1705
0.956522	2.50188		0.56531	1.17227
0.960145	2.5634		0.567452	1.1738
0.963768	2.64		0.569593	1.17527
0.967391	2.66524		0.571734	1.18083
0.971014	2.77601		0.573876	1.18173
0.974638	2.86406		0.576017	1.18847
0.978261	2.95421		0.578158	1.19757
0.981884	2.99233		0.5803	1.19828
0.985507	3.03167		0.582441	1.2
0.98913	3.0717		0.584582	1.20263
0.992754	3.39947		0.586724	1.20362
0.996377	3.45558		0.588865	1.20778
1	3.6478		0.591006	1.21001
			0.593148	1.2106
			0.595289	1.21982
			0.59743	1.22091
			0.599572	1.22686
			0.601713	1.23009
			0.603854	1.23097
			0.605996	1.23196
			0.608137	1.23257
			0.610278	1.2356
			0.61242	1.23867
			0.614561	1.24965
			0.616702	1.25211
			0.618844	1.25548
			0.620985	1.26593
			0.623126	1.27931
			0.625268	1.27975
			0.627409	1.28567
			0.62955	1.28883
			0.631692	1.29276
			0.633833	1.2932
			0.635974	1.29365
			0.638116	1.2959
			0.640257	1.29636
			0.642398	1.29808
			0.64454	1.29842
			0.646681	1.30152
			0.648822	1.30439
			0.650964	1.30448
			0.653105	1.30981
			0.655246	1.31899
			0.657388	1.32226
			0.659529	1.3237
			0.66167	1.33934
			0.663812	1.33938
			0.665953	1.3394
			0.668094	1.34398
			0.670236	1.34434
			0.672377	1.34536
			0.674518	1.35906
			0.67666	1.35995
			0.678801	1.36
			0.680942	1.36091
			0.683084	1.3681
			0.685225	1.37
			0.687366	1.38001
			0.689507	1.38541
			0.691649	1.38964
			0.69379	1.39296
			0.695931	1.39354
			0.698073	1.39405
			0.700214	1.39585
			0.702355	1.40356
			0.704497	1.40438
			0.706638	1.40647
			0.708779	1.40648
			0.710921	1.40841
			0.713062	1.41396
			0.715203	1.41417
			0.717345	1.41731
			0.719486	1.41828
			0.721627	1.42399
			0.723769	1.4327
			0.72591	1.4345
			0.728051	1.43858
			0.730193	1.44109
			0.732334	1.44385
			0.734475	1.4441
			0.736617	1.44969
			0.738758	1.45139
			0.740899	1.45868
			0.743041	1.46483
			0.745182	1.47471
			0.747323	1.47621
			0.749465	1.47976
			0.751606	1.48128
			0.753747	1.4843
			0.755889	1.48849
			0.75803	1.49019
			0.760171	1.49221
			0.762313	1.49281
			0.764454	1.50186
			0.766595	1.50574
			0.768737	1.50683
			0.770878	1.51202
			0.773019	1.51621
			0.775161	1.51804
			0.777302	1.5281
			0.779443	1.53247
			0.781585	1.53363
			0.783726	1.53451
			0.785867	1.54359
			0.788009	1.54914
			0.79015	1.54972
			0.792291	1.55976
			0.794433	1.58369
			0.796574	1.5909
			0.798715	1.59498
			0.800857	1.59641
			0.802998	1.59721
			0.805139	1.60319
			0.807281	1.60527
			0.809422	1.60684
			0.811563	1.60847
			0.813704	1.61
			0.815846	1.62382
			0.817987	1.62396
			0.820128	1.62577
			0.82227	1.62606
			0.824411	1.6265
			0.826552	1.63209
			0.828694	1.64
			0.830835	1.64344
			0.832976	1.66215
			0.835118	1.66288
			0.837259	1.66511
			0.8394	1.67902
			0.841542	1.67965
			0.843683	1.68297
			0.845824	1.69343
			0.847966	1.69711
			0.850107	1.70033
			0.852248	1.70629
			0.85439	1.70802
			0.856531	1.71985
			0.858672	1.7217
			0.860814	1.72664
			0.862955	1.733
			0.865096	1.73473
			0.867238	1.74644
			0.869379	1.75623
			0.87152	1.76298
			0.873662	1.76384
			0.875803	1.77168
			0.877944	1.78781
			0.880086	1.79287
			0.882227	1.80035
			0.884368	1.80247
			0.88651	1.82068
			0.888651	1.8364
			0.890792	1.83861
			0.892934	1.87065
			0.895075	1.87477
			0.897216	1.88555
			0.899358	1.8891
			0.901499	1.90603
			0.90364	1.9158
			0.905782	1.92827
			0.907923	1.92974
			0.910064	1.93128
			0.912206	1.93951
			0.914347	1.94
			0.916488	1.94
			0.91863	1.94654
			0.920771	2.01648
			0.922912	2.03238
			0.925054	2.03288
			0.927195	2.0432
			0.929336	2.05949
			0.931478	2.09797
			0.933619	2.1017
			0.93576	2.14553
			0.937901	2.1777
			0.940043	2.20888
			0.942184	2.24164
			0.944325	2.27075
			0.946467	2.28147
			0.948608	2.33969
			0.950749	2.34888
			0.952891	2.39092
			0.955032	2.39397
			0.957173	2.4021
			0.959315	2.40852
			0.961456	2.44173
			0.963597	2.46389
			0.965739	2.46828
			0.96788	2.47614
			0.970021	2.48875
			0.972163	2.5
			0.974304	2.54108
			0.976445	2.58662
			0.978587	2.58802
			0.980728	2.74554
			0.982869	2.7974
			0.985011	2.95498
			0.987152	3.10816
			0.989293	3.14211
			0.991435	3.2
			0.993576	3.28163
			0.995717	3.82635
			0.997859	4.66505
			1	4.7
