# Supplementary material for: Chromosome-associated RNA–protein complexes promote pairing of homologous chromosomes during meiosis in Schizosaccharomyces pombe
Source: Nat Commun. 2019 Dec 6;10:5598. doi: 10.1038/s41467-019-13609-0 (PMC6898681; doi:10.1038/s41467-019-13609-0)
Supplement: Supplementary file 12 — Source Data [file 41467_2019_13609_MOESM12_ESM.zip › 203434_3_data_set_4201422_q0n67g.xlsx]

## Sheet: Fig.s4
Fig.s4a					Fig.s4b						Fig.s4c
Seb1-mCherry		Cell number			Seb1-mCherry		Cell number				Seb1-gfp	Cell number
	No. of dots	D mei2	D omt3			No. of dots	D ski3	D lncRNA584			No. of dots	WT	D-3lncRNA
	0	1	11			0	3	1			0	0	63
	1	13	46			1	15	34			1	0	84
	2	51	83			2	60	111			2	15	13
	3	80	54			3	72	74			3	53	3
	4	32	7			4	35	14			4	40	1
	5	11	0			5	5	1			5	12	0
	6	0	0			6	1	0			6	4	0
	Total	188	201			Total	191	235			Total	124	164
