# Supplementary material for: Chromosome-associated RNA–protein complexes promote pairing of homologous chromosomes during meiosis in Schizosaccharomyces pombe
Source: Nat Commun. 2019 Dec 6;10:5598. doi: 10.1038/s41467-019-13609-0 (PMC6898681; doi:10.1038/s41467-019-13609-0)
Supplement: Supplementary file 12 — Source Data [file 41467_2019_13609_MOESM12_ESM.zip › 203434_3_data_set_4201423_q0n67g.xlsx]

## Sheet: Fig.6a
Percentile Rank (P.R.) of Distances (Dis.) between A55 loci for the first 3 horsetail stages
WT ( h90 omt3+) (37 cells)			h90 omt3- (26 cells)			h90 D-omt3::sme2+ (25 cells)			h- omt3+ X h+ sme2+ (30 cells)
P.R.	Dis.		P.R.	Dis.		P.R.	Dis.		P.R.	Dis.
0.00177305	0.35		0.00218341	0.35		0.00238663	0.35		0.00204082	0.35
0.0035461	0.35		0.00436681	0.35		0.00477327	0.35		0.00408163	0.35
0.00531915	0.35		0.00655022	0.35		0.0071599	0.35		0.00612245	0.35
0.0070922	0.35		0.00873362	0.35		0.00954654	0.35		0.00816327	0.35
0.00886525	0.35		0.010917	0.35		0.0119332	0.35		0.0102041	0.35
0.0106383	0.35		0.0131004	0.35		0.0143198	0.35		0.0122449	0.35
0.0124113	0.35		0.0152838	0.35		0.0167064	0.35		0.0142857	0.35
0.0141844	0.35		0.0174672	0.35		0.0190931	0.35		0.0163265	0.35
0.0159574	0.35		0.0196507	0.35		0.0214797	0.35		0.0183673	0.35
0.0177305	0.35		0.0218341	0.35		0.0238663	0.35		0.0204082	0.35
0.0195035	0.35		0.0240175	0.35		0.026253	0.35		0.022449	0.35
0.0212766	0.35		0.0262009	0.35		0.0286396	0.35		0.0244898	0.35
0.0230496	0.35		0.0283843	0.35		0.0310263	0.35		0.0265306	0.35
0.0248227	0.35		0.0305677	0.35		0.0334129	0.35		0.0285714	0.35
0.0265957	0.35		0.0327511	0.35		0.0357995	0.35		0.0306122	0.35
0.0283688	0.35		0.0349345	0.35		0.0381862	0.35		0.0326531	0.35
0.0301418	0.35		0.0371179	0.35		0.0405728	0.35		0.0346939	0.35
0.0319149	0.35		0.0393013	0.35		0.0429594	0.35		0.0367347	0.35
0.0336879	0.35		0.0414847	0.35		0.0453461	0.35		0.0387755	0.35
0.035461	0.35		0.0436681	0.35		0.0477327	0.35		0.0408163	0.35
0.037234	0.35		0.0458515	0.35		0.0501193	0.35		0.0428571	0.35
0.0390071	0.35		0.0480349	0.35		0.052506	0.35		0.044898	0.35
0.0407801	0.35		0.0502183	0.35		0.0548926	0.35		0.0469388	0.35
0.0425532	0.35		0.0524017	0.35		0.0572792	0.35		0.0489796	0.35
0.0443262	0.35		0.0545852	0.35		0.0596659	0.35		0.0510204	0.35
0.0460993	0.35		0.0567686	0.35		0.0620525	0.35		0.0530612	0.35
0.0478723	0.35		0.058952	0.35		0.0644391	0.35		0.055102	0.35
0.0496454	0.35		0.0611354	0.35		0.0668258	0.35		0.0571429	0.35
0.0514184	0.35		0.0633188	0.35		0.0692124	0.35		0.0591837	0.35
0.0531915	0.35		0.0655022	0.35		0.071599	0.35		0.0612245	0.35
0.0549645	0.35		0.0676856	0.355226		0.0739857	0.35		0.0632653	0.35
0.0567376	0.35		0.069869	0.361846		0.0763723	0.35		0.0653061	0.35
0.0585106	0.35		0.0720524	0.370359		0.0787589	0.35		0.0673469	0.35
0.0602837	0.35		0.0742358	0.376319		0.0811456	0.35		0.0693878	0.35008
0.0620567	0.35		0.0764192	0.377034		0.0835322	0.356375		0.0714286	0.35303
0.0638298	0.35		0.0786026	0.39		0.0859189	0.357299		0.0734694	0.354884
0.0656028	0.35		0.080786	0.396514		0.0883055	0.359944		0.0755102	0.360844
0.0673759	0.35		0.0829694	0.406954		0.0906921	0.361528		0.077551	0.361354
0.0691489	0.35		0.0851528	0.414796		0.0930788	0.364893		0.0795918	0.372608
0.070922	0.35		0.0873362	0.415859		0.0954654	0.367425		0.0816327	0.378293
0.072695	0.35		0.0895197	0.416865		0.097852	0.375816		0.0836735	0.379042
0.0744681	0.35		0.0917031	0.419414		0.100239	0.379491		0.0857143	0.386107
0.0762411	0.35		0.0938865	0.420686		0.102625	0.386582		0.0877551	0.388054
0.0780142	0.35		0.0960699	0.426923		0.105012	0.386994		0.0897959	0.397622
0.0797872	0.35		0.0982533	0.427019		0.107399	0.387145		0.0918367	0.39807
0.0815603	0.35		0.100437	0.430212		0.109785	0.388931		0.0938776	0.401723
0.0833333	0.35		0.10262	0.436012		0.112172	0.390339		0.0959184	0.401769
0.0851064	0.35		0.104803	0.437138		0.114558	0.390364		0.0979592	0.403233
0.0868794	0.35		0.106987	0.449869		0.116945	0.390411		0.1	0.403554
0.0886525	0.35		0.10917	0.45		0.119332	0.390682		0.102041	0.404293
0.0904255	0.35		0.111354	0.453432		0.121718	0.393455		0.104082	0.404792
0.0921986	0.35		0.113537	0.458892		0.124105	0.393971		0.106122	0.405412
0.0939716	0.35		0.115721	0.461685		0.126492	0.396865		0.108163	0.40725
0.0957447	0.35		0.117904	0.47		0.128878	0.3976		0.110204	0.411648
0.0975177	0.35		0.120087	0.477433		0.131265	0.399392		0.112245	0.411706
0.0992908	0.35		0.122271	0.487967		0.133652	0.401183		0.114286	0.414368
0.101064	0.35		0.124454	0.494328		0.136038	0.406933		0.116327	0.414385
0.102837	0.35		0.126638	0.494904		0.138425	0.407005		0.118367	0.414951
0.10461	0.35		0.128821	0.494979		0.140811	0.409618		0.120408	0.415582
0.106383	0.35		0.131004	0.496459		0.143198	0.410816		0.122449	0.424158
0.108156	0.35		0.133188	0.499405		0.145585	0.411383		0.12449	0.424574
0.109929	0.35		0.135371	0.500805		0.147971	0.413158		0.126531	0.426026
0.111702	0.35		0.137555	0.506595		0.150358	0.41549		0.128571	0.435317
0.113475	0.35		0.139738	0.510489		0.152745	0.419296		0.130612	0.43594
0.115248	0.35		0.141921	0.513534		0.155131	0.42		0.132653	0.438932
0.117021	0.35		0.144105	0.513534		0.157518	0.420899		0.134694	0.440509
0.118794	0.35		0.146288	0.516686		0.159905	0.422756		0.136735	0.442847
0.120567	0.35		0.148472	0.518028		0.162291	0.423572		0.138776	0.444776
0.12234	0.35		0.150655	0.518194		0.164678	0.4238		0.140816	0.445583
0.124113	0.35		0.152838	0.521745		0.167064	0.42496		0.142857	0.446434
0.125887	0.35		0.155022	0.523307		0.169451	0.42544		0.144898	0.45
0.12766	0.35		0.157205	0.523588		0.171838	0.42736		0.146939	0.450345
0.129433	0.35		0.159389	0.523588		0.174224	0.433469		0.14898	0.452826
0.131206	0.35		0.161572	0.528094		0.176611	0.433739		0.15102	0.454988
0.132979	0.35		0.163755	0.529046		0.178998	0.434707		0.153061	0.46
0.134752	0.35		0.165939	0.529654		0.181384	0.435841		0.155102	0.462425
0.136525	0.35		0.168122	0.530514		0.183771	0.436355		0.157143	0.462681
0.138298	0.35		0.170306	0.537098		0.186158	0.436646		0.159184	0.463859
0.140071	0.35		0.172489	0.538859		0.188544	0.438007		0.161224	0.463875
0.141844	0.35		0.174672	0.54103		0.190931	0.439477		0.163265	0.465285
0.143617	0.35		0.176856	0.541637		0.193317	0.439839		0.165306	0.468303
0.14539	0.35		0.179039	0.546894		0.195704	0.441815		0.167347	0.468315
0.147163	0.35		0.181223	0.548395		0.198091	0.442507		0.169388	0.469232
0.148936	0.35		0.183406	0.550297		0.200477	0.442839		0.171429	0.469465
0.150709	0.35		0.18559	0.550763		0.202864	0.443321		0.173469	0.473357
0.152482	0.35		0.187773	0.558981		0.205251	0.443351		0.17551	0.474603
0.154255	0.355788		0.189956	0.559151		0.207637	0.444032		0.177551	0.476046
0.156028	0.357777		0.19214	0.560151		0.210024	0.444131		0.179592	0.476807
0.157801	0.35894		0.194323	0.561355		0.212411	0.444218		0.181633	0.477808
0.159574	0.361538		0.196507	0.56214		0.214797	0.444325		0.183673	0.478067
0.161348	0.362049		0.19869	0.562826		0.217184	0.446174		0.185714	0.478717
0.163121	0.362835		0.200873	0.563478		0.21957	0.447582		0.187755	0.479167
0.164894	0.367457		0.203057	0.564691		0.221957	0.448126		0.189796	0.47936
0.166667	0.371117		0.20524	0.565646		0.224344	0.448341		0.191837	0.48001
0.16844	0.374928		0.207424	0.566035		0.22673	0.448657		0.193878	0.485591
0.170213	0.375175		0.209607	0.570213		0.229117	0.448662		0.195918	0.487614
0.171986	0.376017		0.21179	0.570913		0.231504	0.449338		0.197959	0.491051
0.173759	0.37602		0.213974	0.570913		0.23389	0.450031		0.2	0.491465
0.175532	0.376468		0.216157	0.571847		0.236277	0.450091		0.202041	0.492247
0.177305	0.377332		0.218341	0.573071		0.238663	0.450344		0.204082	0.49419
0.179078	0.379412		0.220524	0.573843		0.24105	0.45096		0.206122	0.494835
0.180851	0.383597		0.222707	0.575618		0.243437	0.452261		0.208163	0.495084
0.182624	0.384469		0.224891	0.58246		0.245823	0.453353		0.210204	0.497282
0.184397	0.385328		0.227074	0.587059		0.24821	0.453615		0.212245	0.5
0.18617	0.385366		0.229258	0.59584		0.250597	0.454812		0.214286	0.503635
0.187943	0.388917		0.231441	0.596589		0.252983	0.455181		0.216327	0.508313
0.189716	0.390526		0.233624	0.597718		0.25537	0.456253		0.218367	0.511405
0.191489	0.395742		0.235808	0.606818		0.257757	0.456565		0.220408	0.511429
0.193262	0.395811		0.237991	0.60742		0.260143	0.457692		0.222449	0.512872
0.195035	0.395826		0.240175	0.610501		0.26253	0.457704		0.22449	0.513688
0.196809	0.397885		0.242358	0.614345		0.264916	0.458293		0.226531	0.514054
0.198582	0.39832		0.244541	0.615526		0.267303	0.458787		0.228571	0.51569
0.200355	0.398834		0.246725	0.616655		0.26969	0.458971		0.230612	0.52
0.202128	0.398844		0.248908	0.620399		0.272076	0.458981		0.232653	0.52
0.203901	0.399213		0.251092	0.622798		0.274463	0.459853		0.234694	0.520876
0.205674	0.39957		0.253275	0.622808		0.27685	0.460028		0.236735	0.522154
0.207447	0.4		0.255459	0.62535		0.279236	0.462665		0.238776	0.522224
0.20922	0.402152		0.257642	0.632864		0.281623	0.463027		0.240816	0.525394
0.210993	0.402373		0.259825	0.6329		0.28401	0.46413		0.242857	0.526167
0.212766	0.40364		0.262009	0.635844		0.286396	0.465183		0.244898	0.531439
0.214539	0.404515		0.264192	0.63684		0.288783	0.465744		0.246939	0.531624
0.216312	0.407331		0.266376	0.639107		0.291169	0.46579		0.24898	0.536811
0.218085	0.408661		0.268559	0.639246		0.293556	0.466662		0.25102	0.537138
0.219858	0.408707		0.270742	0.641239		0.295943	0.469674		0.253061	0.537899
0.221631	0.40872		0.272926	0.643948		0.298329	0.470569		0.255102	0.545132
0.223404	0.408804		0.275109	0.654274		0.300716	0.472794		0.257143	0.55075
0.225177	0.409013		0.277293	0.66		0.303103	0.473871		0.259184	0.551417
0.22695	0.409963		0.279476	0.662903		0.305489	0.474274		0.261224	0.554341
0.228723	0.410034		0.281659	0.668873		0.307876	0.474847		0.263265	0.55767
0.230496	0.410347		0.283843	0.673537		0.310263	0.47519		0.265306	0.558732
0.23227	0.411176		0.286026	0.675044		0.312649	0.476273		0.267347	0.561045
0.234043	0.411993		0.28821	0.676585		0.315036	0.4763		0.269388	0.562548
0.235816	0.412522		0.290393	0.67846		0.317422	0.476448		0.271429	0.564111
0.237589	0.412934		0.292576	0.679825		0.319809	0.47681		0.273469	0.564831
0.239362	0.413626		0.29476	0.679865		0.322196	0.477684		0.27551	0.567093
0.241135	0.422645		0.296943	0.68		0.324582	0.477816		0.277551	0.572886
0.242908	0.422769		0.299127	0.681528		0.326969	0.477897		0.279592	0.574654
0.244681	0.423639		0.30131	0.681664		0.329356	0.478663		0.281633	0.576637
0.246454	0.424099		0.303493	0.68304		0.331742	0.478663		0.283673	0.57815
0.248227	0.426038		0.305677	0.686539		0.334129	0.479815		0.285714	0.578249
0.25	0.426279		0.30786	0.68836		0.336516	0.480083		0.287755	0.588678
0.251773	0.428996		0.310044	0.69		0.338902	0.481311		0.289796	0.588795
0.253546	0.429597		0.312227	0.694833		0.341289	0.482849		0.291837	0.592762
0.255319	0.429607		0.31441	0.698013		0.343675	0.483004		0.293878	0.597373
0.257092	0.43		0.316594	0.698089		0.346062	0.485061		0.295918	0.597761
0.258865	0.43163		0.318777	0.705542		0.348449	0.485176		0.297959	0.597787
0.260638	0.431926		0.320961	0.706009		0.350835	0.485242		0.3	0.598025
0.262411	0.433883		0.323144	0.710663		0.353222	0.48539		0.302041	0.598329
0.264184	0.433887		0.325328	0.711831		0.355609	0.48728		0.304082	0.598422
0.265957	0.434562		0.327511	0.713521		0.357995	0.487694		0.306122	0.599019
0.26773	0.43504		0.329694	0.715184		0.360382	0.487933		0.308163	0.599395
0.269504	0.435702		0.331878	0.715494		0.362768	0.488086		0.310204	0.6
0.271277	0.436824		0.334061	0.719831		0.365155	0.49		0.312245	0.602845
0.27305	0.437549		0.336245	0.721159		0.367542	0.490576		0.314286	0.60633
0.274823	0.437983		0.338428	0.727141		0.369928	0.491352		0.316327	0.609471
0.276596	0.439779		0.340611	0.727377		0.372315	0.491808		0.318367	0.609681
0.278369	0.439779		0.342795	0.731404		0.374702	0.492424		0.320408	0.618214
0.280142	0.44		0.344978	0.734882		0.377088	0.492932		0.322449	0.624023
0.281915	0.440444		0.347162	0.741687		0.379475	0.49484		0.32449	0.628731
0.283688	0.442107		0.349345	0.74175		0.381862	0.495636		0.326531	0.629147
0.285461	0.442849		0.351528	0.742792		0.384248	0.496391		0.328571	0.636558
0.287234	0.442849		0.353712	0.74971		0.386635	0.496408		0.330612	0.641127
0.289007	0.443977		0.355895	0.750044		0.389021	0.496971		0.332653	0.642825
0.29078	0.446733		0.358079	0.750051		0.391408	0.497314		0.334694	0.644682
0.292553	0.448434		0.360262	0.752145		0.393795	0.49777		0.336735	0.646037
0.294326	0.449534		0.362445	0.754165		0.396181	0.498502		0.338776	0.646539
0.296099	0.449819		0.364629	0.759611		0.398568	0.499121		0.340816	0.654355
0.297872	0.450835		0.366812	0.76		0.400955	0.499138		0.342857	0.655355
0.299645	0.450853		0.368996	0.760944		0.403341	0.5		0.344898	0.656687
0.301418	0.451422		0.371179	0.761658		0.405728	0.501409		0.346939	0.658737
0.303191	0.454278		0.373362	0.763129		0.408115	0.502353		0.34898	0.66
0.304965	0.45445		0.375546	0.771361		0.410501	0.502395		0.35102	0.661135
0.306738	0.455717		0.377729	0.778504		0.412888	0.502648		0.353061	0.663926
0.308511	0.458219		0.379913	0.778504		0.415274	0.502816		0.355102	0.66393
0.310284	0.463141		0.382096	0.780905		0.417661	0.50432		0.357143	0.664558
0.312057	0.465182		0.384279	0.783997		0.420048	0.504553		0.359184	0.665917
0.31383	0.466775		0.386463	0.784502		0.422434	0.504795		0.361224	0.666384
0.315603	0.468134		0.388646	0.789088		0.424821	0.506014		0.363265	0.669972
0.317376	0.46929		0.39083	0.790712		0.427208	0.506787		0.365306	0.673565
0.319149	0.469501		0.393013	0.793231		0.429594	0.506969		0.367347	0.68
0.320922	0.469733		0.395197	0.794208		0.431981	0.508172		0.369388	0.68
0.322695	0.46981		0.39738	0.794275		0.434368	0.508349		0.371429	0.68823
0.324468	0.469817		0.399563	0.796069		0.436754	0.509898		0.373469	0.689048
0.326241	0.470391		0.401747	0.796826		0.439141	0.511564		0.37551	0.69
0.328014	0.472048		0.40393	0.796826		0.441527	0.511605		0.377551	0.69
0.329787	0.472517		0.406114	0.797918		0.443914	0.511867		0.379592	0.69
0.33156	0.473691		0.408297	0.798141		0.446301	0.512069		0.381633	0.69
0.333333	0.474773		0.41048	0.801597		0.448687	0.512432		0.383673	0.69
0.335106	0.475848		0.412664	0.810314		0.451074	0.512842		0.385714	0.69
0.336879	0.475992		0.414847	0.812675		0.453461	0.513085		0.387755	0.69
0.338652	0.476161		0.417031	0.812911		0.455847	0.516292		0.389796	0.690962
0.340426	0.477383		0.419214	0.813397		0.458234	0.516509		0.391837	0.693692
0.342199	0.478608		0.421397	0.81554		0.460621	0.516797		0.393878	0.699422
0.343972	0.479939		0.423581	0.816219		0.463007	0.516956		0.395918	0.7
0.345745	0.481383		0.425764	0.816561		0.465394	0.517488		0.397959	0.7
0.347518	0.482589		0.427948	0.820813		0.46778	0.517597		0.4	0.706761
0.349291	0.482846		0.430131	0.820813		0.470167	0.518343		0.402041	0.708436
0.351064	0.484115		0.432314	0.824006		0.472554	0.520083		0.404082	0.712734
0.352837	0.484382		0.434498	0.824204		0.47494	0.520386		0.406122	0.718355
0.35461	0.485178		0.436681	0.824268		0.477327	0.520629		0.408163	0.719989
0.356383	0.485178		0.438865	0.827332		0.479714	0.521206		0.410204	0.72
0.358156	0.485848		0.441048	0.829063		0.4821	0.521286		0.412245	0.721714
0.359929	0.485848		0.443231	0.830162		0.484487	0.522418		0.414286	0.721794
0.361702	0.486387		0.445415	0.830162		0.486874	0.522442		0.416327	0.738352
0.363475	0.486405		0.447598	0.836706		0.48926	0.523662		0.418367	0.74
0.365248	0.487068		0.449782	0.836901		0.491647	0.526035		0.420408	0.740926
0.367021	0.487157		0.451965	0.837146		0.494033	0.527412		0.422449	0.741336
0.368794	0.487862		0.454148	0.84		0.49642	0.52822		0.42449	0.74599
0.370567	0.489078		0.456332	0.842454		0.498807	0.529406		0.426531	0.747733
0.37234	0.489579		0.458515	0.844546		0.501193	0.53		0.428571	0.748246
0.374113	0.491985		0.460699	0.846896		0.50358	0.531938		0.430612	0.748927
0.375887	0.492023		0.462882	0.848075		0.505967	0.532085		0.432653	0.75
0.37766	0.492129		0.465066	0.84895		0.508353	0.532115		0.434694	0.75
0.379433	0.495588		0.467249	0.849038		0.51074	0.532665		0.436735	0.76057
0.381206	0.496006		0.469432	0.849433		0.513126	0.534381		0.438776	0.76086
0.382979	0.497062		0.471616	0.851342		0.515513	0.534652		0.440816	0.765382
0.384752	0.499524		0.473799	0.851492		0.5179	0.535732		0.442857	0.77
0.386525	0.501149		0.475983	0.854382		0.520286	0.538879		0.444898	0.77
0.388298	0.501185		0.478166	0.857305		0.522673	0.539466		0.446939	0.78
0.390071	0.503109		0.480349	0.858385		0.52506	0.539819		0.44898	0.78
0.391844	0.504112		0.482533	0.863494		0.527446	0.54		0.45102	0.780245
0.393617	0.50569		0.484716	0.86417		0.529833	0.540193		0.453061	0.785644
0.39539	0.506861		0.4869	0.864666		0.53222	0.540663		0.455102	0.786693
0.397163	0.50719		0.489083	0.866077		0.534606	0.541155		0.457143	0.789068
0.398936	0.507646		0.491266	0.868189		0.536993	0.542074		0.459184	0.792345
0.400709	0.508053		0.49345	0.869301		0.539379	0.542663		0.461224	0.79656
0.402482	0.508716		0.495633	0.869915		0.541766	0.542984		0.463265	0.798239
0.404255	0.509437		0.497817	0.871417		0.544153	0.543258		0.465306	0.799695
0.406028	0.509984		0.5	0.873969		0.546539	0.546276		0.467347	0.8
0.407801	0.512904		0.502183	0.87424		0.548926	0.546325		0.469388	0.8
0.409574	0.513586		0.504367	0.888534		0.551313	0.546994		0.471429	0.800096
0.411348	0.514929		0.50655	0.891731		0.553699	0.547587		0.473469	0.803333
0.413121	0.515849		0.508734	0.895402		0.556086	0.549197		0.47551	0.803956
0.414894	0.516721		0.510917	0.896875		0.558473	0.550223		0.477551	0.805195
0.416667	0.519888		0.5131	0.898443		0.560859	0.550413		0.479592	0.80765
0.41844	0.521188		0.515284	0.899003		0.563246	0.554286		0.481633	0.809328
0.420213	0.522424		0.517467	0.899071		0.565632	0.55456		0.483673	0.816912
0.421986	0.522758		0.519651	0.905007		0.568019	0.556092		0.485714	0.81841
0.423759	0.523007		0.521834	0.909044		0.570406	0.556292		0.487755	0.82
0.425532	0.523362		0.524017	0.910675		0.572792	0.559137		0.489796	0.820155
0.427305	0.523362		0.526201	0.911096		0.575179	0.56026		0.491837	0.825735
0.429078	0.523729		0.528384	0.912243		0.577566	0.560698		0.493878	0.826353
0.430851	0.527638		0.530568	0.915588		0.579952	0.560707		0.495918	0.83
0.432624	0.528385		0.532751	0.91672		0.582339	0.560736		0.497959	0.832
0.434397	0.529267		0.534934	0.917035		0.584726	0.561165		0.5	0.832881
0.43617	0.530833		0.537118	0.91739		0.587112	0.562114		0.502041	0.835964
0.437943	0.531417		0.539301	0.91739		0.589499	0.563447		0.504082	0.837122
0.439716	0.531417		0.541485	0.920999		0.591885	0.563728		0.506122	0.84
0.441489	0.53149		0.543668	0.936289		0.594272	0.564057		0.508163	0.841628
0.443262	0.531587		0.545852	0.936842		0.596659	0.565138		0.510204	0.842404
0.445035	0.53399		0.548035	0.938665		0.599045	0.565862		0.512245	0.844184
0.446809	0.535114		0.550218	0.94		0.601432	0.566561		0.514286	0.845647
0.448582	0.536293		0.552402	0.944981		0.603819	0.567299		0.516327	0.850183
0.450355	0.536312		0.554585	0.945206		0.606205	0.568206		0.518367	0.85136
0.452128	0.538016		0.556769	0.948854		0.608592	0.56825		0.520408	0.857096
0.453901	0.538071		0.558952	0.94948		0.610979	0.569767		0.522449	0.857509
0.455674	0.538115		0.561135	0.952368		0.613365	0.570444		0.52449	0.86
0.457447	0.539759		0.563319	0.956542		0.615752	0.571697		0.526531	0.86
0.45922	0.54		0.565502	0.963634		0.618138	0.572132		0.528571	0.86018
0.460993	0.541306		0.567686	0.964053		0.620525	0.57329		0.530612	0.864995
0.462766	0.541891		0.569869	0.966524		0.622912	0.57376		0.532653	0.86616
0.464539	0.54314		0.572052	0.97039		0.625298	0.576688		0.534694	0.87
0.466312	0.54337		0.574236	0.97479		0.627685	0.577323		0.536735	0.872361
0.468085	0.544568		0.576419	0.977638		0.630072	0.577728		0.538776	0.878238
0.469858	0.545336		0.578603	0.979334		0.632458	0.578496		0.540816	0.880854
0.471631	0.54561		0.580786	0.983558		0.634845	0.580194		0.542857	0.888178
0.473404	0.546554		0.582969	0.99091		0.637232	0.580549		0.544898	0.89
0.475177	0.54888		0.585153	0.998451		0.639618	0.581529		0.546939	0.89396
0.47695	0.54899		0.587336	1.00299		0.642005	0.58239		0.54898	0.894027
0.478723	0.550298		0.58952	1.01106		0.644391	0.584945		0.55102	0.899238
0.480496	0.551896		0.591703	1.01204		0.646778	0.585394		0.553061	0.9
0.48227	0.552067		0.593886	1.01242		0.649165	0.588072		0.555102	0.9
0.484043	0.554284		0.59607	1.0143		0.651551	0.58829		0.557143	0.9
0.485816	0.555081		0.598253	1.01531		0.653938	0.59		0.559184	0.9
0.487589	0.555659		0.600437	1.01983		0.656325	0.590544		0.561224	0.902607
0.489362	0.556581		0.60262	1.01989		0.658711	0.592411		0.563265	0.904712
0.491135	0.56449		0.604803	1.02093		0.661098	0.593442		0.565306	0.905149
0.492908	0.564754		0.606987	1.02455		0.663484	0.595067		0.567347	0.90973
0.494681	0.566971		0.60917	1.02644		0.665871	0.596308		0.569388	0.91
0.496454	0.567177		0.611354	1.02874		0.668258	0.598863		0.571429	0.91
0.498227	0.568368		0.613537	1.02921		0.670644	0.599462		0.573469	0.91
0.5	0.568836		0.615721	1.03394		0.673031	0.599884		0.57551	0.913096
0.501773	0.570912		0.617904	1.03575		0.675418	0.601019		0.577551	0.915093
0.503546	0.572111		0.620087	1.03589		0.677804	0.604044		0.579592	0.918022
0.505319	0.572414		0.622271	1.04		0.680191	0.604145		0.581633	0.92
0.507092	0.573361		0.624454	1.04271		0.682578	0.605602		0.583673	0.92
0.508865	0.574333		0.626638	1.04576		0.684964	0.606365		0.585714	0.929286
0.510638	0.574849		0.628821	1.05006		0.687351	0.606649		0.587755	0.93
0.512411	0.57592		0.631004	1.05373		0.689737	0.606654		0.589796	0.932457
0.514184	0.576226		0.633188	1.05633		0.692124	0.606732		0.591837	0.94
0.515957	0.578521		0.635371	1.07676		0.694511	0.609033		0.593878	0.94
0.51773	0.579087		0.637555	1.08121		0.696897	0.610818		0.595918	0.945718
0.519504	0.580494		0.639738	1.08176		0.699284	0.611438		0.597959	0.949451
0.521277	0.582003		0.641921	1.08177		0.701671	0.61223		0.6	0.95
0.52305	0.58246		0.644105	1.08446		0.704057	0.614265		0.602041	0.95
0.524823	0.582469		0.646288	1.08856		0.706444	0.614634		0.604082	0.95
0.526596	0.584734		0.648472	1.09972		0.708831	0.614652		0.606122	0.952313
0.528369	0.585178		0.650655	1.1		0.711217	0.618312		0.608163	0.963525
0.530142	0.585929		0.652838	1.11326		0.713604	0.621561		0.610204	0.964822
0.531915	0.589207		0.655022	1.11731		0.71599	0.621889		0.612245	0.969065
0.533688	0.590304		0.657205	1.11754		0.718377	0.622095		0.614286	0.97
0.535461	0.590652		0.659389	1.1238		0.720764	0.622412		0.616327	0.970411
0.537234	0.591335		0.661572	1.12492		0.72315	0.627039		0.618367	0.98
0.539007	0.592221		0.663755	1.12648		0.725537	0.628624		0.620408	0.98
0.54078	0.592591		0.665939	1.13594		0.727924	0.629892		0.622449	0.984279
0.542553	0.59381		0.668122	1.13637		0.73031	0.630208		0.62449	0.985068
0.544326	0.596435		0.670306	1.13986		0.732697	0.632387		0.626531	0.99
0.546099	0.596943		0.672489	1.14035		0.735084	0.633929		0.628571	0.992506
0.547872	0.599207		0.674672	1.14363		0.73747	0.63435		0.630612	1
0.549645	0.599326		0.676856	1.14463		0.739857	0.63763		0.632653	1
0.551418	0.600364		0.679039	1.14463		0.742243	0.639041		0.634694	1
0.553191	0.600434		0.681223	1.14541		0.74463	0.64		0.636735	1
0.554965	0.602532		0.683406	1.14911		0.747017	0.640197		0.638776	1
0.556738	0.606503		0.68559	1.14971		0.749403	0.648437		0.640816	1
0.558511	0.606663		0.687773	1.16728		0.75179	0.650462		0.642857	1
0.560284	0.608123		0.689956	1.17159		0.754177	0.651177		0.644898	1
0.562057	0.60847		0.69214	1.17455		0.756563	0.652348		0.646939	1
0.56383	0.612157		0.694323	1.17654		0.75895	0.653058		0.64898	1
0.565603	0.612357		0.696507	1.17798		0.761337	0.653405		0.65102	1
0.567376	0.612545		0.69869	1.17973		0.763723	0.655073		0.653061	1
0.569149	0.615775		0.700873	1.20323		0.76611	0.656285		0.655102	1
0.570922	0.615874		0.703057	1.20864		0.768496	0.656639		0.657143	1
0.572695	0.62176		0.70524	1.21685		0.770883	0.662065		0.659184	1
0.574468	0.623383		0.707424	1.23		0.77327	0.673162		0.661224	1.00166
0.576241	0.625417		0.709607	1.23099		0.775656	0.67327		0.663265	1.00442
0.578014	0.625833		0.71179	1.23446		0.778043	0.675899		0.665306	1.02129
0.579787	0.626919		0.713974	1.23628		0.78043	0.676688		0.667347	1.02546
0.58156	0.627568		0.716157	1.23628		0.782816	0.687999		0.669388	1.03283
0.583333	0.627879		0.718341	1.23836		0.785203	0.689911		0.671429	1.03654
0.585106	0.628122		0.720524	1.2395		0.787589	0.691011		0.673469	1.03853
0.586879	0.630163		0.722707	1.23985		0.789976	0.693895		0.67551	1.04196
0.588652	0.636325		0.724891	1.24366		0.792363	0.696446		0.677551	1.06034
0.590426	0.636809		0.727074	1.24399		0.794749	0.69647		0.679592	1.07053
0.592199	0.638593		0.729258	1.25023		0.797136	0.69926		0.681633	1.07422
0.593972	0.638809		0.731441	1.26328		0.799523	0.702226		0.683673	1.07602
0.595745	0.640318		0.733624	1.26521		0.801909	0.706811		0.685714	1.07985
0.597518	0.641614		0.735808	1.27		0.804296	0.710054		0.687755	1.08186
0.599291	0.643657		0.737991	1.27469		0.806683	0.712091		0.689796	1.08348
0.601064	0.644744		0.740175	1.27906		0.809069	0.72		0.691837	1.08583
0.602837	0.645099		0.742358	1.28479		0.811456	0.721479		0.693878	1.09157
0.60461	0.648184		0.744541	1.28921		0.813842	0.722383		0.695918	1.09206
0.606383	0.649377		0.746725	1.30306		0.816229	0.728632		0.697959	1.09851
0.608156	0.65		0.748908	1.30523		0.818616	0.735633		0.7	1.0995
0.609929	0.651816		0.751092	1.30747		0.821002	0.737829		0.702041	1.1
0.611702	0.653744		0.753275	1.31491		0.823389	0.742856		0.704082	1.1
0.613475	0.655482		0.755459	1.32323		0.825776	0.743443		0.706122	1.10235
0.615248	0.660895		0.757642	1.32774		0.828162	0.752431		0.708163	1.10596
0.617021	0.661573		0.759825	1.33669		0.830549	0.75714		0.710204	1.10761
0.618794	0.661654		0.762009	1.34053		0.832936	0.758149		0.712245	1.12
0.620567	0.661722		0.764192	1.34787		0.835322	0.770501		0.714286	1.1303
0.62234	0.66591		0.766376	1.3542		0.837709	0.773655		0.716327	1.13339
0.624113	0.666342		0.768559	1.35576		0.840095	0.775327		0.718367	1.13676
0.625887	0.66841		0.770742	1.35852		0.842482	0.783093		0.720408	1.13926
0.62766	0.669785		0.772926	1.36272		0.844869	0.795402		0.722449	1.14111
0.629433	0.672498		0.775109	1.36296		0.847255	0.807112		0.72449	1.14117
0.631206	0.675764		0.777293	1.36535		0.849642	0.862183		0.726531	1.14519
0.632979	0.676011		0.779476	1.37066		0.852029	0.871222		0.728571	1.1489
0.634752	0.679175		0.781659	1.37968		0.854415	0.877499		0.730612	1.15602
0.636525	0.67969		0.783843	1.38666		0.856802	0.878085		0.732653	1.15708
0.638298	0.679781		0.786026	1.38806		0.859189	0.886473		0.734694	1.15893
0.640071	0.682101		0.78821	1.39649		0.861575	0.890288		0.736735	1.16
0.641844	0.684216		0.790393	1.39884		0.863962	0.922872		0.738776	1.16162
0.643617	0.694044		0.792576	1.40429		0.866348	0.934106		0.740816	1.16181
0.64539	0.696232		0.79476	1.41889		0.868735	0.939877		0.742857	1.17484
0.647163	0.700299		0.796943	1.428		0.871122	0.949043		0.744898	1.18735
0.648936	0.70249		0.799127	1.42884		0.873508	0.949459		0.746939	1.19692
0.650709	0.703304		0.80131	1.42936		0.875895	0.95		0.74898	1.20869
0.652482	0.703324		0.803493	1.42936		0.878282	0.952222		0.75102	1.20928
0.654255	0.706058		0.805677	1.43		0.880668	0.960917		0.753061	1.21083
0.656028	0.70694		0.80786	1.43034		0.883055	0.979937		0.755102	1.21099
0.657801	0.709549		0.810044	1.43063		0.885442	0.982633		0.757143	1.21543
0.659574	0.712651		0.812227	1.43366		0.887828	0.991959		0.759184	1.22582
0.661348	0.714522		0.81441	1.43607		0.890215	0.992847		0.761224	1.22782
0.663121	0.717005		0.816594	1.44717		0.892601	0.997924		0.763265	1.22797
0.664894	0.720178		0.818777	1.45751		0.894988	1		0.765306	1.22797
0.666667	0.721085		0.820961	1.45774		0.897375	1.01171		0.767347	1.22958
0.66844	0.7235		0.823144	1.4586		0.899761	1.01175		0.769388	1.23
0.670213	0.724778		0.825328	1.46758		0.902148	1.03071		0.771429	1.23661
0.671986	0.726249		0.827511	1.47		0.904535	1.031		0.773469	1.24044
0.673759	0.727836		0.829694	1.48518		0.906921	1.03819		0.77551	1.2434
0.675532	0.728502		0.831878	1.48541		0.909308	1.0534		0.777551	1.26
0.677305	0.729473		0.834061	1.48579		0.911695	1.07419		0.779592	1.26212
0.679078	0.730978		0.836245	1.49149		0.914081	1.0746		0.781633	1.26915
0.680851	0.732888		0.838428	1.52537		0.916468	1.0938		0.783673	1.27
0.682624	0.733803		0.840611	1.52946		0.918854	1.09699		0.785714	1.27103
0.684397	0.745997		0.842795	1.53259		0.921241	1.11718		0.787755	1.27926
0.68617	0.746486		0.844978	1.54163		0.923628	1.14384		0.789796	1.28
0.687943	0.751389		0.847162	1.54286		0.926014	1.1671		0.791837	1.28547
0.689716	0.756423		0.849345	1.54403		0.928401	1.18395		0.793878	1.28703
0.691489	0.758755		0.851528	1.55348		0.930788	1.21605		0.795918	1.29849
0.693262	0.759108		0.853712	1.55407		0.933174	1.22687		0.797959	1.29875
0.695035	0.763667		0.855895	1.5603		0.935561	1.23492		0.8	1.3
0.696809	0.763976		0.858079	1.56509		0.937947	1.25317		0.802041	1.30531
0.698582	0.767116		0.860262	1.5664		0.940334	1.33313		0.804082	1.30566
0.700355	0.769138		0.862445	1.57525		0.942721	1.34563		0.806122	1.32
0.702128	0.771566		0.864629	1.58292		0.945107	1.35008		0.808163	1.32166
0.703901	0.772554		0.866812	1.59805		0.947494	1.35379		0.810204	1.32718
0.705674	0.772911		0.868996	1.60131		0.949881	1.35502		0.812245	1.32876
0.707447	0.788339		0.871179	1.60291		0.952267	1.38933		0.814286	1.32982
0.70922	0.790125		0.873362	1.6142		0.954654	1.39846		0.816327	1.338
0.710993	0.792525		0.875546	1.61523		0.957041	1.42032		0.818367	1.34
0.712766	0.79361		0.877729	1.62097		0.959427	1.42981		0.820408	1.35
0.714539	0.794221		0.879913	1.62196		0.961814	1.43763		0.822449	1.35566
0.716312	0.796144		0.882096	1.62405		0.9642	1.44288		0.82449	1.37
0.718085	0.796156		0.884279	1.62678		0.966587	1.47672		0.826531	1.38
0.719858	0.797375		0.886463	1.62881		0.968974	1.51407		0.828571	1.38
0.721631	0.798483		0.888646	1.63763		0.97136	1.53368		0.830612	1.38848
0.723404	0.803818		0.89083	1.64773		0.973747	1.54831		0.832653	1.39342
0.725177	0.813027		0.893013	1.65003		0.976134	1.55555		0.834694	1.39441
0.72695	0.819307		0.895197	1.65303		0.97852	1.57381		0.836735	1.39622
0.728723	0.819785		0.89738	1.66974		0.980907	1.59933		0.838776	1.4
0.730496	0.819915		0.899563	1.68139		0.983294	1.73934		0.840816	1.40338
0.73227	0.827115		0.901747	1.68795		0.98568	1.79797		0.842857	1.4056
0.734043	0.831305		0.90393	1.70779		0.988067	1.80251		0.844898	1.40923
0.735816	0.832142		0.906114	1.72731		0.990453	1.80945		0.846939	1.41766
0.737589	0.842285		0.908297	1.72762		0.99284	1.83482		0.84898	1.42193
0.739362	0.843576		0.91048	1.73869		0.995227	2.11801		0.85102	1.42572
0.741135	0.843805		0.912664	1.7442		0.997613	3.18952		0.853061	1.43
0.742908	0.844187		0.914847	1.7442		1	5.69077		0.855102	1.44326
0.744681	0.844384		0.917031	1.74593					0.857143	1.46667
0.746454	0.844695		0.919214	1.75805					0.859184	1.47005
0.748227	0.844719		0.921397	1.76					0.861224	1.4825
0.75	0.844889		0.923581	1.77195					0.863265	1.48996
0.751773	0.851384		0.925764	1.78459					0.865306	1.49
0.753546	0.857989		0.927948	1.79131					0.867347	1.49597
0.755319	0.864099		0.930131	1.81991					0.869388	1.49641
0.757092	0.872493		0.932314	1.82663					0.871429	1.5
0.758865	0.874892		0.934498	1.83308					0.873469	1.5
0.760638	0.877296		0.936681	1.85422					0.87551	1.50353
0.762411	0.885868		0.938865	1.91758					0.877551	1.50944
0.764184	0.885878		0.941048	1.94683					0.879592	1.51349
0.765957	0.88637		0.943231	1.94795					0.881633	1.5146
0.76773	0.887073		0.945415	1.94795					0.883673	1.51746
0.769504	0.88779		0.947598	1.95227					0.885714	1.51861
0.771277	0.892062		0.949782	2.00066					0.887755	1.5233
0.77305	0.892062		0.951965	2.00555					0.889796	1.52369
0.774823	0.896244		0.954148	2.00765					0.891837	1.53938
0.776596	0.903586		0.956332	2.03136					0.893878	1.54941
0.778369	0.905859		0.958515	2.1107					0.895918	1.55078
0.780142	0.909919		0.960699	2.14119					0.897959	1.56473
0.781915	0.917524		0.962882	2.22804					0.9	1.58927
0.783688	0.918582		0.965066	2.25526					0.902041	1.5991
0.785461	0.922301		0.967249	2.29359					0.904082	1.6
0.787234	0.930036		0.969432	2.30262					0.906122	1.6
0.789007	0.930358		0.971616	2.31508					0.908163	1.62619
0.79078	0.93432		0.973799	2.33521					0.910204	1.65339
0.792553	0.935985		0.975983	2.3592					0.912245	1.66333
0.794326	0.936792		0.978166	2.44996					0.914286	1.67043
0.796099	0.93767		0.980349	2.63376					0.916327	1.6789
0.797872	0.954342		0.982533	2.64642					0.918367	1.6824
0.799645	0.957206		0.984716	2.64642					0.920408	1.73518
0.801418	0.95897		0.9869	2.67901					0.922449	1.73972
0.803191	0.959076		0.989083	2.78653					0.92449	1.74056
0.804965	0.964022		0.991266	2.94648					0.926531	1.75
0.806738	0.968699		0.99345	2.96					0.928571	1.76523
0.808511	0.972624		0.995633	2.99548					0.930612	1.77369
0.810284	0.98223		0.997817	3.03493					0.932653	1.81
0.812057	0.983603		1	3.05614					0.934694	1.83696
0.81383	0.984553								0.936735	1.83714
0.815603	0.985197								0.938776	1.83933
0.817376	0.987472								0.940816	1.87993
0.819149	0.993428								0.942857	1.89457
0.820922	1.00803								0.944898	1.9
0.822695	1.00859								0.946939	1.96487
0.824468	1.00886								0.94898	2
0.826241	1.01142								0.95102	2
0.828014	1.01968								0.953061	2.07529
0.829787	1.02296								0.955102	2.11424
0.83156	1.02326								0.957143	2.19798
0.833333	1.03319								0.959184	2.2
0.835106	1.03655								0.961224	2.2
0.836879	1.03842								0.963265	2.20822
0.838652	1.04								0.965306	2.25965
0.840426	1.04484								0.967347	2.26018
0.842199	1.05072								0.969388	2.3
0.843972	1.06064								0.971429	2.35
0.845745	1.06489								0.973469	2.35
0.847518	1.0663								0.97551	2.4
0.849291	1.07416								0.977551	2.46225
0.851064	1.08188								0.979592	2.47425
0.852837	1.08194								0.981633	2.50566
0.85461	1.08409								0.983673	2.51131
0.856383	1.08834								0.985714	2.58572
0.858156	1.08939								0.987755	2.8358
0.859929	1.09596								0.989796	2.93801
0.861702	1.10188								0.991837	2.98108
0.863475	1.10385								0.993878	3
0.865248	1.10848								0.995918	3.4457
0.867021	1.11628								0.997959	3.44673
0.868794	1.11868								1	4.33264
0.870567	1.12024
0.87234	1.13457
0.874113	1.15181
0.875887	1.15263
0.87766	1.15537
0.879433	1.16897
0.881206	1.17335
0.882979	1.18541
0.884752	1.19208
0.886525	1.19353
0.888298	1.19816
0.890071	1.2103
0.891844	1.21136
0.893617	1.21842
0.89539	1.23116
0.897163	1.23465
0.898936	1.26355
0.900709	1.26843
0.902482	1.27831
0.904255	1.27913
0.906028	1.29377
0.907801	1.30156
0.909574	1.30686
0.911348	1.31816
0.913121	1.32598
0.914894	1.34565
0.916667	1.36253
0.91844	1.36872
0.920213	1.36879
0.921986	1.40613
0.923759	1.41759
0.925532	1.41904
0.927305	1.44443
0.929078	1.445
0.930851	1.47339
0.932624	1.47765
0.934397	1.47892
0.93617	1.50341
0.937943	1.50903
0.939716	1.51219
0.941489	1.51352
0.943262	1.52415
0.945035	1.5265
0.946809	1.53294
0.948582	1.53615
0.950355	1.56
0.952128	1.56039
0.953901	1.5725
0.955674	1.59271
0.957447	1.61667
0.95922	1.61737
0.960993	1.62951
0.962766	1.65671
0.964539	1.66823
0.966312	1.69
0.968085	1.6991
0.969858	1.7117
0.971631	1.72944
0.973404	1.78797
0.975177	1.81789
0.97695	1.84628
0.978723	1.84805
0.980496	1.85906
0.98227	1.92917
0.984043	1.99284
0.985816	2.07279
0.987589	2.07955
0.989362	2.2609
0.991135	2.35151
0.992908	2.36568
0.994681	2.44702
0.996454	2.92
0.998227	3.04696
1	3.91957
