# Supplementary material for: Chromosome-associated RNA–protein complexes promote pairing of homologous chromosomes during meiosis in Schizosaccharomyces pombe
Source: Nat Commun. 2019 Dec 6;10:5598. doi: 10.1038/s41467-019-13609-0 (PMC6898681; doi:10.1038/s41467-019-13609-0)
Supplement: Supplementary file 12 — Source Data [file 41467_2019_13609_MOESM12_ESM.zip › 203434_3_data_set_4201424_q0n67g (1).xlsx]

## Sheet: Fig.4&SupFig5-stage1
sme2 locus															A55 locus															C24 locus
WT (40 cells)		rec12- (18 cells)		D-sme2 (24 cells)		rec12- D-sme2 (21 cells)		seb1- (30 cells)		rhn1- (31 cells)		seb1-rhn1- (24 cells)			WT (38 cells)		rec12- (25 cells)		D-omt3 (26 cells)		rec12- D-omt3 (31 cells)		seb1- (25 cells)		rhn1- (28 cells)		seb1-rhn1- (29 cells)			WT (53 cells)		rec12- (18 cells)		D-lncRNA584 (29 cells)		rec12- D-omt3 (27 cells)		seb1- (24 cells)		rhn1- (23 cells)		seb1-rhn1- (19 cells)
P.R.	Dis.	P.R.	Dis.	P.R.	Dis.	P.R.	Dis.	P.R.	Dis.	P.R.	Dis.	P.R.	Dis.		P.R.	Dis.	P.R.	Dis.	P.R.	Dis.	P.R.	Dis.	P.R.	Dis.	P.R.	Dis.	P.R.	Dis.		P.R.	Dis.	P.R.	Dis.	P.R.	Dis.	P.R.	Dis.	P.R.	Dis.	P.R.	Dis.	P.R.	Dis.
0.00537634	0.35	0.00735294	0.35	0.00775194	0.35	0.00628931	0.35	0.00649351	0.35	0.00649351	0.35	0.00869565	0.35		0.0049505	0.35	0.00819672	0.35	0.00653595	0.35	0.0060241	0.35	0.00699301	0.35	0.00613497	0.35	0.00558659	0.494513		0.00406504	0.35	0.00740741	0.35	0.00628931	0.35	0.0075188	0.35	0.00813008	0.35	0.00819672	0.35	0.00735294	0.35
0.0107527	0.35	0.0147059	0.35	0.0155039	0.35	0.0125786	0.35	0.012987	0.35	0.012987	0.35	0.0173913	0.35		0.00990099	0.35	0.0163934	0.35	0.0130719	0.35	0.0120482	0.35	0.013986	0.35	0.0122699	0.35	0.0111732	0.536556		0.00813008	0.35	0.0148148	0.35	0.0125786	0.35	0.0150376	0.35	0.0162602	0.35	0.0163934	0.35	0.0147059	0.35
0.016129	0.35	0.0220588	0.35	0.0232558	0.35	0.0188679	0.35	0.0194805	0.35	0.0194805	0.35	0.026087	0.4		0.0148515	0.35	0.0245902	0.35	0.0196078	0.377034	0.0180723	0.35	0.020979	0.35	0.0184049	0.35	0.0167598	0.576612		0.0121951	0.35	0.0222222	0.35	0.0188679	0.35	0.0225564	0.35	0.0243902	0.35	0.0245902	0.35	0.0220588	0.35
0.0215054	0.35	0.0294118	0.35	0.0310078	0.35	0.0251572	0.35	0.025974	0.35	0.025974	0.35	0.0347826	0.41775		0.019802	0.35	0.0327869	0.35	0.0261438	0.39	0.0240964	0.35	0.027972	0.35	0.0245399	0.35	0.0223464	0.593118		0.0162602	0.35	0.0296296	0.35	0.0251572	0.35	0.0300752	0.35	0.0325203	0.398695	0.0327869	0.35	0.0294118	0.35
0.0268817	0.35	0.0367647	0.35	0.0387597	0.35	0.0314465	0.35	0.0324675	0.35	0.0324675	0.35	0.0434783	0.552188		0.0247525	0.35	0.0409836	0.35	0.0326797	0.426923	0.0301205	0.35	0.034965	0.394634	0.0306748	0.35	0.027933	0.622977		0.0203252	0.35	0.037037	0.35	0.0314465	0.35	0.037594	0.35	0.0406504	0.443766	0.0409836	0.405002	0.0367647	0.429698
0.0322581	0.35	0.0441176	0.35	0.0465116	0.35	0.0377358	0.35	0.038961	0.35	0.038961	0.35	0.0521739	0.578348		0.029703	0.35	0.0491803	0.35	0.0392157	0.47	0.0361446	0.35	0.041958	0.39648	0.0368098	0.35	0.0335196	0.628504		0.0243902	0.35	0.0444444	0.35	0.0377358	0.35	0.0451128	0.35	0.0487805	0.5	0.0491803	0.413779	0.0441176	0.429995
0.0376344	0.35	0.0514706	0.35	0.0542636	0.35	0.0440252	0.35	0.0454545	0.35	0.0454545	0.35	0.0608696	0.585751		0.0346535	0.35	0.057377	0.35	0.0457516	0.506595	0.0421687	0.35	0.048951	0.39915	0.0429448	0.378163	0.0391061	0.649674		0.0284553	0.35	0.0518519	0.35	0.0440252	0.35	0.0526316	0.35	0.0569106	0.504985	0.057377	0.417064	0.0514706	0.432756
0.0430108	0.35	0.0588235	0.35	0.0620155	0.35	0.0503145	0.35	0.0519481	0.35	0.0519481	0.35	0.0695652	0.592456		0.039604	0.35	0.0655738	0.35	0.0522876	0.550297	0.0481928	0.35	0.0559441	0.405115	0.0490798	0.387601	0.0446927	0.65221		0.0325203	0.35	0.0592593	0.35	0.0503145	0.35	0.0601504	0.35	0.0650407	0.532229	0.0655738	0.438112	0.0588235	0.472531
0.0483871	0.35	0.0661765	0.35	0.0697674	0.35	0.0566038	0.35	0.0584416	0.35	0.0584416	0.35	0.0782609	0.606401		0.0445545	0.35	0.0737705	0.35	0.0588235	0.56214	0.0542169	0.35	0.0629371	0.409859	0.0552147	0.489715	0.0502793	0.662834		0.0365854	0.35	0.0666667	0.35	0.0566038	0.35	0.0676692	0.35	0.0731707	0.53538	0.0737705	0.449804	0.0661765	0.488209
0.0537634	0.35	0.0735294	0.35	0.0775194	0.35	0.0628931	0.35	0.0649351	0.35	0.0649351	0.35	0.0869565	0.609391		0.049505	0.35	0.0819672	0.35	0.0653595	0.565646	0.060241	0.443578	0.0699301	0.438309	0.0613497	0.494074	0.0558659	0.667912		0.0406504	0.35	0.0740741	0.35	0.0628931	0.35	0.075188	0.35	0.0813008	0.570584	0.0819672	0.481427	0.0735294	0.522193
0.0591398	0.35	0.0808824	0.35	0.0852713	0.35	0.0691824	0.35	0.0714286	0.35	0.0714286	0.35	0.0956522	0.611724		0.0544554	0.35	0.0901639	0.35	0.0718954	0.596589	0.0662651	0.451933	0.0769231	0.453622	0.0674847	0.497078	0.0614525	0.67244		0.0447154	0.35	0.0814815	0.35	0.0691824	0.35	0.0827068	0.35	0.0894309	0.6	0.0901639	0.481493	0.0808824	0.524472
0.0645161	0.35	0.0882353	0.35	0.0930233	0.35	0.0754717	0.35	0.0779221	0.35	0.0779221	0.35	0.104348	0.637046		0.0594059	0.35	0.0983607	0.35	0.0784314	0.606818	0.0722892	0.483425	0.0839161	0.516925	0.0736196	0.533116	0.0670391	0.678432		0.0487805	0.35	0.0888889	0.353011	0.0754717	0.35	0.0902256	0.35	0.097561	0.605959	0.0983607	0.4889	0.0882353	0.551156
0.0698925	0.35	0.0955882	0.35	0.100775	0.35	0.081761	0.35	0.0844156	0.35	0.0844156	0.35	0.113043	0.660044		0.0643564	0.35	0.106557	0.35	0.0849673	0.60742	0.0783133	0.488688	0.0909091	0.528339	0.0797546	0.60867	0.0726257	0.696702		0.0528455	0.35	0.0962963	0.37214	0.081761	0.35	0.0977444	0.35	0.105691	0.6068	0.106557	0.503888	0.0955882	0.59304
0.0752688	0.35	0.102941	0.35	0.108527	0.35	0.0880503	0.35	0.0909091	0.35	0.0909091	0.35	0.121739	0.698548		0.0693069	0.35	0.114754	0.35	0.0915033	0.62535	0.0843373	0.524003	0.0979021	0.532388	0.0858896	0.608861	0.0782123	0.714683		0.0569106	0.35	0.103704	0.387809	0.0880503	0.35	0.105263	0.35	0.113821	0.633888	0.114754	0.505896	0.102941	0.593282
0.0806452	0.35	0.110294	0.35	0.116279	0.35	0.0943396	0.35	0.0974026	0.35	0.0974026	0.35	0.130435	0.7		0.0742574	0.35	0.122951	0.35	0.0980392	0.668873	0.0903614	0.569444	0.104895	0.568635	0.0920245	0.612126	0.0837989	0.780781		0.0609756	0.35	0.111111	0.391508	0.0943396	0.35	0.112782	0.35	0.121951	0.635388	0.122951	0.505919	0.110294	0.61864
0.0860215	0.35	0.117647	0.35	0.124031	0.35	0.100629	0.35	0.103896	0.35	0.103896	0.35	0.13913	0.701522		0.0792079	0.35	0.131148	0.35	0.104575	0.676585	0.0963855	0.569858	0.111888	0.589918	0.0981595	0.615251	0.0893855	0.782391		0.0650407	0.35	0.118519	0.392424	0.100629	0.35	0.120301	0.35	0.130081	0.639731	0.131148	0.507945	0.117647	0.647135
0.0913978	0.35	0.125	0.35	0.131783	0.35	0.106918	0.35	0.11039	0.35	0.11039	0.35	0.147826	0.701548		0.0841584	0.35	0.139344	0.35	0.111111	0.68	0.10241	0.581545	0.118881	0.595342	0.104294	0.636783	0.0949721	0.808165		0.0691057	0.35	0.125926	0.397992	0.106918	0.35	0.12782	0.35	0.138211	0.675122	0.139344	0.511209	0.125	0.663003
0.0967742	0.35	0.132353	0.35	0.139535	0.35	0.113208	0.35	0.116883	0.35	0.116883	0.35	0.156522	0.712088		0.0891089	0.35	0.147541	0.35	0.117647	0.681528	0.108434	0.582579	0.125874	0.615991	0.110429	0.669448	0.100559	0.815051		0.0731707	0.35	0.133333	0.399727	0.113208	0.356471	0.135338	0.398165	0.146341	0.680467	0.147541	0.51959	0.132353	0.674914
0.102151	0.35	0.139706	0.35	0.147287	0.35	0.119497	0.35	0.123377	0.35	0.123377	0.35	0.165217	0.73		0.0940594	0.35	0.155738	0.395029	0.124183	0.681664	0.114458	0.591691	0.132867	0.625971	0.116564	0.691498	0.106145	0.82031		0.0772358	0.35	0.140741	0.413108	0.119497	0.363418	0.142857	0.416782	0.154472	0.718051	0.155738	0.519615	0.139706	0.676102
0.107527	0.35	0.147059	0.35	0.155039	0.35	0.125786	0.35	0.12987	0.35	0.12987	0.35	0.173913	0.746512		0.0990099	0.35	0.163934	0.399155	0.130719	0.68836	0.120482	0.592517	0.13986	0.647074	0.122699	0.695808	0.111732	0.824079		0.0813008	0.35	0.148148	0.424585	0.125786	0.384615	0.150376	0.439423	0.162602	0.719558	0.163934	0.524666	0.147059	0.676565
0.112903	0.35	0.154412	0.35	0.162791	0.35	0.132075	0.35	0.136364	0.35	0.136364	0.35	0.182609	0.767001		0.10396	0.35	0.172131	0.415048	0.137255	0.706009	0.126506	0.597284	0.146853	0.657806	0.128834	0.72065	0.117318	0.82433		0.0853659	0.35	0.155556	0.455555	0.132075	0.392887	0.157895	0.446892	0.170732	0.734817	0.172131	0.531615	0.154412	0.677214
0.11828	0.35	0.161765	0.35	0.170543	0.35	0.138365	0.35	0.142857	0.35	0.142857	0.35	0.191304	0.779204		0.108911	0.35	0.180328	0.420694	0.143791	0.715494	0.13253	0.613759	0.153846	0.657845	0.134969	0.729067	0.122905	0.826369		0.0894309	0.35	0.162963	0.476125	0.138365	0.421309	0.165414	0.47062	0.178862	0.735356	0.180328	0.534971	0.161765	0.690819
0.123656	0.35	0.169118	0.35	0.178295	0.35	0.144654	0.35	0.149351	0.35	0.149351	0.35	0.2	0.780328		0.113861	0.35	0.188525	0.432028	0.150327	0.727377	0.138554	0.616961	0.160839	0.681406	0.141104	0.740792	0.128492	0.839884		0.0934959	0.35	0.17037	0.499106	0.144654	0.427268	0.172932	0.480209	0.186992	0.738668	0.188525	0.544671	0.169118	0.694421
0.129032	0.35	0.176471	0.35	0.186047	0.35	0.150943	0.35	0.155844	0.35	0.155844	0.35	0.208696	0.784724		0.118812	0.35	0.196721	0.456415	0.156863	0.734882	0.144578	0.6305	0.167832	0.688241	0.147239	0.749245	0.134078	0.84		0.097561	0.35	0.177778	0.511921	0.150943	0.427848	0.180451	0.485146	0.195122	0.757145	0.196721	0.545531	0.176471	0.695562
0.134409	0.35	0.183824	0.35	0.193798	0.35	0.157233	0.35	0.162338	0.35	0.162338	0.35	0.217391	0.825742		0.123762	0.35	0.204918	0.461639	0.163399	0.741687	0.150602	0.63527	0.174825	0.704349	0.153374	0.749928	0.139665	0.849726		0.101626	0.35	0.185185	0.516916	0.157233	0.42893	0.18797	0.493623	0.203252	0.772373	0.204918	0.550282	0.183824	0.735086
0.139785	0.35	0.191176	0.35	0.20155	0.35	0.163522	0.35	0.168831	0.35	0.168831	0.431152	0.226087	0.853844		0.128713	0.35	0.213115	0.467086	0.169935	0.742792	0.156627	0.638128	0.181818	0.705958	0.159509	0.760696	0.145251	0.87		0.105691	0.35	0.192593	0.525354	0.163522	0.438377	0.195489	0.493732	0.211382	0.778209	0.213115	0.554144	0.191176	0.735341
0.145161	0.35	0.198529	0.35	0.209302	0.35	0.169811	0.35	0.175325	0.35	0.175325	0.45169	0.234783	0.866337		0.133663	0.35	0.221311	0.473779	0.176471	0.754165	0.162651	0.64039	0.188811	0.714174	0.165644	0.76163	0.150838	0.883056		0.109756	0.35	0.2	0.543557	0.169811	0.46	0.203008	0.509448	0.219512	0.779511	0.221311	0.576985	0.198529	0.751201
0.150538	0.35	0.205882	0.35	0.217054	0.35	0.176101	0.35	0.181818	0.35	0.181818	0.455742	0.243478	0.883198		0.138614	0.35	0.229508	0.497986	0.183007	0.760944	0.168675	0.66	0.195804	0.714871	0.171779	0.767083	0.156425	0.884748		0.113821	0.35	0.207407	0.574441	0.176101	0.461287	0.210526	0.51	0.227642	0.779748	0.229508	0.588805	0.205882	0.752066
0.155914	0.35	0.213235	0.35	0.224806	0.35	0.18239	0.35	0.188312	0.35	0.188312	0.461891	0.252174	0.885119		0.143564	0.35	0.237705	0.499949	0.189542	0.761658	0.174699	0.674547	0.202797	0.71942	0.177914	0.78	0.162011	0.891594		0.117886	0.35	0.214815	0.578835	0.18239	0.496843	0.218045	0.51	0.235772	0.781124	0.237705	0.598245	0.213235	0.754937
0.16129	0.35	0.220588	0.35	0.232558	0.35	0.188679	0.35	0.194805	0.35	0.194805	0.48368	0.26087	0.900109		0.148515	0.35	0.245902	0.50521	0.196078	0.763129	0.180723	0.685325	0.20979	0.754557	0.184049	0.790966	0.167598	0.9		0.121951	0.382874	0.222222	0.580832	0.188679	0.512105	0.225564	0.537292	0.243902	0.811622	0.245902	0.6	0.220588	0.767001
0.166667	0.35	0.227941	0.35	0.24031	0.35	0.194969	0.35	0.201299	0.35	0.201299	0.498312	0.269565	0.902623		0.153465	0.35	0.254098	0.507295	0.202614	0.778504	0.186747	0.685915	0.216783	0.786546	0.190184	0.791642	0.173184	0.907787		0.126016	0.385448	0.22963	0.58606	0.194969	0.513445	0.233083	0.560163	0.252033	0.812191	0.254098	0.600431	0.227941	0.771926
0.172043	0.35	0.235294	0.35	0.248062	0.35	0.201258	0.35	0.207792	0.35	0.207792	0.503227	0.278261	0.903819		0.158416	0.35	0.262295	0.515858	0.20915	0.778504	0.192771	0.694383	0.223776	0.787108	0.196319	0.792339	0.178771	0.909111		0.130081	0.385637	0.237037	0.591859	0.201258	0.520462	0.240602	0.576456	0.260163	0.812807	0.262295	0.602945	0.235294	0.777599
0.177419	0.35	0.242647	0.35	0.255814	0.35	0.207547	0.35	0.214286	0.35	0.214286	0.507813	0.286957	0.916905		0.163366	0.35	0.270492	0.535076	0.215686	0.780905	0.198795	0.704208	0.230769	0.812379	0.202454	0.812687	0.184358	0.91047		0.134146	0.387484	0.244444	0.597161	0.207547	0.521253	0.24812	0.581439	0.268293	0.826524	0.270492	0.630608	0.242647	0.805136
0.182796	0.35	0.25	0.35	0.263566	0.35	0.213836	0.35	0.220779	0.35	0.220779	0.556478	0.295652	0.92		0.168317	0.35	0.278689	0.535413	0.222222	0.789088	0.204819	0.705147	0.237762	0.82442	0.208589	0.838264	0.189944	0.920271		0.138211	0.390996	0.251852	0.6	0.213836	0.548314	0.255639	0.588342	0.276423	0.827368	0.278689	0.663469	0.25	0.811816
0.188172	0.35	0.257353	0.35	0.271318	0.35	0.220126	0.35	0.227273	0.35	0.227273	0.556645	0.304348	0.920899		0.173267	0.35	0.286885	0.537077	0.228758	0.796069	0.210843	0.715274	0.244755	0.849224	0.214724	0.859453	0.195531	0.923649		0.142276	0.390998	0.259259	0.601031	0.220126	0.549561	0.263158	0.603077	0.284553	0.8418	0.286885	0.675946	0.257353	0.848525
0.193548	0.35	0.264706	0.35	0.27907	0.35	0.226415	0.35	0.233766	0.35	0.233766	0.563423	0.313043	0.92313		0.178218	0.35	0.295082	0.539666	0.235294	0.796826	0.216867	0.722011	0.251748	0.851882	0.220859	0.859998	0.201117	0.937682		0.146341	0.419352	0.266667	0.6042	0.226415	0.552987	0.270677	0.610683	0.292683	0.844753	0.295082	0.692855	0.264706	0.851262
0.198925	0.35	0.272059	0.35	0.286822	0.406108	0.232704	0.372187	0.24026	0.35	0.24026	0.564187	0.321739	0.975127		0.183168	0.35	0.303279	0.542212	0.24183	0.796826	0.222892	0.724628	0.258741	0.862358	0.226994	0.864216	0.206704	0.94		0.150407	0.42683	0.274074	0.625776	0.232704	0.558866	0.278195	0.612248	0.300813	0.85	0.303279	0.697691	0.272059	0.854811
0.204301	0.35	0.279412	0.35	0.294574	0.41299	0.238994	0.38428	0.246753	0.372688	0.246753	0.597003	0.330435	0.984603		0.188119	0.35	0.311475	0.542866	0.248366	0.810314	0.228916	0.726617	0.265734	0.871368	0.233129	0.881346	0.212291	0.940401		0.154472	0.439263	0.281481	0.631246	0.238994	0.559957	0.285714	0.623976	0.308943	0.852715	0.311475	0.7	0.279412	0.855218
0.209677	0.35	0.286765	0.35	0.302326	0.41482	0.245283	0.388039	0.253247	0.376917	0.253247	0.6	0.33913	1.00545		0.193069	0.35	0.319672	0.550397	0.254902	0.820813	0.23494	0.729833	0.272727	0.872607	0.239264	0.881693	0.217877	0.960128		0.158537	0.44	0.288889	0.635	0.245283	0.571575	0.293233	0.646332	0.317073	0.857676	0.319672	0.709685	0.286765	0.861217
0.215054	0.35	0.294118	0.35	0.310078	0.417971	0.251572	0.408869	0.25974	0.385919	0.25974	0.607843	0.347826	1.01245		0.19802	0.35	0.327869	0.55672	0.261438	0.820813	0.240964	0.730641	0.27972	0.873934	0.245399	0.904429	0.223464	0.961646		0.162602	0.450755	0.296296	0.649388	0.251572	0.572935	0.300752	0.647553	0.325203	0.871774	0.327869	0.728265	0.294118	0.893441
0.22043	0.35	0.301471	0.35	0.317829	0.42	0.257862	0.412183	0.266234	0.391343	0.266234	0.621277	0.356522	1.01249		0.20297	0.35	0.336066	0.563399	0.267974	0.837146	0.246988	0.732717	0.286713	0.880829	0.251534	0.911773	0.22905	0.964056		0.166667	0.457233	0.303704	0.670262	0.257862	0.576104	0.308271	0.65	0.333333	0.89	0.336066	0.740533	0.301471	0.894023
0.225806	0.35	0.308824	0.35	0.325581	0.426077	0.264151	0.422073	0.272727	0.392229	0.272727	0.628658	0.365217	1.02834		0.207921	0.362049	0.344262	0.563638	0.27451	0.84	0.253012	0.733818	0.293706	0.888139	0.257669	0.925041	0.234637	0.966272		0.170732	0.477596	0.311111	0.677893	0.264151	0.583018	0.315789	0.66401	0.341463	0.899407	0.344262	0.742857	0.308824	0.902025
0.231183	0.35	0.316176	0.35	0.333333	0.438375	0.27044	0.430956	0.279221	0.417787	0.279221	0.628997	0.373913	1.04112		0.212871	0.395811	0.352459	0.564849	0.281046	0.844546	0.259036	0.735016	0.300699	0.895652	0.263804	0.952769	0.240223	0.982055		0.174797	0.480661	0.318519	0.678101	0.27044	0.588366	0.323308	0.68071	0.349593	0.904831	0.352459	0.74842	0.316176	0.92734
0.236559	0.35	0.323529	0.35	0.341085	0.449585	0.27673	0.438834	0.285714	0.421542	0.285714	0.662407	0.382609	1.04529		0.217822	0.397885	0.360656	0.569399	0.287582	0.84895	0.26506	0.746534	0.307692	0.914813	0.269939	0.959744	0.24581	0.987459		0.178862	0.488102	0.325926	0.678588	0.27673	0.588552	0.330827	0.68451	0.357724	0.907653	0.360656	0.750744	0.323529	0.947653
0.241935	0.35	0.330882	0.35	0.348837	0.453627	0.283019	0.440568	0.292208	0.423602	0.292208	0.670943	0.391304	1.0511		0.222772	0.402373	0.368852	0.585089	0.294118	0.851342	0.271084	0.747324	0.314685	0.916031	0.276074	1.03143	0.251397	0.997727		0.182927	0.506667	0.333333	0.68951	0.283019	0.592989	0.338346	0.685236	0.365854	0.910923	0.368852	0.768849	0.330882	0.962532
0.247312	0.35	0.338235	0.35	0.356589	0.465955	0.289308	0.442248	0.298701	0.431152	0.298701	0.687361	0.4	1.05627		0.227723	0.40364	0.377049	0.600775	0.300654	0.851492	0.277108	0.747642	0.321678	0.95615	0.282209	1.05289	0.256983	1		0.186992	0.509912	0.340741	0.713605	0.289308	0.6	0.345865	0.699392	0.373984	0.911104	0.377049	0.77276	0.338235	0.966745
0.252688	0.35	0.345588	0.35	0.364341	0.488678	0.295597	0.460043	0.305195	0.432097	0.305195	0.692519	0.408696	1.05741		0.232673	0.412522	0.385246	0.60132	0.30719	0.866077	0.283133	0.750031	0.328671	0.960501	0.288344	1.05891	0.26257	1.00756		0.191057	0.513119	0.348148	0.725864	0.295597	0.60166	0.353383	0.704131	0.382114	0.91191	0.385246	0.775298	0.345588	0.971344
0.258065	0.35	0.352941	0.35	0.372093	0.499693	0.301887	0.46396	0.311688	0.43373	0.311688	0.692619	0.417391	1.06709		0.237624	0.413626	0.393443	0.620172	0.313725	0.869301	0.289157	0.769007	0.335664	0.981068	0.294479	1.07468	0.268156	1.02605		0.195122	0.52	0.355556	0.729	0.301887	0.609555	0.360902	0.714	0.390244	0.925948	0.393443	0.775486	0.352941	0.996624
0.263441	0.35	0.360294	0.35	0.379845	0.522068	0.308176	0.464932	0.318182	0.434315	0.318182	0.696284	0.426087	1.07328		0.242574	0.426279	0.401639	0.621563	0.320261	0.871417	0.295181	0.770842	0.342657	0.994636	0.300613	1.07487	0.273743	1.02982		0.199187	0.528638	0.362963	0.740126	0.308176	0.612348	0.368421	0.738462	0.398374	0.933656	0.401639	0.784848	0.360294	0.999173
0.268817	0.35	0.367647	0.35	0.387597	0.526013	0.314465	0.466458	0.324675	0.437127	0.324675	0.705515	0.434783	1.0737		0.247525	0.43163	0.409836	0.633947	0.326797	0.899003	0.301205	0.782401	0.34965	0.995472	0.306748	1.08661	0.27933	1.05365		0.203252	0.54	0.37037	0.74169	0.314465	0.621251	0.37594	0.760104	0.406504	0.940574	0.409836	0.796189	0.367647	1
0.274194	0.35	0.375	0.35	0.395349	0.538979	0.320755	0.475616	0.331169	0.455742	0.331169	0.710916	0.443478	1.08477		0.252475	0.433887	0.418033	0.671061	0.333333	0.899071	0.307229	0.787471	0.356643	0.99826	0.312883	1.1	0.284916	1.05385		0.207317	0.544672	0.377778	0.749923	0.320755	0.62478	0.383459	0.775042	0.414634	0.95267	0.418033	0.8	0.375	1.00635
0.27957	0.35	0.382353	0.35	0.403101	0.539813	0.327044	0.479774	0.337662	0.470714	0.337662	0.726472	0.452174	1.08517		0.257426	0.437549	0.42623	0.686861	0.339869	0.911096	0.313253	0.79395	0.363636	1.00768	0.319018	1.11182	0.290503	1.05422		0.211382	0.546876	0.385185	0.75	0.327044	0.626804	0.390977	0.784037	0.422764	0.968662	0.42623	0.806941	0.382353	1.00849
0.284946	0.35	0.389706	0.35	0.410853	0.544757	0.333333	0.481956	0.344156	0.48368	0.344156	0.732796	0.46087	1.08675		0.262376	0.442107	0.434426	0.694099	0.346405	0.91672	0.319277	0.811441	0.370629	1.01828	0.325153	1.1129	0.296089	1.07504		0.215447	0.546886	0.392593	0.768034	0.333333	0.654333	0.398496	0.784684	0.430894	0.974108	0.434426	0.811688	0.389706	1.01083
0.290323	0.35	0.397059	0.35	0.418605	0.563945	0.339623	0.483586	0.350649	0.495467	0.350649	0.74859	0.469565	1.10862		0.267327	0.446733	0.442623	0.699018	0.352941	0.920999	0.325301	0.81977	0.377622	1.03198	0.331288	1.11929	0.301676	1.10922		0.219512	0.553574	0.4	0.77388	0.339623	0.656059	0.406015	0.796716	0.439024	0.996113	0.442623	0.816012	0.397059	1.01127
0.295699	0.35	0.404412	0.35	0.426357	0.568915	0.345912	0.491751	0.357143	0.509616	0.357143	0.752674	0.478261	1.10969		0.272277	0.463141	0.45082	0.708026	0.359477	0.938665	0.331325	0.819914	0.384615	1.04131	0.337423	1.12518	0.307263	1.11359		0.223577	0.563537	0.407407	0.775104	0.345912	0.661023	0.413534	0.79896	0.447154	1.01221	0.45082	0.8164	0.404412	1.01522
0.301075	0.35	0.411765	0.35	0.434109	0.571058	0.352201	0.491757	0.363636	0.512396	0.363636	0.756874	0.486957	1.11196		0.277228	0.475848	0.459016	0.719905	0.366013	0.94	0.337349	0.82	0.391608	1.05831	0.343558	1.12897	0.312849	1.11641		0.227642	0.567528	0.414815	0.784138	0.352201	0.666271	0.421053	0.800071	0.455285	1.03998	0.459016	0.826036	0.411765	1.02247
0.306452	0.35	0.419118	0.35	0.44186	0.572938	0.358491	0.492562	0.37013	0.525469	0.37013	0.761491	0.495652	1.13874		0.282178	0.481383	0.467213	0.722267	0.372549	0.945206	0.343373	0.822485	0.398601	1.07061	0.349693	1.14057	0.318436	1.11988		0.231707	0.579867	0.422222	0.789759	0.358491	0.672691	0.428571	0.804759	0.463415	1.04265	0.467213	0.829602	0.419118	1.02446
0.311828	0.35	0.426471	0.35	0.449612	0.575172	0.36478	0.49985	0.376623	0.531261	0.376623	0.764575	0.504348	1.15419		0.287129	0.489078	0.47541	0.74079	0.379085	0.948854	0.349398	0.826271	0.405594	1.07357	0.355828	1.14384	0.324022	1.15224		0.235772	0.582977	0.42963	0.7949	0.36478	0.678553	0.43609	0.81	0.471545	1.04406	0.47541	0.830964	0.426471	1.04077
0.317204	0.35	0.433824	0.35	0.457364	0.577956	0.371069	0.512015	0.383117	0.564187	0.383117	0.771208	0.513043	1.16036		0.292079	0.508053	0.483607	0.765427	0.385621	0.952368	0.355422	0.833717	0.412587	1.08646	0.361963	1.14591	0.329609	1.15639		0.239837	0.59157	0.437037	0.813344	0.371069	0.687852	0.443609	0.814815	0.479675	1.0506	0.483607	0.847978	0.433824	1.04615
0.322581	0.35	0.441176	0.35	0.465116	0.583405	0.377358	0.516202	0.38961	0.621277	0.38961	0.773583	0.521739	1.16663		0.29703	0.523007	0.491803	0.768923	0.392157	0.956542	0.361446	0.840057	0.41958	1.09257	0.368098	1.17261	0.335196	1.17241		0.243902	0.593134	0.444444	0.843732	0.377358	0.690272	0.451128	0.818295	0.487805	1.07835	0.491803	0.859582	0.441176	1.04868
0.327957	0.35	0.448529	0.35	0.472868	0.587426	0.383648	0.516959	0.396104	0.628997	0.396104	0.782102	0.530435	1.17424		0.30198	0.535114	0.5	0.769596	0.398693	0.964053	0.36747	0.840301	0.426573	1.09623	0.374233	1.17529	0.340782	1.17386		0.247967	0.598866	0.451852	0.847194	0.383648	0.692095	0.458647	0.822213	0.495935	1.07917	0.5	0.861657	0.448529	1.04904
0.333333	0.35	0.455882	0.35	0.48062	0.596522	0.389937	0.523512	0.402597	0.645823	0.402597	0.783552	0.53913	1.17585		0.306931	0.536312	0.508197	0.770796	0.405229	0.983558	0.373494	0.875003	0.433566	1.09708	0.380368	1.1758	0.346369	1.2		0.252033	0.60349	0.459259	0.851409	0.389937	0.702336	0.466165	0.830194	0.504065	1.08958	0.508197	0.881192	0.455882	1.0614
0.33871	0.35	0.463235	0.35	0.488372	0.605423	0.396226	0.526239	0.409091	0.647274	0.409091	0.787189	0.547826	1.18		0.311881	0.538115	0.516393	0.794017	0.411765	0.998451	0.379518	0.881186	0.440559	1.09801	0.386503	1.18778	0.351955	1.20201		0.256098	0.613774	0.466667	0.852689	0.396226	0.702394	0.473684	0.834544	0.512195	1.11615	0.516393	0.889386	0.463235	1.06171
0.344086	0.35	0.470588	0.35	0.496124	0.612502	0.402516	0.528109	0.415584	0.655548	0.415584	0.8	0.556522	1.18053		0.316832	0.544568	0.52459	0.800604	0.418301	1.01106	0.385542	0.886387	0.447552	1.09954	0.392638	1.19028	0.357542	1.20778		0.260163	0.616147	0.474074	0.884096	0.402516	0.719221	0.481203	0.836073	0.520325	1.13953	0.52459	0.89	0.470588	1.06583
0.349462	0.35	0.477941	0.35	0.503876	0.630885	0.408805	0.542416	0.422078	0.657651	0.422078	0.8	0.565217	1.18614		0.321782	0.546554	0.532787	0.807947	0.424837	1.01242	0.391566	0.891344	0.454545	1.10566	0.398773	1.19276	0.363128	1.21523		0.264228	0.618788	0.481481	0.888215	0.408805	0.720348	0.488722	0.845448	0.528455	1.14827	0.532787	0.9	0.477941	1.07906
0.354839	0.35	0.485294	0.35	0.511628	0.631279	0.415094	0.548689	0.428571	0.662878	0.428571	0.804328	0.573913	1.20839		0.326733	0.555324	0.540984	0.811171	0.431373	1.0143	0.39759	0.893005	0.461538	1.11157	0.404908	1.20646	0.368715	1.21812		0.268293	0.629351	0.488889	0.889562	0.415094	0.724879	0.496241	0.856727	0.536585	1.1623	0.540984	0.907212	0.485294	1.08052
0.360215	0.35	0.492647	0.35	0.51938	0.631538	0.421384	0.549326	0.435065	0.689637	0.435065	0.82701	0.582609	1.21334		0.331683	0.56449	0.54918	0.826171	0.437908	1.01989	0.403614	0.900688	0.468531	1.13124	0.411043	1.20866	0.374302	1.21894		0.272358	0.635985	0.496296	0.890261	0.421384	0.734764	0.503759	0.86	0.544715	1.163	0.54918	0.934476	0.492647	1.09008
0.365591	0.35	0.5	0.35	0.527132	0.635551	0.427673	0.561146	0.441558	0.696284	0.441558	0.827303	0.591304	1.21822		0.336634	0.568836	0.557377	0.836549	0.444444	1.02093	0.409639	0.900901	0.475524	1.13682	0.417178	1.23654	0.379888	1.23078		0.276423	0.64	0.503704	0.898076	0.427673	0.735497	0.511278	0.86	0.552846	1.19303	0.557377	0.938319	0.5	1.09984
0.370968	0.35	0.507353	0.35	0.534884	0.637435	0.433962	0.567289	0.448052	0.69768	0.448052	0.836356	0.6	1.22708		0.341584	0.579087	0.565574	0.864625	0.45098	1.02874	0.415663	0.901447	0.482517	1.15097	0.423313	1.25363	0.385475	1.23214		0.280488	0.64032	0.511111	0.975415	0.433962	0.749198	0.518797	0.872317	0.560976	1.2028	0.565574	0.947845	0.507353	1.10537
0.376344	0.35	0.514706	0.35	0.542636	0.637504	0.440252	0.578313	0.454545	0.70151	0.454545	0.839284	0.608696	1.23992		0.346535	0.58246	0.57377	0.896979	0.457516	1.02921	0.421687	0.905642	0.48951	1.1563	0.429448	1.26209	0.391061	1.24436		0.284553	0.64417	0.518519	0.979712	0.440252	0.749871	0.526316	0.885359	0.569106	1.23005	0.57377	0.964573	0.514706	1.10848
0.38172	0.35	0.522059	0.35	0.550388	0.6489	0.446541	0.591454	0.461039	0.705515	0.461039	0.851079	0.617391	1.24613		0.351485	0.585178	0.581967	0.905007	0.464052	1.05633	0.427711	0.906954	0.496503	1.16485	0.435583	1.27091	0.396648	1.24616		0.288618	0.650662	0.525926	0.984469	0.446541	0.754291	0.533835	0.886856	0.577236	1.23588	0.581967	0.970521	0.522059	1.10926
0.387097	0.35	0.529412	0.35	0.55814	0.658484	0.45283	0.597038	0.467532	0.718416	0.467532	0.857992	0.626087	1.2614		0.356436	0.592591	0.590164	0.923638	0.470588	1.09972	0.433735	0.911184	0.503497	1.16503	0.441718	1.28457	0.402235	1.25111		0.292683	0.654883	0.533333	1.00111	0.45283	0.75802	0.541353	0.89607	0.585366	1.24592	0.590164	0.980967	0.529412	1.12044
0.392473	0.35	0.536765	0.35	0.565891	0.66204	0.459119	0.601981	0.474026	0.731155	0.474026	0.863657	0.634783	1.31775		0.361386	0.608123	0.598361	0.942139	0.477124	1.1	0.439759	0.927513	0.51049	1.17595	0.447853	1.29015	0.407821	1.26307		0.296748	0.66	0.540741	1.01261	0.459119	0.764584	0.548872	0.897174	0.593496	1.25823	0.598361	0.992151	0.536765	1.12084
0.397849	0.35	0.544118	0.35	0.573643	0.668935	0.465409	0.603047	0.480519	0.73528	0.480519	0.865583	0.643478	1.32804		0.366337	0.60847	0.606557	0.968318	0.48366	1.11326	0.445783	0.931344	0.517483	1.17601	0.453988	1.29454	0.413408	1.26471		0.300813	0.660428	0.548148	1.03745	0.465409	0.768485	0.556391	0.898481	0.601626	1.30556	0.606557	0.993031	0.544118	1.12811
0.403226	0.35	0.551471	0.35	0.581395	0.671899	0.471698	0.605635	0.487013	0.740424	0.487013	0.883459	0.652174	1.33628		0.371287	0.62176	0.614754	0.970095	0.490196	1.12492	0.451807	0.943904	0.524476	1.18052	0.460123	1.29673	0.418994	1.315		0.304878	0.661975	0.555556	1.08898	0.471698	0.781117	0.56391	0.925226	0.609756	1.31221	0.614754	1	0.551471	1.13048
0.408602	0.35	0.558824	0.35	0.589147	0.671961	0.477987	0.60712	0.493506	0.763628	0.493506	0.893114	0.66087	1.33651		0.376238	0.638593	0.622951	0.980596	0.496732	1.13594	0.457831	0.979651	0.531469	1.18757	0.466258	1.30095	0.424581	1.32032		0.308943	0.672857	0.562963	1.10125	0.477987	0.782753	0.571429	0.933147	0.617886	1.32446	0.622951	1.01189	0.558824	1.13173
0.413978	0.35	0.566176	0.35	0.596899	0.675155	0.484277	0.613418	0.5	0.780794	0.5	0.896053	0.669565	1.34099		0.381188	0.643657	0.631148	1.00141	0.503268	1.14463	0.463855	0.98	0.538462	1.18883	0.472393	1.32141	0.430168	1.3233		0.313008	0.674763	0.57037	1.11218	0.484277	0.792035	0.578947	0.934621	0.626016	1.32787	0.631148	1.02784	0.566176	1.14958
0.419355	0.35	0.573529	0.356803	0.604651	0.68	0.490566	0.622582	0.506494	0.782102	0.506494	0.904351	0.678261	1.36455		0.386139	0.649377	0.639344	1.02378	0.509804	1.14463	0.46988	0.981601	0.545455	1.21484	0.478528	1.32951	0.435754	1.33314		0.317073	0.679216	0.577778	1.12	0.490566	0.79437	0.586466	0.968595	0.634146	1.33904	0.639344	1.02812	0.573529	1.15556
0.424731	0.35	0.580882	0.360233	0.612403	0.69	0.496855	0.630461	0.512987	0.783552	0.512987	0.912392	0.686957	1.37601		0.391089	0.65	0.647541	1.02616	0.51634	1.14541	0.475904	0.983547	0.552448	1.21708	0.484663	1.35013	0.441341	1.34655		0.321138	0.67935	0.585185	1.12567	0.496855	0.805538	0.593985	0.977542	0.642276	1.33972	0.647541	1.03223	0.580882	1.15636
0.430108	0.35	0.588235	0.366615	0.620155	0.703879	0.503145	0.634514	0.519481	0.799718	0.519481	0.918635	0.695652	1.37845		0.39604	0.651816	0.655738	1.02626	0.522876	1.16728	0.481928	0.988377	0.559441	1.22469	0.490798	1.35318	0.446927	1.35		0.325203	0.698676	0.592593	1.12698	0.503145	0.806003	0.601504	0.985393	0.650407	1.34522	0.655738	1.07045	0.588235	1.17145
0.435484	0.35	0.595588	0.368064	0.627907	0.705216	0.509434	0.642699	0.525974	0.818439	0.525974	0.936775	0.704348	1.41216		0.40099	0.661573	0.663934	1.03906	0.529412	1.17654	0.487952	0.999064	0.566434	1.22497	0.496933	1.37791	0.452514	1.35175		0.329268	0.703309	0.6	1.12808	0.509434	0.808653	0.609023	0.999615	0.658537	1.36	0.663934	1.07397	0.595588	1.1809
0.44086	0.35	0.602941	0.37	0.635659	0.705289	0.515723	0.644534	0.532468	0.840929	0.532468	0.955072	0.713043	1.46418		0.405941	0.662779	0.672131	1.04013	0.535948	1.20864	0.493976	0.999478	0.573427	1.27056	0.503067	1.37835	0.458101	1.3667		0.333333	0.720288	0.607407	1.14	0.515723	0.814097	0.616541	1.00743	0.666667	1.39514	0.672131	1.07805	0.602941	1.18152
0.446237	0.35	0.610294	0.370059	0.643411	0.709855	0.522013	0.645375	0.538961	0.847867	0.538961	0.965967	0.721739	1.49479		0.410891	0.66591	0.680328	1.04146	0.542484	1.23	0.5	1.00184	0.58042	1.27078	0.509202	1.3808	0.463687	1.37747		0.337398	0.728593	0.614815	1.1975	0.522013	0.815508	0.62406	1.01035	0.674797	1.40961	0.680328	1.08805	0.610294	1.18261
0.451613	0.35	0.617647	0.377416	0.651163	0.711568	0.528302	0.648462	0.545455	0.85037	0.545455	0.966715	0.730435	1.5013		0.415842	0.66841	0.688525	1.04584	0.54902	1.23099	0.506024	1.01327	0.587413	1.27212	0.515337	1.38663	0.469274	1.39378		0.341463	0.733679	0.622222	1.20086	0.528302	0.817283	0.631579	1.01128	0.682927	1.42077	0.688525	1.10102	0.617647	1.18989
0.456989	0.35	0.625	0.38	0.658915	0.722886	0.534591	0.654384	0.551948	0.883018	0.551948	0.97	0.73913	1.50563		0.420792	0.672498	0.696721	1.05367	0.555556	1.2395	0.512048	1.0156	0.594406	1.29408	0.521472	1.38975	0.47486	1.39785		0.345528	0.739338	0.62963	1.20154	0.534591	0.82222	0.639098	1.02631	0.691057	1.4335	0.696721	1.1052	0.625	1.19115
0.462366	0.35	0.632353	0.38	0.666667	0.724638	0.540881	0.659217	0.558442	0.893842	0.558442	0.977125	0.747826	1.5559		0.425743	0.675764	0.704918	1.05572	0.562092	1.26328	0.518072	1.01738	0.601399	1.31783	0.527607	1.39318	0.480447	1.4		0.349593	0.742051	0.637037	1.20414	0.540881	0.839342	0.646617	1.0419	0.699187	1.4396	0.704918	1.11706	0.632353	1.21083
0.467742	0.35	0.639706	0.38	0.674419	0.728662	0.54717	0.659548	0.564935	0.896053	0.564935	0.983204	0.756522	1.61579		0.430693	0.679781	0.713115	1.0696	0.568627	1.27	0.524096	1.03694	0.608392	1.3223	0.533742	1.4	0.486034	1.40961		0.353659	0.743938	0.644444	1.20628	0.54717	0.852715	0.654135	1.0468	0.707317	1.44052	0.713115	1.12686	0.639706	1.21389
0.473118	0.35	0.647059	0.38	0.682171	0.728667	0.553459	0.672557	0.571429	0.89613	0.571429	0.983679	0.765217	1.63492		0.435644	0.682101	0.721311	1.10788	0.575163	1.30306	0.53012	1.06633	0.615385	1.32971	0.539877	1.41335	0.49162	1.42303		0.357724	0.75	0.651852	1.21709	0.553459	0.855897	0.661654	1.05471	0.715447	1.47744	0.721311	1.15091	0.647059	1.22854
0.478495	0.35	0.654412	0.38	0.689922	0.745352	0.559748	0.673472	0.577922	0.9	0.577922	0.994946	0.773913	1.64435		0.440594	0.70249	0.729508	1.13436	0.581699	1.32323	0.536145	1.06737	0.622378	1.33158	0.546012	1.436	0.497207	1.42807		0.361789	0.751098	0.659259	1.22297	0.559748	0.869744	0.669173	1.05935	0.723577	1.48068	0.729508	1.17196	0.654412	1.22883
0.483871	0.35	0.661765	0.38	0.697674	0.750712	0.566038	0.680878	0.584416	0.904351	0.584416	0.998965	0.782609	1.6453		0.445545	0.703324	0.737705	1.14979	0.588235	1.33669	0.542169	1.07177	0.629371	1.33785	0.552147	1.44408	0.502793	1.43646		0.365854	0.752269	0.666667	1.24595	0.566038	0.877684	0.676692	1.07444	0.731707	1.60138	0.737705	1.23739	0.661765	1.2649
0.489247	0.35	0.669118	0.384987	0.705426	0.752818	0.572327	0.681691	0.590909	0.90489	0.590909	1	0.791304	1.66306		0.450495	0.70694	0.745902	1.18043	0.594771	1.34787	0.548193	1.07565	0.636364	1.3417	0.558282	1.45111	0.50838	1.44		0.369919	0.7595	0.674074	1.2509	0.572327	0.879452	0.684211	1.07485	0.739837	1.62612	0.745902	1.23835	0.669118	1.2711
0.494624	0.35	0.676471	0.385464	0.713178	0.789501	0.578616	0.688082	0.597403	0.922671	0.597403	1.00199	0.8	1.69446		0.455446	0.712651	0.754098	1.19727	0.601307	1.35576	0.554217	1.07773	0.643357	1.3428	0.564417	1.47707	0.513966	1.44019		0.373984	0.772947	0.681481	1.29	0.578616	0.89025	0.691729	1.08224	0.747967	1.64353	0.754098	1.25204	0.676471	1.2724
0.5	0.35	0.683824	0.399314	0.72093	0.789932	0.584906	0.7	0.603896	0.925789	0.603896	1.00679	0.808696	1.7109		0.460396	0.719564	0.762295	1.23281	0.607843	1.36272	0.560241	1.07905	0.65035	1.34898	0.570552	1.4977	0.519553	1.46459		0.378049	0.773746	0.688889	1.3	0.584906	0.894149	0.699248	1.08519	0.756098	1.65125	0.762295	1.28108	0.683824	1.3
0.505376	0.35	0.691176	0.402738	0.728682	0.791722	0.591195	0.718378	0.61039	0.935652	0.61039	1.00789	0.817391	1.7201		0.465347	0.720178	0.770492	1.23847	0.614379	1.36296	0.566265	1.08993	0.657343	1.35252	0.576687	1.50824	0.52514	1.47		0.382114	0.778809	0.696296	1.30145	0.591195	0.911699	0.706767	1.12573	0.764228	1.65198	0.770492	1.29241	0.691176	1.33473
0.510753	0.35	0.698529	0.403731	0.736434	0.792517	0.597484	0.723706	0.616883	0.936775	0.616883	1.03052	0.826087	1.73229		0.470297	0.7235	0.778689	1.27733	0.620915	1.36535	0.572289	1.09342	0.664336	1.38469	0.582822	1.51304	0.530726	1.47		0.386179	0.779274	0.703704	1.30157	0.597484	0.921121	0.714286	1.12977	0.772358	1.73852	0.778689	1.3	0.698529	1.36372
0.516129	0.35	0.705882	0.406441	0.744186	0.806176	0.603774	0.745362	0.623377	0.975873	0.623377	1.04173	0.834783	1.9341		0.475248	0.724778	0.786885	1.30628	0.627451	1.37066	0.578313	1.1004	0.671329	1.41649	0.588957	1.51549	0.536313	1.47185		0.390244	0.785304	0.711111	1.30456	0.603774	0.928424	0.721805	1.14558	0.780488	1.75333	0.786885	1.31874	0.705882	1.37507
0.521505	0.35	0.713235	0.418776	0.751938	0.824851	0.610063	0.75	0.62987	0.983204	0.62987	1.05285	0.843478	1.93464		0.480198	0.726249	0.795082	1.33385	0.633987	1.38806	0.584337	1.10581	0.678322	1.41979	0.595092	1.53503	0.541899	1.47593		0.394309	0.787556	0.718519	1.31332	0.610063	0.931499	0.729323	1.17053	0.788618	1.759	0.795082	1.326	0.713235	1.42806
0.526882	0.35	0.720588	0.42	0.75969	0.82757	0.616352	0.750389	0.636364	0.983679	0.636364	1.05633	0.852174	1.93771		0.485149	0.727836	0.803279	1.35787	0.640523	1.39649	0.590361	1.10756	0.685315	1.43579	0.601227	1.53517	0.547486	1.4792		0.398374	0.807809	0.725926	1.31598	0.616352	0.932192	0.736842	1.19598	0.796748	1.76	0.803279	1.32719	0.720588	1.46651
0.532258	0.35	0.727941	0.423	0.767442	0.829155	0.622642	0.75771	0.642857	1.00027	0.642857	1.05642	0.86087	2		0.490099	0.728502	0.811475	1.4311	0.647059	1.40429	0.596386	1.12437	0.692308	1.43701	0.607362	1.55072	0.553073	1.48064		0.402439	0.814594	0.733333	1.32489	0.622642	0.942579	0.744361	1.20869	0.804878	1.78025	0.811475	1.33823	0.727941	1.47
0.537634	0.35	0.735294	0.43	0.775194	0.846294	0.628931	0.76	0.649351	1.00653	0.649351	1.05898	0.869565	2.12852		0.49505	0.730978	0.819672	1.47343	0.653595	1.41889	0.60241	1.12803	0.699301	1.45	0.613497	1.55085	0.558659	1.49988		0.406504	0.822784	0.740741	1.32998	0.628931	0.965078	0.75188	1.20915	0.813008	1.7832	0.819672	1.3666	0.735294	1.47583
0.543011	0.35	0.742647	0.432883	0.782946	0.851884	0.63522	0.763607	0.655844	1.00679	0.655844	1.06138	0.878261	2.16332		0.5	0.732888	0.827869	1.53876	0.660131	1.428	0.608434	1.13747	0.706294	1.4609	0.619632	1.57472	0.564246	1.51287		0.410569	0.827128	0.748148	1.34566	0.63522	0.966609	0.759398	1.21876	0.821138	1.79581	0.827869	1.38701	0.742647	1.49547
0.548387	0.35	0.75	0.432997	0.790698	0.864275	0.641509	0.774874	0.662338	1.00789	0.662338	1.07425	0.886957	2.17875		0.50495	0.733803	0.836066	1.54156	0.666667	1.42884	0.614458	1.14414	0.713287	1.46091	0.625767	1.60861	0.569832	1.52627		0.414634	0.829322	0.755556	1.34727	0.641509	0.969445	0.766917	1.23633	0.829268	1.79807	0.836066	1.46115	0.75	1.52176
0.553763	0.35	0.757353	0.448292	0.79845	0.866628	0.647799	0.78366	0.668831	1.02248	0.668831	1.08677	0.895652	2.26273		0.509901	0.746486	0.844262	1.54369	0.673203	1.42936	0.620482	1.14907	0.72028	1.46464	0.631902	1.61112	0.575419	1.53079		0.418699	0.849979	0.762963	1.34823	0.647799	0.975575	0.774436	1.27517	0.837398	1.8	0.844262	1.55949	0.757353	1.54735
0.55914	0.35	0.764706	0.45	0.806202	0.871513	0.654088	0.8	0.675325	1.04173	0.675325	1.0958	0.904348	2.38186		0.514851	0.751389	0.852459	1.57323	0.679739	1.42936	0.626506	1.17556	0.727273	1.49394	0.638037	1.63359	0.581006	1.5362		0.422764	0.85	0.77037	1.35594	0.654088	0.978755	0.781955	1.29067	0.845528	1.82704	0.852459	1.62791	0.764706	1.54878
0.564516	0.35	0.772059	0.459268	0.813953	0.877247	0.660377	0.8	0.681818	1.04255	0.681818	1.09765	0.913043	2.3944		0.519802	0.756423	0.860656	1.61932	0.686275	1.43034	0.63253	1.18105	0.734266	1.49866	0.644172	1.64093	0.586592	1.53745		0.426829	0.857601	0.777778	1.35735	0.660377	0.984185	0.789474	1.29465	0.853659	1.83321	0.860656	1.65028	0.772059	1.55412
0.569892	0.35	0.779412	0.47	0.821705	0.888432	0.666667	0.813166	0.688312	1.04276	0.688312	1.10393	0.921739	2.44804		0.524752	0.758755	0.868852	1.6863	0.69281	1.43063	0.638554	1.18593	0.741259	1.5164	0.650307	1.67385	0.592179	1.54376		0.430894	0.862658	0.785185	1.37636	0.666667	0.984758	0.796992	1.31314	0.861789	1.84816	0.868852	1.66504	0.779412	1.55453
0.575269	0.35	0.786765	0.471266	0.829457	0.898985	0.672956	0.830372	0.694805	1.05633	0.694805	1.11088	0.930435	2.48195		0.529703	0.759108	0.877049	1.68796	0.699346	1.43607	0.644578	1.18872	0.748252	1.52881	0.656442	1.67727	0.597765	1.56871		0.434959	0.873571	0.792593	1.38943	0.672956	1.00206	0.804511	1.31493	0.869919	1.84979	0.877049	1.67681	0.786765	1.5547
0.580645	0.35	0.794118	0.472654	0.837209	0.913247	0.679245	0.833685	0.701299	1.05642	0.701299	1.13103	0.93913	2.58026		0.534653	0.772554	0.885246	1.7567	0.705882	1.44717	0.650602	1.20188	0.755245	1.5511	0.662577	1.68459	0.603352	1.57		0.439024	0.874444	0.8	1.38977	0.679245	1.00304	0.81203	1.32138	0.878049	1.90978	0.885246	1.78835	0.794118	1.57204
0.586022	0.35	0.801471	0.476158	0.844961	0.931547	0.685535	0.83721	0.707792	1.06138	0.707792	1.1468	0.947826	2.6756		0.539604	0.772911	0.893443	1.77	0.712418	1.45751	0.656627	1.20778	0.762238	1.56688	0.668712	1.69251	0.608939	1.57108		0.443089	0.875823	0.807407	1.39187	0.685535	1.02279	0.819549	1.32454	0.886179	1.97094	0.893443	1.88753	0.801471	1.58883
0.591398	0.35	0.808824	0.504018	0.852713	0.93573	0.691824	0.847544	0.714286	1.06989	0.714286	1.14777	0.956522	2.72333		0.544554	0.788339	0.901639	1.7753	0.718954	1.45774	0.662651	1.21608	0.769231	1.59947	0.674847	1.71811	0.614525	1.57417		0.447154	0.88795	0.814815	1.42632	0.691824	1.04523	0.827068	1.37948	0.894309	1.97316	0.901639	1.89447	0.808824	1.67199
0.596774	0.35	0.816176	0.514468	0.860465	0.939503	0.698113	0.862694	0.720779	1.08677	0.720779	1.19216	0.965217	2.73177		0.549505	0.794221	0.909836	1.78222	0.72549	1.48541	0.668675	1.22491	0.776224	1.61125	0.680982	1.77993	0.620112	1.57544		0.45122	0.889698	0.822222	1.4825	0.698113	1.05087	0.834586	1.39524	0.902439	1.99516	0.909836	1.91856	0.816176	1.6857
0.602151	0.35	0.823529	0.53	0.868217	0.952001	0.704403	0.882185	0.727273	1.09765	0.727273	1.19528	0.973913	2.80073		0.554455	0.796144	0.918033	1.8015	0.732026	1.49149	0.674699	1.23141	0.783217	1.62839	0.687117	1.79957	0.625698	1.58527		0.455285	0.890718	0.82963	1.53712	0.704403	1.05233	0.842105	1.3955	0.910569	2	0.918033	2.00327	0.823529	1.71418
0.607527	0.35	0.830882	0.55327	0.875969	0.98	0.710692	0.890854	0.733766	1.11088	0.733766	1.20405	0.982609	2.88859		0.559406	0.798483	0.92623	1.80479	0.738562	1.52537	0.680723	1.26566	0.79021	1.65958	0.693252	1.80435	0.631285	1.5996		0.45935	0.895755	0.837037	1.60131	0.710692	1.0552	0.849624	1.40388	0.918699	2.00813	0.92623	2.00551	0.830882	1.71579
0.612903	0.35	0.838235	0.566948	0.883721	0.997595	0.716981	0.892204	0.74026	1.12453	0.74026	1.22761	0.991304	2.88879		0.564356	0.819307	0.934426	1.86889	0.745098	1.52946	0.686747	1.2683	0.797203	1.7101	0.699387	1.82813	0.636872	1.6		0.463415	0.899402	0.844444	1.61582	0.716981	1.07798	0.857143	1.41168	0.926829	2.1126	0.934426	2.00551	0.838235	1.74011
0.61828	0.35	0.845588	0.583973	0.891473	1.06675	0.72327	0.897493	0.746753	1.13529	0.746753	1.23071	1	3.03225		0.569307	0.819785	0.942623	1.88106	0.751634	1.53259	0.692771	1.27941	0.804196	1.71443	0.705521	1.87835	0.642458	1.60251		0.46748	0.9	0.851852	1.62471	0.72327	1.093	0.864662	1.44375	0.934959	2.12035	0.942623	2.13428	0.845588	1.75894
0.623656	0.35	0.852941	0.586536	0.899225	1.10495	0.72956	0.897969	0.753247	1.16694	0.753247	1.2443				0.574257	0.827115	0.95082	1.89543	0.75817	1.54163	0.698795	1.27978	0.811189	1.72105	0.711656	1.89956	0.648045	1.6061		0.471545	0.905362	0.859259	1.6774	0.72956	1.10123	0.87218	1.47494	0.943089	2.15943	0.95082	2.18862	0.852941	1.76892
0.629032	0.35	0.860294	0.63	0.906977	1.13052	0.735849	0.909145	0.75974	1.17882	0.75974	1.26568				0.579208	0.831305	0.959016	1.95132	0.764706	1.54403	0.704819	1.29915	0.818182	1.72126	0.717791	1.92091	0.653631	1.61738		0.47561	0.91	0.866667	1.73075	0.735849	1.12	0.879699	1.48313	0.95122	2.17438	0.959016	2.27333	0.860294	1.80363
0.634409	0.35	0.867647	0.64	0.914729	1.14	0.742138	0.93777	0.766234	1.25715	0.766234	1.27387				0.584158	0.843576	0.967213	2.11086	0.771242	1.5664	0.710843	1.30271	0.825175	1.72459	0.723926	1.92579	0.659218	1.62437		0.479675	0.915168	0.874074	1.7383	0.742138	1.12179	0.887218	1.50523	0.95935	2.30743	0.967213	2.29358	0.867647	1.83759
0.639785	0.35	0.875	0.720957	0.922481	1.17118	0.748428	0.94184	0.772727	1.26026	0.772727	1.28822				0.589109	0.843805	0.97541	2.12459	0.777778	1.59805	0.716867	1.34721	0.832168	1.76943	0.730061	1.9393	0.664804	1.64071		0.48374	0.916143	0.881481	1.76516	0.748428	1.13882	0.894737	1.53004	0.96748	2.52934	0.97541	2.44747	0.875	1.85002
0.645161	0.35	0.882353	0.721051	0.930233	1.1759	0.754717	0.948987	0.779221	1.2982	0.779221	1.29234				0.594059	0.844384	0.983607	2.40186	0.784314	1.60131	0.722892	1.38	0.839161	1.77871	0.736196	1.93938	0.670391	1.6415		0.487805	0.917423	0.888889	1.77884	0.754717	1.14221	0.902256	1.57754	0.97561	2.64647	0.983607	2.45916	0.882353	1.92917
0.650538	0.35	0.889706	0.75	0.937984	1.20854	0.761006	0.95	0.785714	1.35571	0.785714	1.2982				0.59901	0.844719	0.991803	2.66153	0.79085	1.60291	0.728916	1.38005	0.846154	1.78847	0.742331	1.97013	0.675978	1.64859		0.49187	0.920661	0.896296	1.77984	0.761006	1.15741	0.909774	1.62526	0.98374	2.91324	0.991803	2.56325	0.889706	1.98757
0.655914	0.35	0.897059	0.8	0.945736	1.25844	0.767296	0.95	0.792208	1.36903	0.792208	1.31019				0.60396	0.857989	1	3.4042	0.797386	1.6142	0.73494	1.39983	0.853147	1.79519	0.748466	1.9891	0.681564	1.64944		0.495935	0.922176	0.903704	1.79915	0.767296	1.16125	0.917293	1.63505	0.99187	2.92688	1	3.11909	0.897059	2.01678
0.66129	0.35	0.904412	0.84	0.953488	1.3303	0.773585	0.960788	0.798701	1.44503	0.798701	1.31278				0.608911	0.872493			0.803922	1.62097	0.740964	1.41247	0.86014	1.80228	0.754601	2.01516	0.687151	1.6572		0.5	0.929834	0.911111	1.85241	0.773585	1.17598	0.924812	1.71496	1	2.94417			0.904412	2.02266
0.666667	0.35	0.911765	0.84783	0.96124	2.00107	0.779874	0.97	0.805195	1.4586	0.805195	1.32646				0.613861	0.874892			0.810458	1.62196	0.746988	1.4171	0.867133	1.83453	0.760736	2.05239	0.692737	1.66		0.504065	0.93151	0.918519	1.89158	0.779874	1.18119	0.932331	1.88751					0.911765	2.02533
0.672043	0.35	0.919118	0.853313	0.968992	2.04352	0.786164	0.984426	0.811688	1.47083	0.811688	1.33325				0.618812	0.885868			0.816993	1.62405	0.753012	1.43164	0.874126	1.87187	0.766871	2.05319	0.698324	1.67256		0.50813	0.935597	0.925926	1.90376	0.786164	1.19147	0.93985	1.92739					0.919118	2.11879
0.677419	0.35	0.926471	0.89	0.976744	2.28269	0.792453	0.992219	0.818182	1.49389	0.818182	1.35				0.623762	0.909919			0.823529	1.62678	0.759036	1.44465	0.881119	1.87919	0.773006	2.05796	0.703911	1.67498		0.512195	0.939362	0.933333	2.03901	0.792453	1.22099	0.947368	2.03314					0.926471	2.13633
0.682796	0.35	0.933824	0.933753	0.984496	2.43744	0.798742	1.00916	0.824675	1.49532	0.824675	1.35571				0.628713	0.917524			0.830065	1.64773	0.76506	1.45381	0.888112	1.92817	0.779141	2.05934	0.709497	1.67678		0.51626	0.943624	0.940741	2.09405	0.798742	1.23185	0.954887	2.07496					0.933824	2.16146
0.688172	0.35	0.941176	0.938517	0.992248	2.62309	0.805031	1.04419	0.831169	1.49887	0.831169	1.36131				0.633663	0.918582			0.836601	1.65003	0.771084	1.46385	0.895105	1.96379	0.785276	2.08182	0.715084	1.68603		0.520325	0.946935	0.948148	2.09819	0.805031	1.24	0.962406	2.0782					0.941176	2.17347
0.693548	0.35	0.948529	0.975965	1	3.6	0.811321	1.0588	0.837662	1.5066	0.837662	1.37359				0.638614	0.922301			0.843137	1.66974	0.777108	1.47153	0.902098	1.97702	0.791411	2.09433	0.72067	1.68778		0.52439	0.948937	0.955556	2.28614	0.811321	1.26828	0.969925	2.18203					0.948529	2.2
0.698925	0.35	0.955882	0.978462			0.81761	1.06175	0.844156	1.58874	0.844156	1.38184				0.643564	0.935985			0.849673	1.72731	0.783133	1.47674	0.909091	1.97841	0.797546	2.14196	0.726257	1.69106		0.528455	0.958097	0.962963	2.57683	0.81761	1.27515	0.977444	2.19359					0.955882	2.22735
0.704301	0.35	0.963235	1.02668			0.823899	1.08472	0.850649	1.65603	0.850649	1.40997				0.648515	0.936792			0.856209	1.73869	0.789157	1.49439	0.916084	2.06438	0.803681	2.22146	0.731844	1.71202		0.53252	0.961161	0.97037	2.77513	0.823899	1.28857	0.984962	2.23484					0.963235	2.31485
0.709677	0.35	0.970588	1.03927			0.830189	1.1	0.857143	1.68	0.857143	1.42759				0.653465	0.957206			0.862745	1.74593	0.795181	1.50392	0.923077	2.12424	0.809816	2.22428	0.73743	1.71948		0.536585	0.963223	0.977778	2.96275	0.830189	1.29871	0.992481	2.39165					0.970588	2.31605
0.715054	0.35	0.977941	1.1			0.836478	1.11108	0.863636	1.68678	0.863636	1.5				0.658416	0.95897			0.869281	1.78459	0.801205	1.52016	0.93007	2.12557	0.815951	2.25205	0.743017	1.72406		0.54065	0.965922	0.985185	4.21875	0.836478	1.3008	1	2.94224					0.977941	2.60697
0.72043	0.35	0.985294	1.10174			0.842767	1.12007	0.87013	1.68706	0.87013	1.58014				0.663366	0.959076			0.875817	1.79131	0.807229	1.54389	0.937063	2.19423	0.822086	2.26498	0.748603	1.7354		0.544715	0.988883	0.992593	4.37278	0.842767	1.30369							0.985294	2.93854
0.725806	0.35	0.992647	1.10301			0.849057	1.12141	0.876623	1.69993	0.876623	1.59341				0.668317	0.964022			0.882353	1.81991	0.813253	1.5462	0.944056	2.20203	0.828221	2.31264	0.75419	1.74		0.54878	0.99	1	4.59577	0.849057	1.31992							0.992647	3.40703
0.731183	0.35	1	1.12326			0.855346	1.12337	0.883117	1.82219	0.883117	1.60411				0.673267	0.968699			0.888889	1.82663	0.819277	1.57222	0.951049	2.24331	0.834356	2.32896	0.759777	1.75167		0.552846	0.997433			0.855346	1.32165							1	3.91353
0.736559	0.35					0.861635	1.12464	0.88961	1.83397	0.88961	1.60849				0.678218	0.972624			0.895425	1.83308	0.825301	1.58159	0.958042	2.24499	0.840491	2.34551	0.765363	1.76388		0.556911	1.0011			0.861635	1.47379
0.741935	0.369834					0.867925	1.15402	0.896104	1.88226	0.896104	1.6436				0.683168	0.98223			0.901961	1.85422	0.831325	1.68262	0.965035	2.24607	0.846626	2.36159	0.77095	1.77229		0.560976	1.00708			0.867925	1.48263
0.747312	0.401998					0.874214	1.16867	0.902597	1.96491	0.902597	1.68678				0.688119	0.984553			0.908497	1.91758	0.837349	1.71161	0.972028	2.30725	0.852761	2.37465	0.776536	1.77723		0.565041	1.03021			0.874214	1.48722
0.752688	0.414183					0.880503	1.18127	0.909091	1.97554	0.909091	1.69993				0.693069	0.987472			0.915033	1.94795	0.843373	1.72173	0.979021	2.38712	0.858896	2.381	0.782123	1.79059		0.569106	1.0307			0.880503	1.49145
0.758065	0.423095					0.886792	1.18273	0.915584	2.00654	0.915584	1.7				0.69802	1.00859			0.921569	1.94795	0.849398	1.74918	0.986014	2.53832	0.865031	2.38778	0.787709	1.8		0.573171	1.03198			0.886792	1.59916
0.763441	0.42625					0.893082	1.23281	0.922078	2.05256	0.922078	1.7334				0.70297	1.01142			0.928105	1.95227	0.855422	1.75227	0.993007	2.57302	0.871166	2.44569	0.793296	1.80515		0.577236	1.04585			0.893082	1.60206
0.768817	0.429455					0.899371	1.23344	0.928571	2.07514	0.928571	1.79088				0.707921	1.02296			0.934641	2.00555	0.861446	1.77686	1	3.02616	0.877301	2.5	0.798883	1.80831		0.581301	1.0581			0.899371	1.7
0.774194	0.451557					0.90566	1.26313	0.935065	2.16446	0.935065	1.81121				0.712871	1.02326			0.941176	2.14119	0.86747	1.78078			0.883436	2.50949	0.804469	1.81606		0.585366	1.05947			0.90566	1.72188
0.77957	0.461813					0.91195	1.26706	0.941558	2.27684	0.941558	1.85263				0.717822	1.03319			0.947712	2.25526	0.873494	1.84131			0.889571	2.52076	0.810056	1.82702		0.589431	1.0601			0.91195	1.7305
0.784946	0.463903					0.918239	1.26803	0.948052	2.29966	0.948052	1.88226				0.722772	1.03655			0.954248	2.29359	0.879518	1.86204			0.895706	2.59566	0.815642	1.84062		0.593496	1.07367			0.918239	1.85849
0.790323	0.465996					0.924528	1.31688	0.954545	2.42656	0.954545	1.95761				0.727723	1.03842			0.960784	2.30262	0.885542	1.88765			0.90184	2.64691	0.821229	1.85471		0.597561	1.08501			0.924528	1.8607
0.795699	0.473036					0.930818	1.32014	0.961039	2.47717	0.961039	1.96491				0.732673	1.04			0.96732	2.33521	0.891566	1.95963			0.907975	2.64802	0.826816	1.85658		0.601626	1.08791			0.930818	1.9612
0.801075	0.480891					0.937107	1.34392	0.967532	2.51625	0.967532	1.98835				0.737624	1.04484			0.973856	2.63376	0.89759	1.9767			0.91411	2.67962	0.832402	1.86064		0.605691	1.09096			0.937107	2.08271
0.806452	0.485272					0.943396	1.3877	0.974026	2.90918	0.974026	2.00892				0.742574	1.06064			0.980392	2.67901	0.903614	1.97947			0.920245	2.69589	0.837989	1.89558		0.609756	1.10422			0.943396	2.09309
0.811828	0.486475					0.949686	1.46523	0.980519	3.05041	0.980519	2.05256				0.747525	1.06489			0.986928	2.78653	0.909639	1.98499			0.92638	2.71606	0.843575	1.90333		0.613821	1.10907			0.949686	2.09766
0.817204	0.486634					0.955975	1.4925	0.987013	3.18403	0.987013	2.30256				0.752475	1.07416			0.993464	2.94648	0.915663	2.00697			0.932515	2.77259	0.849162	1.91474		0.617886	1.12221			0.955975	2.15633
0.822581	0.494779					0.962264	1.50556	0.993506	3.39138	0.993506	3.39138				0.757426	1.08188			1	2.96	0.921687	2.03716			0.93865	2.79518	0.854749	1.92264		0.621951	1.12243			0.962264	2.17666
0.827957	0.501254					0.968553	1.50613	1	5.05389	1	5.05389				0.762376	1.08409					0.927711	2.0425			0.944785	2.80538	0.860335	1.94043		0.626016	1.14145			0.968553	2.17763
0.833333	0.510851					0.974843	1.55245								0.767327	1.08834					0.933735	2.11244			0.95092	2.83541	0.865922	1.95299		0.630081	1.14796			0.974843	2.29138
0.83871	0.511676					0.981132	1.56287								0.772277	1.10385					0.939759	2.20293			0.957055	2.90615	0.871508	1.96457		0.634146	1.15937			0.981132	2.49411
0.844086	0.515					0.987421	1.56353								0.777228	1.10848					0.945783	2.241			0.96319	3.28279	0.877095	1.96539		0.638211	1.15942			0.987421	2.52686
0.849462	0.523019					0.993711	1.70416								0.782178	1.11628					0.951807	2.27216			0.969325	3.34743	0.882682	1.96791		0.642276	1.16671			0.993711	2.96616
0.854839	0.532741					1	2.01432								0.787129	1.11868					0.957831	2.57694			0.97546	3.35067	0.888268	1.99196		0.646341	1.17338			1	3.16585
0.860215	0.54923														0.792079	1.12024					0.963855	2.67843			0.981595	3.45296	0.893855	1.99602		0.650407	1.17417
0.865591	0.555353														0.79703	1.15181					0.96988	2.94787			0.98773	3.66909	0.899441	2		0.654472	1.19764
0.870968	0.57033														0.80198	1.15263					0.975904	3.2754			0.993865	3.82531	0.905028	2.03359		0.658537	1.20788
0.876344	0.572825														0.806931	1.16897					0.981928	3.44024			1	3.89706	0.910615	2.0937		0.662602	1.26344
0.88172	0.593525														0.811881	1.17335					0.987952	3.62875					0.916201	2.12507		0.666667	1.26391
0.887097	0.595134														0.816832	1.19353					0.993976	4.02218					0.921788	2.14464		0.670732	1.26638
0.892473	0.6														0.821782	1.19816					1	4.10881					0.927374	2.14893		0.674797	1.26739
0.897849	0.601889														0.826733	1.2103											0.932961	2.15582		0.678862	1.26935
0.903226	0.610691														0.831683	1.21136											0.938547	2.1772		0.682927	1.28511
0.908602	0.633497														0.836634	1.23465											0.944134	2.20536		0.686992	1.30629
0.913978	0.682294														0.841584	1.26355											0.949721	2.26328		0.691057	1.30693
0.919355	0.682454														0.846535	1.26843											0.955307	2.32389		0.695122	1.3122
0.924731	0.686791														0.851485	1.27913											0.960894	2.32652		0.699187	1.33922
0.930108	0.736338														0.856436	1.29377											0.96648	2.3346		0.703252	1.34589
0.935484	0.796482														0.861386	1.30156											0.972067	2.41156		0.707317	1.34968
0.94086	0.803517														0.866337	1.30686											0.977654	2.51263		0.711382	1.35244
0.946237	0.822496														0.871287	1.31816											0.98324	2.65988		0.715447	1.35343
0.951613	0.823266														0.876238	1.36872											0.988827	2.67733		0.719512	1.36175
0.956989	0.838467														0.881188	1.40613											0.994413	3.17561		0.723577	1.40005
0.962366	0.88														0.886139	1.44443											1	3.4418		0.727642	1.41301
0.967742	0.885842														0.891089	1.47892														0.731707	1.42915
0.973118	0.89118														0.89604	1.49797														0.735772	1.42966
0.978495	0.893612														0.90099	1.50903														0.739837	1.46145
0.983871	0.916711														0.905941	1.51219														0.743902	1.46217
0.989247	1.05693														0.910891	1.52415														0.747967	1.46637
0.994624	1.25831														0.915842	1.5265														0.752033	1.47571
1	1.63916														0.920792	1.53294														0.756098	1.47913
															0.925743	1.53615														0.760163	1.48222
															0.930693	1.5725														0.764228	1.48294
															0.935644	1.61667														0.768293	1.48306
															0.940594	1.61737														0.772358	1.5
															0.945545	1.62951														0.776423	1.52676
															0.950495	1.65671														0.780488	1.534
															0.955446	1.66823														0.784553	1.53893
															0.960396	1.69														0.788618	1.5472
															0.965347	1.6991														0.792683	1.55449
															0.970297	1.7117														0.796748	1.56187
															0.975248	1.78797														0.800813	1.58183
															0.980198	1.92917														0.804878	1.6197
															0.985149	2.35151														0.808943	1.62596
															0.990099	2.36568														0.813008	1.64552
															0.99505	2.44702														0.817073	1.66153
															1	3.91957														0.821138	1.67682
																														0.825203	1.67848
																														0.829268	1.68046
																														0.833333	1.68388
																														0.837398	1.68598
																														0.841463	1.726
																														0.845528	1.73042
																														0.849593	1.77885
																														0.853659	1.79826
																														0.857724	1.80934
																														0.861789	1.83931
																														0.865854	1.87006
																														0.869919	1.88154
																														0.873984	1.88782
																														0.878049	1.9
																														0.882114	1.91842
																														0.886179	1.92831
																														0.890244	1.98834
																														0.894309	1.99485
																														0.898374	2.02776
																														0.902439	2.12099
																														0.906504	2.14106
																														0.910569	2.16
																														0.914634	2.21846
																														0.918699	2.29597
																														0.922764	2.33019
																														0.926829	2.34983
																														0.930894	2.36014
																														0.934959	2.36645
																														0.939024	2.54531
																														0.943089	2.57755
																														0.947154	2.62759
																														0.95122	2.65434
																														0.955285	2.72802
																														0.95935	2.78288
																														0.963415	2.9213
																														0.96748	2.96459
																														0.971545	3.13945
																														0.97561	3.14035
																														0.979675	3.34518
																														0.98374	3.48771
																														0.987805	3.585
																														0.99187	4.56209
																														0.995935	5.07056
																														1	5.38656

## Sheet: Fig.4&SupFig5-stage2
sme2 locus															A55 locus															C24 locus
WT (40 cells)		rec12- (18 cells)		D-sme2 (24 cells)		rec12- D-sme2 (21 cells)		seb1- (30 cells)		rhn1- (31 cells)		seb1-rhn1- (24 cells)			WT (38 cells)		rec12- (25 cells)		D-omt3 (26 cells)		rec12- D-omt3 (31 cells)		seb1- (25 cells)		rhn1- (28 cells)		seb1-rhn1- (29 cells)			WT (53 cells)		rec12- (18 cells)		D-lncRNA584 (29 cells)		rec12- D-omt3 (27 cells)		seb1- (24 cells)		rhn1- (23 cells)		seb1-rhn1- (19 cells)
P.R.	Dis.	P.R.	Dis.	P.R.	Dis.	P.R.	Dis.	P.R.	Dis.	P.R.	Dis.	P.R.	Dis.		P.R.	Dis.	P.R.	Dis.	P.R.	Dis.	P.R.	Dis.	P.R.	Dis.	P.R.	Dis.	P.R.	Dis.		P.R.	Dis.	P.R.	Dis.	P.R.	Dis.	P.R.	Dis.	P.R.	Dis.	P.R.	Dis.	P.R.	Dis.
0.00540541	0.35	0.00724638	0.35	0.00775194	0.35	0.00625	0.35	0.00645161	0.35	0.00649351	0.35	0.00847458	0.35		0.00515464	0.35	0.00813008	0.35	0.00657895	0.35	0.00606061	0.35	0.00694444	0.35	0.00617284	4.78215	0.00561798	0.35		0.00404858	0.35	0.00746269	0.35	0.00636943	0.35	0.0075188	0.35	0.00819672	0.35	0.00819672	0.35	0.00719424	0.35
0.0108108	0.35	0.0144928	0.35	0.0155039	0.35	0.0125	0.35	0.0129032	0.35	0.012987	0.35	0.0169492	0.35		0.0103093	0.35	0.0162602	0.35	0.0131579	0.35	0.0121212	0.35	0.0138889	0.35	0.0123457	0.35	0.011236	0.35		0.00809717	0.35	0.0149254	0.35	0.0127389	0.35	0.0150376	0.35	0.0163934	0.35	0.0163934	0.35	0.0143885	0.35
0.0162162	0.35	0.0217391	0.35	0.0232558	0.35	0.01875	0.35	0.0193548	0.35	0.0194805	0.35	0.0254237	0.35		0.0154639	0.35	0.0243902	0.35	0.0197368	0.35	0.0181818	0.35	0.0208333	0.35	0.0185185	0.35	0.0168539	0.35		0.0121457	0.35	0.0223881	0.35	0.0191083	0.35	0.0225564	0.35	0.0245902	0.35	0.0245902	0.35	0.0215827	0.35
0.0216216	0.35	0.0289855	0.35	0.0310078	0.35	0.025	0.35	0.0258065	0.35	0.025974	0.35	0.0338983	0.415707		0.0206186	0.35	0.0325203	0.35	0.0263158	0.35	0.0242424	0.35	0.0277778	0.35	0.0246914	0.35	0.0224719	0.35		0.0161943	0.35	0.0298507	0.35	0.0254777	0.35	0.0300752	0.35	0.0327869	0.35	0.0327869	0.35	0.028777	0.35
0.027027	0.35	0.0362319	0.35	0.0387597	0.35	0.03125	0.35	0.0322581	0.35	0.0324675	0.35	0.0423729	0.426644		0.0257732	0.35	0.0406504	0.35	0.0328947	0.35	0.030303	0.35	0.0347222	0.35	0.0308642	0.35	0.0280899	0.35		0.0202429	0.35	0.0373134	0.35	0.0318471	0.35	0.037594	0.35	0.0409836	0.35	0.0409836	0.35	0.0359712	0.35
0.0324324	0.35	0.0434783	0.35	0.0465116	0.35	0.0375	0.35	0.0387097	0.35	0.038961	0.35	0.0508475	0.44692		0.0309278	0.35	0.0487805	0.35	0.0394737	0.35	0.0363636	0.35	0.0416667	0.35	0.037037	0.35	0.0337079	0.35		0.0242915	0.35	0.0447761	0.35	0.0382166	0.35	0.0451128	0.35	0.0491803	0.35	0.0491803	0.35	0.0431655	0.35
0.0378378	0.35	0.0507246	0.35	0.0542636	0.35	0.04375	0.35	0.0451613	0.35	0.0454545	0.35	0.059322	0.450764		0.0360825	0.35	0.0569106	0.35	0.0460526	0.35	0.0424242	0.35	0.0486111	0.35	0.0432099	0.35	0.0393258	0.35		0.0283401	0.35	0.0522388	0.35	0.044586	0.35	0.0526316	0.35	0.057377	0.35	0.057377	0.35	0.0503597	0.35
0.0432432	0.35	0.057971	0.35	0.0620155	0.35	0.05	0.35	0.0516129	0.35	0.0519481	0.35	0.0677966	0.493457		0.0412371	0.35	0.0650407	0.35	0.0526316	0.35	0.0484848	0.35	0.0555556	0.35	0.0493827	0.35	0.0449438	0.35		0.0323887	0.35	0.0597015	0.35	0.0509554	0.35	0.0601504	0.35	0.0655738	0.424244	0.0655738	0.35	0.057554	0.35
0.0486486	0.35	0.0652174	0.35	0.0697674	0.35	0.05625	0.35	0.0580645	0.35	0.0584416	0.35	0.0762712	0.497111		0.0463918	0.35	0.0731707	0.35	0.0592105	0.35	0.0545455	0.35	0.0625	0.35	0.0555556	0.35	0.0505618	0.405037		0.0364372	0.35	0.0671642	0.35	0.0573248	0.35	0.0676692	0.35	0.0737705	0.447814	0.0737705	0.35	0.0647482	0.35
0.0540541	0.35	0.0724638	0.35	0.0775194	0.35	0.0625	0.35	0.0645161	0.35	0.0649351	0.35	0.0847458	0.5		0.0515464	0.35	0.0813008	0.35	0.0657895	0.35	0.0606061	0.35	0.0694444	0.35	0.0617284	0.35	0.0561798	0.45457		0.0404858	0.35	0.0746269	0.35	0.0636943	0.35	0.075188	0.35	0.0819672	0.448707	0.0819672	0.35	0.0719424	0.35
0.0594595	0.35	0.0797101	0.35	0.0852713	0.35	0.06875	0.35	0.0709677	0.35	0.0714286	0.35	0.0932203	0.513917		0.056701	0.35	0.0894309	0.35	0.0723684	0.361846	0.0666667	0.35	0.0763889	0.35	0.0679012	0.35	0.0617978	0.469078		0.0445344	0.35	0.0820896	0.35	0.0700637	0.35	0.0827068	0.35	0.0901639	0.451517	0.0901639	0.35	0.0791367	0.35
0.0648649	0.35	0.0869565	0.35	0.0930233	0.35	0.075	0.35	0.0774194	0.35	0.0779221	0.35	0.101695	0.517767		0.0618557	0.35	0.097561	0.35	0.0789474	0.370359	0.0727273	0.35	0.0833333	0.35	0.0740741	0.35	0.0674157	0.497731		0.048583	0.35	0.0895522	0.35	0.0764331	0.35	0.0902256	0.35	0.0983607	0.473117	0.0983607	0.35	0.0863309	0.35
0.0702703	0.35	0.0942029	0.35	0.100775	0.35	0.08125	0.35	0.083871	0.35	0.0844156	0.35	0.110169	0.552044		0.0670103	0.35	0.105691	0.35	0.0855263	0.376319	0.0787879	0.35	0.0902778	0.35	0.0802469	0.368645	0.0730337	0.508778		0.0526316	0.35	0.0970149	0.35	0.0828025	0.35	0.0977444	0.35	0.106557	0.481323	0.106557	0.35	0.0935252	0.415266
0.0756757	0.35	0.101449	0.35	0.108527	0.35	0.0875	0.35	0.0903226	0.35	0.0909091	0.35	0.118644	0.559559		0.0721649	0.35	0.113821	0.35	0.0921053	0.414796	0.0848485	0.35	0.0972222	0.35	0.0864198	0.379088	0.0786517	0.519763		0.0566802	0.35	0.104478	0.35	0.089172	0.35	0.105263	0.35	0.114754	0.491676	0.114754	0.35	0.100719	0.423038
0.0810811	0.35	0.108696	0.35	0.116279	0.35	0.09375	0.35	0.0967742	0.35	0.0974026	0.35	0.127119	0.582392		0.0773196	0.35	0.121951	0.35	0.0986842	0.415859	0.0909091	0.35	0.104167	0.35	0.0925926	0.382186	0.0842697	0.534044		0.0607287	0.35	0.11194	0.35	0.0955414	0.35	0.112782	0.35	0.122951	0.507795	0.122951	0.35	0.107914	0.446665
0.0864865	0.35	0.115942	0.35	0.124031	0.35	0.1	0.35	0.103226	0.35	0.103896	0.35	0.135593	0.59137		0.0824742	0.35	0.130081	0.35	0.105263	0.416865	0.0969697	0.35	0.111111	0.35	0.0987654	0.383709	0.0898876	0.541912		0.0647773	0.35	0.119403	0.35	0.101911	0.35	0.120301	0.35	0.131148	0.536973	0.131148	0.351013	0.115108	0.494219
0.0918919	0.35	0.123188	0.35	0.131783	0.35	0.10625	0.35	0.109677	0.35	0.11039	0.35	0.144068	0.6		0.0876289	0.35	0.138211	0.35	0.111842	0.430212	0.10303	0.35	0.118056	0.35	0.104938	0.423457	0.0955056	0.541983		0.0688259	0.35	0.126866	0.35	0.10828	0.35	0.12782	0.35	0.139344	0.538144	0.139344	0.360348	0.122302	0.50261
0.0972973	0.35	0.130435	0.35	0.139535	0.35	0.1125	0.35	0.116129	0.35	0.116883	0.35	0.152542	0.643707		0.0927835	0.35	0.146341	0.35	0.118421	0.436012	0.109091	0.35	0.125	0.35	0.111111	0.456992	0.101124	0.543883		0.0728745	0.35	0.134328	0.35	0.11465	0.35	0.135338	0.35	0.147541	0.578418	0.147541	0.418858	0.129496	0.512901
0.102703	0.35	0.137681	0.35	0.147287	0.35	0.11875	0.35	0.122581	0.35	0.123377	0.35	0.161017	0.65		0.0979381	0.35	0.154472	0.35	0.125	0.45	0.115152	0.35	0.131944	0.37	0.117284	0.46	0.106742	0.579232		0.0769231	0.35	0.141791	0.35	0.121019	0.35	0.142857	0.35	0.155738	0.602387	0.155738	0.435359	0.136691	0.526903
0.108108	0.35	0.144928	0.35	0.155039	0.35	0.125	0.35	0.129032	0.35	0.12987	0.35	0.169492	0.650245		0.103093	0.35	0.162602	0.35	0.131579	0.453432	0.121212	0.35	0.138889	0.389713	0.123457	0.460812	0.11236	0.590477		0.0809717	0.35	0.149254	0.35	0.127389	0.35	0.150376	0.35	0.163934	0.604645	0.163934	0.440961	0.143885	0.529766
0.113514	0.35	0.152174	0.35	0.162791	0.35	0.13125	0.35	0.135484	0.35	0.136364	0.35	0.177966	0.690327		0.108247	0.35	0.170732	0.35	0.138158	0.458892	0.127273	0.35	0.145833	0.408763	0.12963	0.475498	0.117978	0.599907		0.0850202	0.35	0.156716	0.35	0.133758	0.35	0.157895	0.35	0.172131	0.619683	0.172131	0.460102	0.151079	0.546345
0.118919	0.35	0.15942	0.35	0.170543	0.35	0.1375	0.35	0.141935	0.35	0.142857	0.35	0.186441	0.707278		0.113402	0.35	0.178862	0.35	0.144737	0.461685	0.133333	0.35	0.152778	0.409903	0.135802	0.483903	0.123596	0.6		0.0890688	0.35	0.164179	0.35	0.140127	0.35	0.165414	0.35	0.180328	0.63217	0.180328	0.467444	0.158273	0.56851
0.124324	0.35	0.166667	0.35	0.178295	0.35	0.14375	0.35	0.148387	0.35	0.149351	0.35	0.194915	0.715522		0.118557	0.35	0.186992	0.35	0.151316	0.477433	0.139394	0.389922	0.159722	0.42	0.141975	0.491955	0.129213	0.608706		0.0931174	0.35	0.171642	0.35	0.146497	0.35	0.172932	0.35	0.188525	0.643629	0.188525	0.480723	0.165468	0.58
0.12973	0.35	0.173913	0.35	0.186047	0.35	0.15	0.35	0.154839	0.35	0.155844	0.35	0.20339	0.71612		0.123711	0.35	0.195122	0.35	0.157895	0.494328	0.145455	0.432753	0.166667	0.428237	0.148148	0.494555	0.134831	0.635359		0.097166	0.35	0.179104	0.35	0.152866	0.35	0.180451	0.35	0.196721	0.645637	0.196721	0.504633	0.172662	0.594626
0.135135	0.35	0.181159	0.35	0.193798	0.35	0.15625	0.35	0.16129	0.35	0.162338	0.35	0.211864	0.72		0.128866	0.35	0.203252	0.35	0.164474	0.496459	0.151515	0.433146	0.173611	0.435284	0.154321	0.50218	0.140449	0.649741		0.101215	0.35	0.186567	0.35	0.159236	0.360787	0.18797	0.35	0.204918	0.674652	0.204918	0.50611	0.179856	0.601376
0.140541	0.35	0.188406	0.35	0.20155	0.35	0.1625	0.35	0.167742	0.35	0.168831	0.35	0.220339	0.731227		0.134021	0.35	0.211382	0.35	0.171053	0.513534	0.157576	0.437306	0.180556	0.435517	0.160494	0.517865	0.146067	0.661282		0.105263	0.35	0.19403	0.35	0.165605	0.363776	0.195489	0.35	0.213115	0.690686	0.213115	0.506317	0.18705	0.607568
0.145946	0.35	0.195652	0.35	0.209302	0.35	0.16875	0.35	0.174194	0.35	0.175325	0.35	0.228814	0.7396		0.139175	0.35	0.219512	0.35	0.177632	0.513534	0.163636	0.456204	0.1875	0.470712	0.166667	0.543415	0.151685	0.663372		0.109312	0.35	0.201493	0.353411	0.171975	0.36677	0.203008	0.35	0.221311	0.700364	0.221311	0.524699	0.194245	0.614084
0.151351	0.35	0.202899	0.35	0.217054	0.35	0.175	0.35	0.180645	0.35	0.181818	0.35	0.237288	0.75		0.14433	0.35	0.227642	0.35	0.184211	0.518194	0.169697	0.460609	0.194444	0.484175	0.17284	0.546805	0.157303	0.673183		0.11336	0.35	0.208955	0.365192	0.178344	0.370198	0.210526	0.35	0.229508	0.714175	0.229508	0.528348	0.201439	0.62018
0.156757	0.35	0.210145	0.35	0.224806	0.35	0.18125	0.35	0.187097	0.35	0.188312	0.35	0.245763	0.75937		0.149485	0.35	0.235772	0.35	0.190789	0.523307	0.175758	0.465129	0.201389	0.48959	0.179012	0.548736	0.162921	0.689312		0.117409	0.35	0.216418	0.375028	0.184713	0.373687	0.218045	0.35	0.237705	0.716957	0.237705	0.5315	0.208633	0.622248
0.162162	0.35	0.217391	0.35	0.232558	0.35	0.1875	0.35	0.193548	0.35	0.194805	0.35	0.254237	0.761576		0.154639	0.35	0.243902	0.35	0.197368	0.523588	0.181818	0.471282	0.208333	0.490431	0.185185	0.56	0.168539	0.689686		0.121457	0.35	0.223881	0.380698	0.191083	0.40649	0.225564	0.35	0.245902	0.720682	0.245902	0.53266	0.215827	0.628772
0.167568	0.35	0.224638	0.35	0.24031	0.35	0.19375	0.35	0.2	0.35	0.201299	0.35	0.262712	0.790151		0.159794	0.35	0.252033	0.35	0.203947	0.523588	0.187879	0.486031	0.215278	0.498869	0.191358	0.562651	0.174157	0.7		0.125506	0.35	0.231343	0.38348	0.197452	0.418184	0.233083	0.35	0.254098	0.725402	0.254098	0.541147	0.223022	0.636494
0.172973	0.35	0.231884	0.35	0.248062	0.35	0.2	0.35	0.206452	0.35	0.207792	0.442331	0.271186	0.8		0.164948	0.35	0.260163	0.35	0.210526	0.529654	0.193939	0.508522	0.222222	0.502563	0.197531	0.564253	0.179775	0.700305		0.129555	0.35	0.238806	0.385303	0.203822	0.418661	0.240602	0.35	0.262295	0.74044	0.262295	0.543969	0.230216	0.638202
0.178378	0.35	0.23913	0.35	0.255814	0.35	0.20625	0.35	0.212903	0.35	0.214286	0.451105	0.279661	0.800927		0.170103	0.35	0.268293	0.35	0.217105	0.530514	0.2	0.51206	0.229167	0.503475	0.203704	0.565154	0.185393	0.703481		0.133603	0.35	0.246269	0.385931	0.210191	0.423941	0.24812	0.35	0.270492	0.754249	0.270492	0.557224	0.23741	0.639876
0.183784	0.35	0.246377	0.35	0.263566	0.35	0.2125	0.35	0.219355	0.35	0.220779	0.454548	0.288136	0.803212		0.175258	0.35	0.276423	0.35	0.223684	0.537098	0.206061	0.522695	0.236111	0.521678	0.209877	0.578934	0.191011	0.73		0.137652	0.35	0.253731	0.389541	0.216561	0.434733	0.255639	0.35	0.278689	0.760026	0.278689	0.557379	0.244604	0.641422
0.189189	0.35	0.253623	0.35	0.271318	0.35	0.21875	0.35	0.225806	0.35	0.227273	0.469194	0.29661	0.812078		0.180412	0.35	0.284553	0.35	0.230263	0.538859	0.212121	0.523195	0.243056	0.526735	0.216049	0.582828	0.196629	0.740308		0.1417	0.35	0.261194	0.391312	0.22293	0.437587	0.263158	0.35	0.286885	0.763618	0.286885	0.559763	0.251799	0.647082
0.194595	0.35	0.26087	0.35	0.27907	0.35	0.225	0.35	0.232258	0.35	0.233766	0.47479	0.305085	0.852315		0.185567	0.35	0.292683	0.35	0.236842	0.558981	0.218182	0.52688	0.25	0.547657	0.222222	0.595368	0.202247	0.742319		0.145749	0.35	0.268657	0.395717	0.229299	0.453892	0.270677	0.35	0.295082	0.767279	0.295082	0.561497	0.258993	0.672752
0.2	0.35	0.268116	0.35	0.286822	0.406108	0.23125	0.35	0.23871	0.35	0.24026	0.478587	0.313559	0.869247		0.190722	0.35	0.300813	0.35	0.236842	0.560151	0.224242	0.542282	0.256944	0.549549	0.228395	0.610516	0.207865	0.76		0.149798	0.35	0.276119	0.4	0.235669	0.484073	0.278195	0.35	0.303279	0.768435	0.303279	0.561793	0.266187	0.677428
0.205405	0.35	0.275362	0.35	0.294574	0.41299	0.2375	0.35	0.245161	0.35	0.246753	0.486123	0.322034	0.876896		0.195876	0.35	0.308943	0.35	0.236842	0.564691	0.230303	0.547919	0.263889	0.571544	0.234568	0.611992	0.213483	0.765529		0.153846	0.35	0.283582	0.406734	0.242038	0.50467	0.285714	0.35	0.311475	0.772534	0.311475	0.568879	0.273381	0.6896
0.210811	0.35	0.282609	0.35	0.302326	0.41482	0.24375	0.35	0.251613	0.35	0.253247	0.5	0.330508	0.889429		0.201031	0.35	0.317073	0.35	0.236842	0.570213	0.236364	0.566228	0.270833	0.574826	0.240741	0.631266	0.219101	0.777773		0.157895	0.35	0.291045	0.416396	0.248408	0.517279	0.293233	0.35	0.319672	0.780588	0.319672	0.585397	0.280576	0.695754
0.216216	0.35	0.289855	0.35	0.310078	0.417971	0.25	0.35	0.258065	0.35	0.25974	0.513919	0.338983	0.890456		0.206186	0.35	0.325203	0.35197	0.236842	0.575618	0.242424	0.574387	0.277778	0.590928	0.246914	0.637088	0.224719	0.779673		0.161943	0.35	0.298507	0.418222	0.254777	0.521577	0.300752	0.35	0.327869	0.784571	0.327869	0.587982	0.28777	0.716615
0.221622	0.35	0.297101	0.35	0.317829	0.42	0.25625	0.35	0.264516	0.35	0.266234	0.521431	0.347458	0.890616		0.21134	0.35	0.333333	0.357633	0.236842	0.59584	0.248485	0.588992	0.284722	0.5993	0.253086	0.653676	0.230337	0.788879		0.165992	0.35	0.30597	0.421754	0.261146	0.53	0.308271	0.35	0.336066	0.784849	0.336066	0.589066	0.294964	0.718515
0.227027	0.35	0.304348	0.35	0.325581	0.426077	0.2625	0.35	0.270968	0.35	0.272727	0.524622	0.355932	0.893245		0.216495	0.35	0.341463	0.365218	0.236842	0.597718	0.254545	0.590072	0.291667	0.600833	0.259259	0.654396	0.235955	0.794136		0.17004	0.357702	0.313433	0.433943	0.267516	0.533924	0.315789	0.35	0.344262	0.791341	0.344262	0.594959	0.302158	0.72328
0.232432	0.35	0.311594	0.35	0.333333	0.438375	0.26875	0.35	0.277419	0.35	0.279221	0.532174	0.364407	0.894178		0.221649	0.35	0.349593	0.370884	0.236842	0.616655	0.260606	0.592989	0.298611	0.614256	0.265432	0.662404	0.241573	0.800694		0.174089	0.38125	0.320896	0.439258	0.273885	0.537178	0.323308	0.35	0.352459	0.80009	0.352459	0.596708	0.309353	0.737914
0.237838	0.35	0.318841	0.35	0.341085	0.449585	0.275	0.35	0.283871	0.35	0.285714	0.542319	0.372881	0.894898		0.226804	0.35	0.357724	0.373686	0.236842	0.63684	0.266667	0.600458	0.305556	0.615066	0.271605	0.716277	0.247191	0.801599		0.178138	0.387727	0.328358	0.440369	0.280255	0.539202	0.330827	0.35	0.360656	0.80468	0.360656	0.6	0.316547	0.738809
0.243243	0.35	0.326087	0.35	0.348837	0.453627	0.28125	0.35	0.290323	0.35	0.292208	0.551634	0.381356	0.898915		0.231959	0.35	0.365854	0.37451	0.236842	0.639107	0.272727	0.606442	0.3125	0.616353	0.277778	0.724701	0.252809	0.804425		0.182186	0.39175	0.335821	0.44184	0.286624	0.541184	0.338346	0.35	0.368852	0.812951	0.368852	0.622922	0.323741	0.740691
0.248649	0.35	0.333333	0.35	0.356589	0.465955	0.2875	0.35	0.296774	0.35	0.298701	0.55486	0.389831	0.911103		0.237113	0.35	0.373984	0.38	0.236842	0.639246	0.278788	0.612386	0.319444	0.622702	0.283951	0.724845	0.258427	0.81114		0.186235	0.392355	0.343284	0.450056	0.292994	0.545244	0.345865	0.35	0.377049	0.838854	0.377049	0.62922	0.330935	0.742184
0.254054	0.35	0.34058	0.35	0.364341	0.488678	0.29375	0.35	0.303226	0.35	0.305195	0.555695	0.398305	0.912517		0.242268	0.35	0.382114	0.382669	0.236842	0.66	0.284848	0.614344	0.326389	0.688032	0.290123	0.736207	0.264045	0.812661		0.190283	0.396618	0.350746	0.46	0.299363	0.554418	0.353383	0.380792	0.385246	0.839575	0.385246	0.635592	0.338129	0.743804
0.259459	0.35	0.347826	0.35	0.372093	0.499693	0.3	0.350621	0.309677	0.35	0.311688	0.564258	0.40678	0.933227		0.247423	0.35	0.390244	0.383193	0.236842	0.679825	0.290909	0.621007	0.333333	0.689741	0.296296	0.744064	0.269663	0.830603		0.194332	0.398975	0.358209	0.460048	0.305732	0.556282	0.360902	0.388964	0.393443	0.868639	0.393443	0.638924	0.345324	0.74691
0.264865	0.35	0.355072	0.35	0.379845	0.522068	0.30625	0.361802	0.316129	0.35	0.318182	0.588136	0.415254	0.938158		0.252577	0.35	0.398374	0.398871	0.236842	0.710663	0.29697	0.621734	0.340278	0.701716	0.302469	0.748559	0.275281	0.839304		0.198381	0.4	0.365672	0.463646	0.312102	0.563952	0.368421	0.4	0.401639	0.876863	0.401639	0.661228	0.352518	0.750438
0.27027	0.35	0.362319	0.35	0.387597	0.526013	0.3125	0.375661	0.322581	0.35	0.324675	0.598257	0.423729	0.941016		0.257732	0.35	0.406504	0.405104	0.236842	0.711831	0.30303	0.622549	0.347222	0.704499	0.308642	0.756151	0.280899	0.84		0.202429	0.400747	0.373134	0.464231	0.318471	0.564808	0.37594	0.413164	0.409836	0.88211	0.409836	0.673044	0.359712	0.795975
0.275676	0.35	0.369565	0.35	0.395349	0.538979	0.31875	0.388251	0.329032	0.35	0.331169	0.603927	0.432203	0.952845		0.262887	0.35	0.414634	0.408089	0.236842	0.719831	0.309091	0.625584	0.354167	0.718225	0.314815	0.766142	0.286517	0.842046		0.206478	0.401703	0.380597	0.468524	0.324841	0.564849	0.383459	0.433518	0.418033	0.882518	0.418033	0.678293	0.366906	0.797115
0.281081	0.35	0.376812	0.35	0.403101	0.539813	0.325	0.395109	0.335484	0.364248	0.337662	0.604238	0.440678	0.963703		0.268041	0.35	0.422764	0.421932	0.236842	0.74175	0.315152	0.636041	0.361111	0.741852	0.320988	0.787154	0.292135	0.87218		0.210526	0.402583	0.38806	0.471991	0.33121	0.565646	0.390977	0.445872	0.42623	0.885588	0.42623	0.686291	0.374101	0.804958
0.286486	0.35	0.384058	0.35	0.410853	0.544757	0.33125	0.396131	0.341935	0.364986	0.344156	0.614684	0.449153	0.968673		0.273196	0.35	0.430894	0.424584	0.236842	0.74971	0.321212	0.642647	0.368056	0.753224	0.32716	0.801118	0.297753	0.884314		0.214575	0.407548	0.395522	0.516886	0.33758	0.575615	0.398496	0.447884	0.434426	0.890115	0.434426	0.694532	0.381295	0.807958
0.291892	0.35	0.391304	0.35	0.418605	0.563945	0.3375	0.404927	0.348387	0.365772	0.350649	0.615742	0.457627	0.983412		0.278351	0.35	0.439024	0.427385	0.236842	0.750044	0.327273	0.644769	0.375	0.768442	0.333333	0.808821	0.303371	0.9		0.218623	0.41168	0.402985	0.52978	0.343949	0.606096	0.406015	0.457439	0.442623	0.899516	0.442623	0.707825	0.388489	0.808505
0.297297	0.35	0.398551	0.35	0.426357	0.568915	0.34375	0.416748	0.354839	0.406999	0.357143	0.618112	0.466102	0.985022		0.283505	0.35	0.447154	0.42879	0.236842	0.750051	0.333333	0.64607	0.381944	0.773992	0.339506	0.810478	0.308989	0.904603		0.222672	0.414955	0.410448	0.530119	0.350318	0.607478	0.413534	0.460829	0.45082	0.899539	0.45082	0.711796	0.395683	0.816386
0.302703	0.35	0.405797	0.35	0.434109	0.571058	0.35	0.433109	0.36129	0.407924	0.363636	0.624007	0.474576	0.988508		0.28866	0.35	0.455285	0.435962	0.236842	0.759611	0.339394	0.646378	0.388889	0.8	0.345679	0.834844	0.314607	0.909863		0.226721	0.41647	0.41791	0.531031	0.356688	0.613664	0.421053	0.478145	0.459016	0.903839	0.459016	0.712263	0.402878	0.817446
0.308108	0.35	0.413043	0.35	0.44186	0.572938	0.35625	0.43442	0.367742	0.408456	0.37013	0.63403	0.483051	0.995409		0.293814	0.35	0.463415	0.437028	0.236842	0.76	0.345455	0.65523	0.395833	0.806239	0.351852	0.871215	0.320225	0.917414		0.230769	0.423747	0.425373	0.534148	0.363057	0.617305	0.428571	0.480263	0.467213	0.91361	0.467213	0.73236	0.410072	0.823831
0.313514	0.35	0.42029	0.35	0.449612	0.575172	0.3625	0.440759	0.374194	0.415105	0.376623	0.637967	0.491525	0.997113		0.298969	0.35	0.471545	0.438279	0.236842	0.771361	0.351515	0.656986	0.402778	0.812246	0.358025	0.874815	0.325843	0.9332		0.234818	0.428842	0.432836	0.56	0.369427	0.62	0.43609	0.499165	0.47541	0.914898	0.47541	0.74422	0.417266	0.832832
0.318919	0.35	0.427536	0.35	0.457364	0.577956	0.36875	0.447196	0.380645	0.419531	0.383117	0.66	0.5	1		0.304124	0.37602	0.479675	0.438422	0.236842	0.783997	0.357576	0.671548	0.409722	0.819261	0.364198	0.9	0.331461	0.938218		0.238866	0.44948	0.440299	0.570801	0.375796	0.622739	0.443609	0.501915	0.483607	0.943439	0.483607	0.752153	0.42446	0.846137
0.324324	0.35	0.434783	0.35	0.465116	0.583405	0.375	0.456362	0.387097	0.425709	0.38961	0.666999	0.508475	1.00476		0.309278	0.395742	0.487805	0.447994	0.236842	0.784502	0.363636	0.700133	0.416667	0.833228	0.37037	0.94513	0.337079	0.949004		0.242915	0.453257	0.447761	0.574384	0.382166	0.623113	0.451128	0.512597	0.491803	0.952481	0.491803	0.75506	0.431655	0.85
0.32973	0.35	0.442029	0.35	0.472868	0.587426	0.38125	0.456724	0.393548	0.4392	0.396104	0.678695	0.516949	1.01518		0.314433	0.39957	0.495935	0.448476	0.236842	0.793231	0.369697	0.705894	0.423611	0.839245	0.376543	0.963895	0.342697	0.95		0.246964	0.455282	0.455224	0.58402	0.388535	0.632352	0.458647	0.52902	0.5	0.952563	0.5	0.819159	0.438849	0.856107
0.335135	0.35	0.449275	0.35	0.48062	0.596522	0.3875	0.458804	0.4	0.441747	0.402597	0.679448	0.525424	1.02933		0.319588	0.4	0.504065	0.451148	0.236842	0.794208	0.375758	0.722905	0.430556	0.842789	0.382716	0.97	0.348315	0.967748		0.251012	0.455692	0.462687	0.597759	0.394904	0.636158	0.466165	0.534066	0.508197	0.959205	0.508197	0.848832	0.446043	0.868496
0.340541	0.35	0.456522	0.35	0.488372	0.605423	0.39375	0.45927	0.406452	0.4418	0.409091	0.684728	0.533898	1.04966		0.324742	0.407331	0.512195	0.459122	0.236842	0.798141	0.381818	0.724045	0.4375	0.847544	0.388889	0.981704	0.353933	0.970702		0.255061	0.458117	0.470149	0.62703	0.401274	0.640468	0.473684	0.536389	0.516393	0.959918	0.516393	0.863333	0.453237	0.873083
0.345946	0.35	0.463768	0.35	0.496124	0.612502	0.4	0.466295	0.412903	0.444284	0.415584	0.695239	0.542373	1.05289		0.329897	0.408661	0.520325	0.461969	0.236842	0.812675	0.387879	0.725123	0.444444	0.856489	0.395062	0.98601	0.359551	0.979971		0.259109	0.480918	0.477612	0.65	0.407643	0.647751	0.481203	0.566328	0.52459	0.96139	0.52459	0.891705	0.460432	0.890152
0.351351	0.35	0.471014	0.35	0.503876	0.630885	0.40625	0.470547	0.419355	0.472167	0.422078	0.696663	0.550847	1.06455		0.335052	0.412934	0.528455	0.464305	0.236842	0.812911	0.393939	0.726314	0.451389	0.895144	0.401235	0.992817	0.365169	0.98		0.263158	0.482444	0.485075	0.684363	0.414013	0.654443	0.488722	0.569911	0.532787	0.962821	0.532787	0.898183	0.467626	0.890967
0.356757	0.35	0.478261	0.35	0.511628	0.631279	0.4125	0.471981	0.425806	0.475305	0.428571	0.704017	0.559322	1.06935		0.340206	0.41568	0.536585	0.464611	0.236842	0.813397	0.4	0.7269	0.458333	0.923836	0.407407	1.00396	0.370787	0.985167		0.267206	0.486046	0.492537	0.695007	0.420382	0.659677	0.496241	0.57576	0.540984	0.968	0.540984	0.90199	0.47482	0.893308
0.362162	0.35	0.485507	0.35	0.51938	0.631538	0.41875	0.473314	0.432258	0.487094	0.435065	0.71433	0.567797	1.06992		0.345361	0.423639	0.544715	0.467949	0.236842	0.81554	0.406061	0.72844	0.465278	0.95	0.41358	1.01404	0.376404	0.988666		0.271255	0.48965	0.5	0.698026	0.426752	0.670832	0.503759	0.575898	0.54918	0.974826	0.54918	0.904738	0.482014	0.900325
0.367568	0.35	0.492754	0.35	0.527132	0.635551	0.425	0.475948	0.43871	0.499036	0.441558	0.718494	0.576271	1.07167		0.350515	0.428996	0.552846	0.473827	0.236842	0.816219	0.412121	0.740088	0.472222	0.953283	0.419753	1.03285	0.382022	0.990831		0.275304	0.495928	0.507463	0.698906	0.433121	0.67937	0.511278	0.576247	0.557377	0.987499	0.557377	0.908407	0.489209	0.901282
0.372973	0.35	0.5	0.35	0.534884	0.637435	0.43125	0.476808	0.445161	0.50162	0.448052	0.723662	0.584746	1.07738		0.35567	0.429597	0.560976	0.475994	0.236842	0.816561	0.418182	0.740825	0.479167	0.957719	0.425926	1.04657	0.38764	1		0.279352	0.496395	0.514925	0.744024	0.43949	0.687641	0.518797	0.5779	0.565574	1	0.565574	0.910982	0.496403	0.906625
0.378378	0.35	0.507246	0.35	0.542636	0.637504	0.4375	0.478465	0.451613	0.5111	0.454545	0.732563	0.59322	1.08551		0.360825	0.433883	0.569106	0.476	0.236842	0.824006	0.424242	0.756521	0.486111	1.0247	0.432099	1.0592	0.393258	1		0.283401	0.498559	0.522388	0.750065	0.44586	0.69168	0.526316	0.589797	0.57377	1.03659	0.57377	0.913595	0.503597	0.908199
0.383784	0.35	0.514493	0.35	0.550388	0.6489	0.44375	0.480756	0.458065	0.523281	0.461039	0.733977	0.601695	1.08967		0.365979	0.439779	0.577236	0.482236	0.236842	0.824204	0.430303	0.769233	0.493056	1.04473	0.438272	1.07469	0.398876	1.00388		0.287449	0.498674	0.529851	0.767152	0.452229	0.707203	0.533835	0.618232	0.581967	1.04896	0.581967	0.917334	0.510791	0.910769
0.389189	0.35	0.521739	0.35	0.55814	0.658484	0.45	0.485399	0.464516	0.529951	0.467532	0.734055	0.610169	1.0916		0.371134	0.449819	0.585366	0.490548	0.236842	0.824268	0.436364	0.770364	0.5	1.05002	0.444444	1.0916	0.404494	1.01362		0.291498	0.508034	0.537313	0.787108	0.458599	0.718032	0.541353	0.635762	0.590164	1.05555	0.590164	0.9221	0.517986	0.912031
0.394595	0.35	0.528986	0.35	0.565891	0.66204	0.45625	0.499284	0.470968	0.532191	0.474026	0.736695	0.618644	1.09979		0.376289	0.454278	0.593496	0.49576	0.236842	0.830162	0.442424	0.789905	0.506944	1.05664	0.450617	1.10235	0.410112	1.01776		0.295547	0.510267	0.544776	0.793601	0.464968	0.725693	0.548872	0.643377	0.598361	1.06474	0.598361	0.933833	0.52518	0.914233
0.4	0.35	0.536232	0.356056	0.573643	0.668935	0.4625	0.522294	0.477419	0.532341	0.480519	0.740252	0.627119	1.10802		0.381443	0.45445	0.601626	0.507053	0.236842	0.830162	0.448485	0.791755	0.513889	1.05742	0.45679	1.11024	0.41573	1.01927		0.299595	0.510323	0.552239	0.825269	0.471338	0.730213	0.556391	0.651987	0.606557	1.10871	0.606557	0.943473	0.532374	0.931236
0.405405	0.35	0.543478	0.366346	0.581395	0.671899	0.46875	0.531373	0.483871	0.5408	0.487013	0.75	0.635593	1.14777		0.386598	0.465182	0.609756	0.508506	0.236842	0.836901	0.454545	0.794638	0.520833	1.05861	0.462963	1.11699	0.421348	1.06998		0.303644	0.52	0.559701	0.835007	0.477707	0.739984	0.56391	0.655938	0.614754	1.1206	0.614754	0.950083	0.539568	0.931546
0.410811	0.35	0.550725	0.368086	0.589147	0.671961	0.475	0.53269	0.490323	0.547229	0.493506	0.754356	0.644068	1.15013		0.391753	0.468134	0.617886	0.52509	0.236842	0.842454	0.460606	0.795129	0.527778	1.07287	0.469136	1.13285	0.426966	1.07144		0.307692	0.523627	0.567164	0.843083	0.484076	0.747666	0.571429	0.687119	0.622951	1.13791	0.622951	0.959387	0.546763	0.932561
0.416216	0.35	0.557971	0.37259	0.596899	0.675155	0.48125	0.532945	0.496774	0.548039	0.5	0.756342	0.652542	1.16124		0.396907	0.46929	0.626016	0.535398	0.236842	0.849038	0.466667	0.795832	0.534722	1.08669	0.475309	1.14667	0.432584	1.07744		0.311741	0.529974	0.574627	0.88	0.490446	0.754765	0.578947	0.697086	0.631148	1.1411	0.631148	0.989812	0.553957	0.943207
0.421622	0.35	0.565217	0.373175	0.604651	0.68	0.4875	0.533386	0.503226	0.551126	0.506494	0.77	0.661017	1.17281		0.402062	0.46981	0.634146	0.538257	0.236842	0.849433	0.472727	0.801171	0.541667	1.08767	0.481481	1.15525	0.438202	1.08133		0.315789	0.530751	0.58209	0.888056	0.496815	0.757784	0.586466	0.706358	0.639344	1.16861	0.639344	1.00698	0.561151	0.947963
0.427027	0.35	0.572464	0.373424	0.612403	0.69	0.49375	0.539197	0.509677	0.557817	0.512987	0.795225	0.669492	1.17654		0.407216	0.473691	0.642276	0.540338	0.236842	0.854382	0.478788	0.809504	0.548611	1.11024	0.487654	1.16909	0.44382	1.09557		0.319838	0.538123	0.589552	0.889205	0.503185	0.781595	0.593985	0.711206	0.647541	1.16868	0.647541	1.0219	0.568345	0.954875
0.432432	0.35	0.57971	0.375902	0.620155	0.703879	0.5	0.546685	0.516129	0.558295	0.519481	0.796047	0.677966	1.17688		0.412371	0.476161	0.650407	0.546986	0.236842	0.857305	0.484848	0.820674	0.555556	1.12348	0.493827	1.16915	0.449438	1.10034		0.323887	0.549482	0.597015	0.895165	0.509554	0.786335	0.601504	0.72215	0.655738	1.1825	0.655738	1.04359	0.57554	0.955428
0.437838	0.35	0.586957	0.376458	0.627907	0.705216	0.50625	0.547716	0.522581	0.561939	0.525974	0.79856	0.686441	1.21139		0.417526	0.482846	0.658537	0.567371	0.236842	0.858385	0.490909	0.827133	0.5625	1.12479	0.5	1.20225	0.455056	1.10189		0.327935	0.551188	0.604478	0.903542	0.515924	0.797603	0.609023	0.72693	0.663934	1.19874	0.663934	1.0468	0.582734	0.970139
0.443243	0.35	0.594203	0.377948	0.635659	0.705289	0.5125	0.550344	0.529032	0.566442	0.532468	0.805628	0.694915	1.23599		0.42268	0.484115	0.666667	0.573325	0.236842	0.863494	0.49697	0.827657	0.569444	1.14545	0.506173	1.239	0.460674	1.10365		0.331984	0.567718	0.61194	0.906553	0.522293	0.802723	0.616541	0.730844	0.672131	1.20829	0.672131	1.07589	0.589928	0.972807
0.448649	0.35	0.601449	0.38	0.643411	0.709855	0.51875	0.551618	0.535484	0.575033	0.538961	0.814438	0.70339	1.24489		0.427835	0.484382	0.674797	0.584032	0.236842	0.86417	0.50303	0.831237	0.576389	1.19013	0.512346	1.25325	0.466292	1.12012		0.336032	0.577494	0.619403	0.92153	0.528662	0.809671	0.62406	0.7333	0.680328	1.21375	0.680328	1.07951	0.597122	0.97944
0.454054	0.35	0.608696	0.38	0.651163	0.711568	0.525	0.556695	0.541935	0.589199	0.545455	0.81814	0.711864	1.24857		0.43299	0.485178	0.682927	0.589081	0.236842	0.864666	0.509091	0.832077	0.583333	1.19343	0.518519	1.25956	0.47191	1.12924		0.340081	0.580147	0.626866	0.925218	0.535032	0.814253	0.631579	0.75735	0.688525	1.2168	0.688525	1.11195	0.604317	0.981615
0.459459	0.35	0.615942	0.38	0.658915	0.722886	0.53125	0.556985	0.548387	0.60339	0.551948	0.826999	0.720339	1.26646		0.438144	0.487862	0.691057	0.596725	0.236842	0.868189	0.515152	0.839002	0.590278	1.20009	0.524691	1.26354	0.477528	1.14441		0.34413	0.584322	0.634328	0.929449	0.541401	0.820602	0.639098	0.771415	0.696721	1.22983	0.696721	1.14269	0.611511	0.986131
0.464865	0.35	0.623188	0.38	0.666667	0.724638	0.5375	0.56605	0.554839	0.610431	0.558442	0.845667	0.728814	1.27112		0.443299	0.489579	0.699187	0.62435	0.236842	0.869915	0.521212	0.851542	0.597222	1.20134	0.530864	1.26732	0.483146	1.15383		0.348178	0.586629	0.641791	0.931431	0.547771	0.822046	0.646617	0.772131	0.704918	1.23489	0.704918	1.16288	0.618705	0.99
0.47027	0.35	0.630435	0.38	0.674419	0.728662	0.54375	0.5681	0.56129	0.614684	0.564935	0.847765	0.737288	1.27643		0.448454	0.491985	0.707317	0.631304	0.236842	0.873969	0.527273	0.852968	0.604167	1.20171	0.537037	1.29773	0.488764	1.1813		0.352227	0.587632	0.649254	0.951252	0.55414	0.825776	0.654135	0.780745	0.713115	1.23542	0.713115	1.17237	0.625899	0.999744
0.475676	0.35	0.637681	0.38	0.682171	0.728667	0.55	0.570475	0.567742	0.617473	0.571429	0.851064	0.745763	1.28919		0.453608	0.492023	0.715447	0.631649	0.236842	0.87424	0.533333	0.867799	0.611111	1.20557	0.54321	1.29998	0.494382	1.18372		0.356275	0.58964	0.656716	0.958459	0.56051	0.825779	0.661654	0.798873	0.721311	1.236	0.721311	1.18745	0.633094	1
0.481081	0.35	0.644928	0.38	0.689922	0.745352	0.55625	0.580299	0.574194	0.637967	0.577922	0.861752	0.754237	1.30173		0.458763	0.495588	0.723577	0.678319	0.236842	0.891731	0.539394	0.871409	0.618056	1.25279	0.549383	1.30164	0.5	1.2		0.360324	0.597392	0.664179	0.971	0.566879	0.831075	0.669173	0.809914	0.729508	1.26336	0.729508	1.2162	0.640288	1.00863
0.486486	0.35	0.652174	0.38	0.697674	0.750712	0.5625	0.591466	0.580645	0.643166	0.584416	0.866011	0.762712	1.34713		0.463918	0.496006	0.731707	0.691648	0.236842	0.898443	0.545455	0.874433	0.625	1.25302	0.555556	1.33242	0.505618	1.21013		0.364372	0.608174	0.671642	0.990822	0.573248	0.835308	0.676692	0.819335	0.737705	1.27874	0.737705	1.23234	0.647482	1.01083
0.491892	0.35	0.65942	0.38	0.705426	0.752818	0.56875	0.591729	0.587097	0.66	0.590909	0.885414	0.771186	1.36103		0.469072	0.499524	0.739837	0.747408	0.236842	0.905007	0.551515	0.878609	0.631944	1.25586	0.561728	1.33458	0.511236	1.22084		0.368421	0.60992	0.679104	1.02786	0.579618	0.845123	0.684211	0.821941	0.745902	1.29534	0.745902	1.24252	0.654676	1.03072
0.497297	0.35	0.666667	0.38	0.713178	0.789501	0.575	0.596247	0.593548	0.672644	0.597403	0.886708	0.779661	1.40572		0.474227	0.501149	0.747967	0.755298	0.236842	0.915588	0.557576	0.881995	0.638889	1.26947	0.567901	1.34561	0.516854	1.23575		0.37247	0.616739	0.686567	1.04187	0.585987	0.84601	0.691729	0.824528	0.754098	1.3188	0.754098	1.24334	0.661871	1.03935
0.502703	0.35	0.673913	0.382442	0.72093	0.789932	0.58125	0.59736	0.6	0.674251	0.603896	0.88975	0.788136	1.40969		0.479381	0.501185	0.756098	0.763591	0.236842	0.917035	0.563636	0.885267	0.645833	1.29246	0.574074	1.355	0.522472	1.23993		0.376518	0.625285	0.69403	1.0475	0.592357	0.876046	0.699248	0.825676	0.762295	1.32028	0.762295	1.2558	0.669065	1.04572
0.508108	0.35	0.681159	0.388129	0.728682	0.791722	0.5875	0.603549	0.606452	0.674652	0.61039	0.919413	0.79661	1.48234		0.484536	0.50719	0.764228	0.768922	0.236842	0.936842	0.569697	0.886547	0.652778	1.30241	0.580247	1.35938	0.52809	1.2434		0.380567	0.62993	0.701493	1.06978	0.598726	0.877004	0.706767	0.827348	0.770492	1.32514	0.770492	1.27183	0.676259	1.04722
0.513514	0.35	0.688406	0.393475	0.736434	0.792517	0.59375	0.612978	0.612903	0.678695	0.616883	0.930128	0.805085	1.50922		0.489691	0.508716	0.772358	0.793433	0.236842	0.944981	0.575758	0.896254	0.659722	1.33805	0.58642	1.36436	0.533708	1.24873		0.384615	0.636669	0.708955	1.0886	0.605096	0.887834	0.714286	0.843386	0.778689	1.32722	0.778689	1.28815	0.683453	1.05062
0.518919	0.35	0.695652	0.406425	0.744186	0.806176	0.6	0.617002	0.619355	0.683058	0.623377	0.934015	0.813559	1.53391		0.494845	0.509437	0.780488	0.836825	0.236842	0.963634	0.581818	0.898261	0.666667	1.34146	0.592593	1.37549	0.539326	1.26275		0.388664	0.637819	0.716418	1.15615	0.611465	0.9	0.721805	0.857115	0.786885	1.3411	0.786885	1.289	0.690647	1.09035
0.524324	0.35	0.702899	0.42	0.751938	0.824851	0.60625	0.618298	0.625806	0.710292	0.62987	0.935007	0.822034	1.54067		0.5	0.514929	0.788618	0.84559	0.236842	0.97039	0.587879	0.898571	0.673611	1.34819	0.598765	1.37694	0.544944	1.26295		0.392713	0.637869	0.723881	1.1603	0.617834	0.901752	0.729323	0.87	0.795082	1.35128	0.795082	1.329	0.697842	1.10864
0.52973	0.35	0.710145	0.42	0.75969	0.82757	0.6125	0.625032	0.632258	0.716741	0.636364	0.963615	0.830508	1.54782		0.505155	0.516721	0.796748	0.872164	0.236842	0.97479	0.593939	0.9	0.680556	1.41797	0.604938	1.38223	0.550562	1.26778		0.396761	0.641047	0.731343	1.17346	0.624204	0.943353	0.736842	0.902864	0.803279	1.35719	0.803279	1.33636	0.705036	1.15537
0.535135	0.35	0.717391	0.421138	0.767442	0.829155	0.61875	0.627094	0.63871	0.720552	0.642857	0.963827	0.838983	1.56356		0.510309	0.522424	0.804878	0.886936	0.236842	1.00299	0.6	0.900508	0.6875	1.42434	0.611111	1.38927	0.55618	1.28342		0.40081	0.655075	0.738806	1.18102	0.630573	0.951679	0.744361	0.90775	0.811475	1.37928	0.811475	1.35009	0.71223	1.15917
0.540541	0.35	0.724638	0.422492	0.775194	0.846294	0.625	0.632349	0.645161	0.721575	0.649351	0.969313	0.847458	1.59236		0.515464	0.522758	0.813008	0.905372	0.236842	1.01204	0.606061	0.907887	0.694444	1.43853	0.617284	1.39596	0.561798	1.29396		0.404858	0.690818	0.746269	1.19115	0.636943	0.960396	0.75188	0.909228	0.819672	1.43751	0.819672	1.35261	0.719424	1.162
0.545946	0.35	0.731884	0.427145	0.782946	0.851884	0.63125	0.633951	0.651613	0.733977	0.655844	0.97	0.855932	1.72336		0.520619	0.523362	0.821138	0.912782	0.236842	1.01983	0.612121	0.910403	0.701389	1.45366	0.623457	1.39724	0.567416	1.32173		0.408907	0.691736	0.753731	1.1988	0.643312	0.960885	0.759398	0.92697	0.827869	1.48835	0.827869	1.35523	0.726619	1.18959
0.551351	0.35	0.73913	0.427947	0.790698	0.864275	0.6375	0.636035	0.658065	0.744599	0.662338	0.970768	0.864407	1.79917		0.525773	0.523729	0.829268	0.924025	0.236842	1.02455	0.618182	0.91173	0.708333	1.45827	0.62963	1.41713	0.573034	1.32551		0.412955	0.693929	0.761194	1.19962	0.649682	0.979825	0.766917	0.94047	0.836066	1.52393	0.836066	1.36773	0.733813	1.20543
0.556757	0.35	0.746377	0.43	0.79845	0.866628	0.64375	0.6421	0.664516	0.747609	0.668831	0.974061	0.872881	1.80487		0.530928	0.527638	0.837398	0.933758	0.236842	1.02644	0.624242	0.920768	0.715278	1.47612	0.635802	1.46161	0.578652	1.3322		0.417004	0.703769	0.768657	1.20611	0.656051	0.980858	0.774436	0.942149	0.844262	1.57086	0.844262	1.42423	0.741007	1.21606
0.562162	0.35	0.753623	0.43	0.806202	0.871513	0.65	0.655718	0.670968	0.755196	0.675325	0.975188	0.881356	1.80918		0.536082	0.530833	0.845528	0.961629	0.236842	1.04	0.630303	0.924406	0.722222	1.51501	0.641975	1.47071	0.58427	1.36272		0.421053	0.704082	0.776119	1.21268	0.66242	0.995043	0.781955	0.948946	0.852459	1.60104	0.852459	1.4255	0.748201	1.21655
0.567568	0.35	0.76087	0.43	0.813953	0.877247	0.65625	0.657479	0.677419	0.756342	0.681818	0.981229	0.889831	1.81557		0.541237	0.53149	0.853659	0.981537	0.236842	1.04576	0.636364	0.92542	0.729167	1.53249	0.648148	1.47074	0.589888	1.37		0.425101	0.70729	0.783582	1.21821	0.66879	1.0165	0.789474	0.962293	0.860656	1.6458	0.860656	1.46746	0.755396	1.23848
0.572973	0.35	0.768116	0.43	0.821705	0.888432	0.6625	0.668847	0.683871	0.757483	0.688312	0.988323	0.898305	1.81906		0.546392	0.538071	0.861789	1.00539	0.236842	1.05006	0.642424	0.930319	0.736111	1.53974	0.654321	1.47879	0.595506	1.37938		0.42915	0.710699	0.791045	1.22149	0.675159	1.0177	0.796992	0.962639	0.868852	1.64902	0.868852	1.4685	0.76259	1.24154
0.578378	0.35	0.775362	0.430691	0.829457	0.898985	0.66875	0.671587	0.690323	0.77	0.694805	1.00903	0.90678	1.89102		0.551546	0.54	0.869919	1.0286	0.236842	1.07676	0.648485	0.96466	0.743056	1.5407	0.660494	1.50385	0.601124	1.38187		0.433198	0.711213	0.798507	1.24751	0.681529	1.01984	0.804511	1	0.877049	1.71184	0.877049	1.47627	0.769784	1.24278
0.583784	0.35	0.782609	0.431521	0.837209	0.913247	0.675	0.678655	0.696774	0.795225	0.701299	1.0222	0.915254	1.89737		0.556701	0.54561	0.878049	1.06542	0.236842	1.08121	0.654545	0.966337	0.75	1.56079	0.666667	1.5045	0.606742	1.38258		0.437247	0.714378	0.80597	1.27615	0.687898	1.02471	0.81203	1	0.885246	1.76023	0.885246	1.48634	0.776978	1.25644
0.589189	0.35	0.789855	0.439791	0.844961	0.931547	0.68125	0.680477	0.703226	0.79856	0.707792	1.04256	0.923729	1.92728		0.561856	0.550298	0.886179	1.16645	0.236842	1.08177	0.660606	0.977317	0.756944	1.56341	0.67284	1.51472	0.61236	1.3908		0.441296	0.715569	0.813433	1.2997	0.694268	1.03505	0.819549	1.01445	0.893443	1.7881	0.893443	1.49656	0.784173	1.25825
0.594595	0.35	0.797101	0.440749	0.852713	0.93573	0.6875	0.687244	0.709677	0.844959	0.714286	1.0585	0.932203	1.98		0.56701	0.551896	0.894309	1.21031	0.236842	1.08446	0.666667	0.98095	0.763889	1.56511	0.679012	1.52413	0.617978	1.4		0.445344	0.71926	0.820896	1.3008	0.700637	1.07103	0.827068	1.04531	0.901639	1.7913	0.901639	1.53942	0.791367	1.25829
0.6	0.35	0.804348	0.444352	0.860465	0.939503	0.69375	0.689221	0.716129	0.866011	0.720779	1.05948	0.940678	2.02737		0.572165	0.555081	0.902439	1.25276	0.236842	1.11731	0.672727	0.990582	0.770833	1.57181	0.685185	1.533	0.623596	1.40446		0.449393	0.727323	0.828358	1.34169	0.707006	1.11119	0.834586	1.04727	0.909836	1.85154	0.909836	1.58109	0.798561	1.25861
0.605405	0.35	0.811594	0.446745	0.868217	0.952001	0.7	0.6913	0.722581	0.885414	0.727273	1.07458	0.949153	2.0841		0.57732	0.567177	0.910569	1.31134	0.236842	1.11754	0.678788	1.00496	0.777778	1.57232	0.691358	1.55049	0.629213	1.40594		0.453441	0.733599	0.835821	1.3547	0.713376	1.12434	0.842105	1.06172	0.918033	1.88879	0.918033	1.66199	0.805755	1.28034
0.610811	0.35	0.818841	0.447309	0.875969	0.98	0.70625	0.693488	0.729032	0.886708	0.733766	1.09049	0.957627	2.30202		0.582474	0.570912	0.918699	1.35481	0.236842	1.13637	0.684848	1.02016	0.784722	1.60372	0.697531	1.56	0.634831	1.41306		0.45749	0.735887	0.843284	1.42818	0.719745	1.14856	0.849624	1.08685	0.92623	1.93044	0.92623	1.67231	0.81295	1.29788
0.616216	0.35	0.826087	0.450101	0.883721	0.997595	0.7125	0.69499	0.735484	0.90182	0.74026	1.1	0.966102	2.42497		0.587629	0.572111	0.926829	1.41873	0.236842	1.13986	0.690909	1.05121	0.791667	1.6159	0.703704	1.58565	0.640449	1.43801		0.461538	0.738936	0.850746	1.4382	0.726115	1.1557	0.857143	1.1	0.934426	2.00668	0.934426	1.81292	0.820144	1.34661
0.621622	0.35	0.833333	0.45412	0.891473	1.06675	0.71875	0.699519	0.741935	0.9267	0.746753	1.12818	0.974576	2.6326		0.592784	0.572414	0.934959	1.47493	0.236842	1.14363	0.69697	1.05319	0.798611	1.62186	0.709877	1.59	0.646067	1.43935		0.465587	0.742158	0.858209	1.47125	0.732484	1.16108	0.864662	1.10446	0.942623	2.04487	0.942623	1.84296	0.827338	1.37069
0.627027	0.35	0.84058	0.454726	0.899225	1.10495	0.725	0.704646	0.748387	0.930128	0.753247	1.13506	0.983051	2.71422		0.597938	0.573361	0.943089	1.47788	0.236842	1.14911	0.70303	1.06077	0.805556	1.63467	0.716049	1.59066	0.651685	1.44888		0.469636	0.754111	0.865672	1.48191	0.738854	1.2019	0.87218	1.10918	0.95082	2.13667	0.95082	1.97633	0.834532	1.37351
0.632432	0.35	0.847826	0.45708	0.906977	1.13052	0.73125	0.70926	0.754839	0.935007	0.75974	1.13923	0.991525	3.13756		0.603093	0.574849	0.95122	1.63274	0.236842	1.17159	0.709091	1.07467	0.8125	1.6465	0.722222	1.59922	0.657303	1.4654		0.473684	0.767337	0.873134	1.55657	0.745223	1.2661	0.879699	1.14628	0.959016	2.25769	0.959016	2.0456	0.841727	1.39396
0.637838	0.35	0.855072	0.458206	0.914729	1.14	0.7375	0.709446	0.76129	0.981229	0.766234	1.16076	1	3.9		0.608247	0.57592	0.95935	1.66571	0.236842	1.17455	0.715152	1.08451	0.819444	1.67748	0.728395	1.61164	0.662921	1.46769		0.477733	0.780185	0.880597	1.56848	0.751592	1.27017	0.887218	1.18737	0.967213	2.98117	0.967213	2.16498	0.848921	1.40294
0.643243	0.35	0.862319	0.462105	0.922481	1.17118	0.74375	0.711962	0.767742	0.999346	0.772727	1.16192				0.613402	0.576226	0.96748	1.77071	0.236842	1.20323	0.721212	1.09077	0.826389	1.67796	0.734568	1.61328	0.668539	1.47561		0.481781	0.796851	0.88806	1.57144	0.757962	1.30741	0.894737	1.18925	0.97541	3.04831	0.97541	2.36014	0.856115	1.4551
0.648649	0.35	0.869565	0.462849	0.930233	1.1759	0.75	0.71525	0.774194	1.01896	0.779221	1.16223				0.618557	0.582003	0.97561	2.02225	0.236842	1.21685	0.727273	1.11638	0.833333	1.7077	0.740741	1.62507	0.674157	1.47657		0.48583	0.801244	0.895522	1.57752	0.764331	1.31017	0.902256	1.2	0.983607	3.08546	0.983607	2.97363	0.863309	1.47143
0.654054	0.35	0.876812	0.464644	0.937984	1.20854	0.75625	0.717671	0.780645	1.03185	0.785714	1.17				0.623711	0.585929	0.98374	2.60551	0.236842	1.23446	0.733333	1.11802	0.840278	1.74128	0.746914	1.65588	0.679775	1.48151		0.489879	0.804071	0.902985	1.60054	0.770701	1.31431	0.909774	1.20061	0.991803	3.5	0.991803	3.25104	0.870504	1.49603
0.659459	0.35	0.884058	0.464938	0.945736	1.25844	0.7625	0.722065	0.787097	1.04256	0.792208	1.17249				0.628866	0.589207	0.99187	3.54033	0.236842	1.23836	0.739394	1.13843	0.847222	1.81513	0.753086	1.7277	0.685393	1.51307		0.493927	0.805447	0.910448	1.60089	0.77707	1.32027	0.917293	1.22363	1	3.64004	1	4.2	0.877698	1.49822
0.664865	0.35	0.891304	0.479207	0.953488	1.3303	0.76875	0.725978	0.793548	1.07458	0.798701	1.18878				0.634021	0.591335	1	4.70729	0.236842	1.23985	0.745455	1.16741	0.854167	1.87447	0.759259	1.73642	0.691011	1.51921		0.497976	0.807422	0.91791	1.61484	0.783439	1.32512	0.924812	1.22793					0.884892	1.52011
0.67027	0.35	0.898551	0.487814	0.96124	2.00107	0.775	0.731909	0.8	1.09049	0.805195	1.2141				0.639175	0.592221			0.236842	1.24366	0.751515	1.16899	0.861111	1.92714	0.765432	1.75076	0.696629	1.5493		0.502024	0.811201	0.925373	1.67386	0.789809	1.33153	0.932331	1.23797					0.892086	1.53513
0.675676	0.35	0.905797	0.494216	0.968992	2.04352	0.78125	0.751871	0.806452	1.1	0.811688	1.21428				0.64433	0.599207			0.236842	1.25023	0.757576	1.17231	0.868056	1.93267	0.771605	1.77278	0.702247	1.56754		0.506073	0.813541	0.932836	1.80424	0.796178	1.33273	0.93985	1.24					0.899281	1.57986
0.681081	0.35	0.913043	0.508445	0.976744	2.28269	0.7875	0.759921	0.812903	1.12818	0.818182	1.23815				0.649485	0.599326			0.236842	1.26521	0.763636	1.18769	0.875	1.95872	0.777778	1.8	0.707865	1.57805		0.510121	0.813773	0.940299	1.84154	0.802548	1.34514	0.947368	1.34004					0.906475	1.6
0.686486	0.35	0.92029	0.51352	0.984496	2.43744	0.79375	0.781118	0.819355	1.13502	0.824675	1.24671				0.654639	0.612357			0.236842	1.27469	0.769697	1.18862	0.881944	1.98489	0.783951	1.80324	0.713483	1.58978		0.51417	0.817091	0.947761	2.13122	0.808917	1.34639	0.954887	1.37785					0.913669	1.60152
0.691892	0.35	0.927536	0.521668	0.992248	2.62309	0.8	0.783548	0.825806	1.13506	0.831169	1.25321				0.659794	0.615874			0.236842	1.28479	0.775758	1.19666	0.888889	2.04237	0.790123	1.84941	0.719101	1.59972		0.518219	0.819742	0.955224	2.3279	0.815287	1.36558	0.962406	1.47457					0.920863	1.61182
0.697297	0.35	0.934783	0.526629	1	3.6	0.80625	0.793699	0.832258	1.2	0.837662	1.25643				0.664948	0.630163			0.236842	1.30523	0.781818	1.20908	0.895833	2.05373	0.796296	1.86126	0.724719	1.61225		0.522267	0.838201	0.962687	2.43468	0.821656	1.4073	0.969925	1.52721					0.928058	1.62767
0.702703	0.35	0.942029	0.543065			0.8125	0.798	0.83871	1.24671	0.844156	1.27987				0.670103	0.641614			0.236842	1.31491	0.787879	1.21086	0.902778	2.10148	0.802469	1.90871	0.730337	1.61248		0.526316	0.846436	0.970149	2.45441	0.828025	1.41971	0.977444	1.53117					0.935252	1.67522
0.708108	0.35	0.949275	0.581423			0.81875	0.798535	0.845161	1.25321	0.850649	1.28538				0.675258	0.645099			0.236842	1.32774	0.793939	1.24717	0.909722	2.16201	0.808642	1.91039	0.735955	1.61266		0.530364	0.861553	0.977612	3.77483	0.834395	1.43224	0.984962	1.59395					0.942446	1.7167
0.713514	0.35	0.956522	0.63			0.825	0.80051	0.851613	1.27617	0.857143	1.30893				0.680412	0.653744			0.236842	1.4586	0.8	1.25866	0.916667	2.19223	0.814815	1.9154	0.741573	1.61717		0.534413	0.863079	0.985075	4.16038	0.840764	1.53701	0.992481	2.07489					0.94964	1.74807
0.718919	0.35	0.963768	0.65864			0.83125	0.803567	0.858065	1.28021	0.863636	1.32581				0.685567	0.660895			0.236842	1.46758	0.806061	1.28398	0.923611	2.20368	0.820988	1.95	0.747191	1.62509		0.538462	0.864413	0.992537	4.55659	0.847134	1.64456	1	2.12545					0.956835	1.88006
0.724324	0.35	0.971014	0.66269			0.8375	0.812057	0.864516	1.30893	0.87013	1.33104				0.690722	0.661654			0.236842	1.47	0.812121	1.31211	0.930556	2.28128	0.82716	1.97012	0.752809	1.63382		0.54251	0.868981	1	6.42672	0.853503	1.65122							0.964029	2
0.72973	0.35	0.978261	0.664507			0.84375	0.82449	0.870968	1.33104	0.876623	1.40063				0.695876	0.666342			0.236842	1.55407	0.818182	1.31558	0.9375	2.2984	0.833333	1.97763	0.758427	1.65278		0.546559	0.869935			0.859873	1.67808							0.971223	2.00535
0.735135	0.35	0.985507	0.7			0.85	0.879697	0.877419	1.35226	0.883117	1.40269				0.701031	0.676011			0.236842	1.57525	0.824242	1.31611	0.944444	2.31453	0.839506	2.04715	0.764045	1.65535		0.550607	0.870679			0.866242	1.68415							0.978417	2.03705
0.740541	0.35	0.992754	0.74			0.85625	0.881956	0.883871	1.40063	0.88961	1.40633				0.706186	0.679175			0.236842	1.58292	0.830303	1.33177	0.951389	2.4221	0.845679	2.07159	0.769663	1.65938		0.554656	0.875088			0.872611	1.72177							0.985612	2.32963
0.745946	0.35	1	0.862303			0.8625	0.889121	0.890323	1.40633	0.896104	1.42862				0.71134	0.67969			0.236842	1.61523	0.836364	1.33264	0.958333	2.42828	0.851852	2.0899	0.775281	1.65962		0.558704	0.88103			0.878981	1.83332							0.992806	2.37499
0.751351	0.35					0.86875	0.905821	0.896774	1.41358	0.902597	1.52187				0.716495	0.684216			0.236842	1.62881	0.842424	1.35228	0.965278	2.57002	0.858025	2.09771	0.780899	1.66349		0.562753	0.886012			0.88535	1.85248							1	2.91421
0.756757	0.35					0.875	0.914074	0.903226	1.42862	0.909091	1.5659				0.721649	0.694044			0.236842	1.65303	0.848485	1.37	0.972222	2.74455	0.864198	2.11466	0.786517	1.66844		0.566802	0.888127			0.89172	1.87086
0.762162	0.35					0.88125	0.928036	0.909677	1.45212	0.915584	1.58219				0.726804	0.696232			0.236842	1.70779	0.854545	1.38301	0.979167	2.80678	0.87037	2.15029	0.792135	1.7		0.57085	0.892754			0.898089	1.91988
0.767568	0.35					0.8875	0.931897	0.916129	1.48155	0.922078	1.64177				0.731959	0.703304			0.236842	1.7442	0.860606	1.38497	0.986111	3.14852	0.876543	2.15454	0.797753	1.76794		0.574899	0.9			0.904459	1.93738
0.772973	0.35					0.89375	0.933817	0.922581	1.53297	0.928571	1.652				0.737113	0.706058			0.236842	1.7442	0.866667	1.41683	0.993056	4.22322	0.882716	2.1765	0.803371	1.77609		0.578947	0.914873			0.910828	1.95769
0.778378	0.35					0.9	0.955531	0.929032	1.58922	0.935065	1.67248				0.742268	0.721085			0.236842	1.76	0.872727	1.42133	1	4.27118	0.888889	2.19563	0.808989	1.79954		0.582996	0.919449			0.917197	1.98513
0.783784	0.35					0.90625	0.980518	0.935484	1.60378	0.941558	1.73386				0.747423	0.763976			0.236842	1.77195	0.878788	1.4675			0.895062	2.21678	0.814607	1.8		0.587045	0.922118			0.923567	1.98945
0.789189	0.35					0.9125	0.991611	0.941935	1.73386	0.948052	1.75122				0.752577	0.769138			0.236842	1.94683	0.884848	1.48874			0.901235	2.43422	0.820225	1.80162		0.591093	0.92252			0.929936	2.04922
0.794595	0.35					0.91875	0.996117	0.948387	1.75076	0.954545	1.80459				0.757732	0.79361			0.236842	2.00066	0.890909	1.5076			0.907407	2.51653	0.825843	1.80615		0.595142	0.925163			0.936306	2.16106
0.8	0.35					0.925	0.997522	0.954839	1.77071	0.961039	1.81601				0.762887	0.797375			0.236842	2.00765	0.89697	1.57517			0.91358	2.56528	0.831461	1.81748		0.59919	0.929109			0.942675	2.35998
0.805405	0.35					0.93125	1.05914	0.96129	1.79925	0.967532	1.97962				0.768041	0.803818			0.236842	2.03136	0.90303	1.64185			0.919753	2.5985	0.837079	1.82293		0.603239	0.93161			0.949045	2.60539
0.810811	0.35					0.9375	1.06845	0.967742	1.9155	0.974026	1.99056				0.773196	0.819915			0.236842	2.99548	0.909091	1.73162			0.925926	2.6	0.842697	1.8283		0.607287	0.936732			0.955414	2.63892
0.816216	0.35					0.94375	1.07146	0.974194	1.97962	0.980519	2.04725				0.778351	0.832142			0.236842	3.03493	0.915152	1.80203			0.932099	2.60245	0.848315	1.89215		0.611336	0.941084			0.961783	2.85473
0.821622	0.35					0.95	1.10624	0.980645	2.09443	0.987013	2.09443				0.783505	0.842285			0.236842	3.05614	0.921212	1.83744			0.938272	2.69972	0.853933	1.9		0.615385	0.945041			0.968153	3.07444
0.827027	0.35					0.95625	1.12	0.987097	2.20216	0.993506	2.37728				0.78866	0.844889					0.927273	1.95499			0.944444	2.70818	0.859551	1.90755		0.619433	0.951912			0.974522	3.24791
0.832432	0.35					0.9625	1.15776	0.993548	2.34881	1	2.46567				0.793814	0.877296					0.933333	1.9656			0.950617	2.74515	0.865169	1.92794		0.623482	0.953171			0.980892	3.24868
0.837838	0.35					0.96875	1.20962	1	2.37728						0.798969	0.88637					0.939394	2.00784			0.95679	2.74696	0.870787	1.97804		0.62753	0.963116			0.987261	3.41649
0.843243	0.35					0.975	1.24726								0.804124	0.892062					0.945455	2.10736			0.962963	3.09629	0.876404	2		0.631579	0.979809			0.993631	3.48876
0.848649	0.35					0.98125	1.40316								0.809278	0.892062					0.951515	2.20178			0.969136	3.1805	0.882022	2		0.635628	0.983268			1	3.6354
0.854054	0.35					0.9875	1.40777								0.814433	0.896244					0.957576	2.30378			0.975309	3.2738	0.88764	2.0439		0.639676	0.985215
0.859459	0.35					0.99375	1.56065								0.819588	0.905859					0.963636	2.68441			0.981481	3.42853	0.893258	2.0941		0.643725	0.98628
0.864865	0.35					1	1.61923								0.824742	0.930036					0.969697	2.75616			0.987654	3.67737	0.898876	2.10421		0.647773	0.995244
0.87027	0.392863														0.829897	0.930358					0.975758	2.90357			0.993827	3.83774	0.904494	2.10495		0.651822	0.999126
0.875676	0.395861														0.835052	0.93432					0.981818	3.18422			1	4.00037	0.910112	2.11511		0.65587	1.00454
0.881081	0.407237														0.840206	0.93767					0.987879	3.66072					0.91573	2.12809		0.659919	1.0048
0.886486	0.408222														0.845361	0.954342					0.993939	3.73294					0.921348	2.16		0.663968	1.01107
0.891892	0.430883														0.850515	0.985197					1	3.84219					0.926966	2.16576		0.668016	1.01335
0.897297	0.43628														0.85567	1.00803											0.932584	2.27212		0.672065	1.01842
0.902703	0.441814														0.860825	1.00886											0.938202	2.29345		0.676113	1.04467
0.908108	0.448078														0.865979	1.08194											0.94382	2.32394		0.680162	1.07118
0.913514	0.448167														0.871134	1.09596											0.949438	2.33		0.684211	1.0796
0.918919	0.456553														0.876289	1.13457											0.955056	2.38193		0.688259	1.08
0.924324	0.459972														0.881443	1.15537											0.960674	2.40361		0.692308	1.08499
0.92973	0.472053														0.886598	1.19208											0.966292	2.56797		0.696356	1.09373
0.935135	0.505069														0.891753	1.23116											0.97191	2.6429		0.700405	1.10981
0.940541	0.508254														0.896907	1.27831											0.977528	2.80025		0.704453	1.12196
0.945946	0.53														0.902062	1.34565											0.983146	3.15212		0.708502	1.13672
0.951351	0.532941														0.907216	1.36253											0.988764	3.18318		0.712551	1.137
0.956757	0.542997														0.912371	1.36879											0.994382	3.2999		0.716599	1.1418
0.962162	0.55														0.917526	1.41759											1	3.5073		0.720648	1.14489
0.967568	0.552873														0.92268	1.445														0.724696	1.15264
0.972973	0.597395														0.927835	1.47765														0.728745	1.16035
0.978378	0.6														0.93299	1.50341														0.732794	1.1825
0.983784	0.6														0.938144	1.51352														0.736842	1.19742
0.989189	0.654466														0.943299	1.56														0.740891	1.19917
0.994595	0.733546														0.948454	1.59271														0.744939	1.2
1	0.925435														0.953608	1.72944														0.748988	1.20074
															0.958763	1.81789														0.753036	1.20824
															0.963918	1.84628														0.757085	1.23175
															0.969072	1.85906														0.761134	1.24394
															0.974227	1.99284														0.765182	1.25415
															0.979381	2.07279														0.769231	1.25633
															0.984536	2.07955														0.773279	1.25894
															0.989691	2.2609														0.777328	1.25941
															0.994845	2.92														0.781377	1.26093
															1	3.04696														0.785425	1.26253
																														0.789474	1.28258
																														0.793522	1.3178
																														0.797571	1.33494
																														0.801619	1.33622
																														0.805668	1.3401
																														0.809717	1.34728
																														0.813765	1.36954
																														0.817814	1.37279
																														0.821862	1.37856
																														0.825911	1.41774
																														0.82996	1.44223
																														0.834008	1.4599
																														0.838057	1.46199
																														0.842105	1.50263
																														0.846154	1.51043
																														0.850202	1.51545
																														0.854251	1.51932
																														0.8583	1.53737
																														0.862348	1.53851
																														0.866397	1.55
																														0.870445	1.55572
																														0.874494	1.56391
																														0.878543	1.5668
																														0.882591	1.57246
																														0.88664	1.58669
																														0.890688	1.58842
																														0.894737	1.59692
																														0.898785	1.605
																														0.902834	1.6548
																														0.906883	1.66919
																														0.910931	1.68364
																														0.91498	1.69
																														0.919028	1.7129
																														0.923077	1.77154
																														0.927126	1.78294
																														0.931174	1.9004
																														0.935223	1.90225
																														0.939271	1.93444
																														0.94332	1.99053
																														0.947368	2.01175
																														0.951417	2.06723
																														0.955466	2.07598
																														0.959514	2.14
																														0.963563	2.2883
																														0.967611	2.4047
																														0.97166	2.43549
																														0.975709	2.47128
																														0.979757	2.49685
																														0.983806	2.5197
																														0.987854	2.84317
																														0.991903	3
																														0.995951	3.19333
																														1	3.68375

## Sheet: Fig.4&SupFig5-stage3
sme2 locus															A55 locus															C24 locus
WT (40 cells)		rec12- (18 cells)		D-sme2 (24 cells)		rec12- D-sme2 (21 cells)		seb1- (30 cells)		rhn1- (31 cells)		seb1-rhn1- (24 cells)			WT (38 cells)		rec12- (25 cells)		D-omt3 (26 cells)		rec12- D-omt3 (31 cells)		seb1- (25 cells)		rhn1- (28 cells)		seb1-rhn1- (29 cells)			WT (53 cells)		rec12- (18 cells)		D-lncRNA584 (29 cells)		rec12- D-omt3 (27 cells)		seb1- (24 cells)		rhn1- (23 cells)		seb1-rhn1- (19 cells)
P.R.	Dis.	P.R.	Dis.	P.R.	Dis.	P.R.	Dis.	P.R.	Dis.	P.R.	Dis.	P.R.	Dis.		P.R.	Dis.	P.R.	Dis.	P.R.	Dis.	P.R.	Dis.	P.R.	Dis.	P.R.	Dis.	P.R.	Dis.		P.R.	Dis.	P.R.	Dis.	P.R.	Dis.	P.R.	Dis.	P.R.	Dis.	P.R.	Dis.	P.R.	Dis.
0.00543478	0.35	0.00735294	0.35	0.00775194	0.35	0.00628931	0.35	0.00641026	0.35	0.00645161	0.35	0.00854701	0.35		0.00552486	0.35	0.00826446	0.35	0.00653595	0.35	0.00606061	0.35	0.00694444	0.35	0.00617284	0.35	0.00571429	0.35		0.00406504	0.35	0.00740741	0.35	0.00632911	0.35	0.0075188	0.35	0.00819672	0.35	0.00813008	0.35	0.00571429	0.35
0.0108696	0.35	0.0147059	0.35	0.0155039	0.35	0.0125786	0.35	0.0128205	0.35	0.0129032	0.35	0.017094	0.35		0.0110497	0.35	0.0165289	0.35	0.0130719	0.35	0.0121212	0.35	0.0138889	0.35	0.0123457	0.35	0.0114286	0.35		0.00813008	0.35	0.0148148	0.35	0.0126582	0.35	0.0150376	0.35	0.0163934	0.35	0.0162602	0.35	0.0114286	0.35
0.0163043	0.35	0.0220588	0.35	0.0232558	0.35	0.0188679	0.35	0.0192308	0.35	0.0193548	0.35	0.025641	0.35		0.0165746	0.35	0.0247934	0.35	0.0196078	0.35	0.0181818	0.35	0.0208333	0.35	0.0185185	0.35	0.0171429	0.35		0.0121951	0.35	0.0222222	0.35	0.0189873	0.35	0.0225564	0.35	0.0245902	0.35	0.0243902	0.35	0.0171429	0.35
0.0217391	0.35	0.0294118	0.35	0.0310078	0.35	0.0251572	0.35	0.025641	0.35	0.0258065	0.35	0.034188	0.35		0.0220994	0.35	0.0330579	0.35	0.0261438	0.35	0.0242424	0.35	0.0277778	0.35	0.0246914	0.35	0.0228571	0.35		0.0162602	0.35	0.0296296	0.35	0.0253165	0.35	0.0300752	0.35	0.0327869	0.35	0.0325203	0.35	0.0228571	0.35
0.0271739	0.35	0.0367647	0.35	0.0387597	0.35	0.0314465	0.35	0.0320513	0.35	0.0322581	0.35	0.042735	0.35		0.0276243	0.35	0.0413223	0.35	0.0326797	0.35	0.030303	0.35	0.0347222	0.35	0.0308642	0.35	0.0285714	0.35		0.0203252	0.35	0.037037	0.35	0.0316456	0.35	0.037594	0.35	0.0409836	0.35	0.0406504	0.35	0.0285714	0.35
0.0326087	0.35	0.0441176	0.35	0.0465116	0.35	0.0377358	0.35	0.0384615	0.35	0.0387097	0.35	0.0512821	0.35		0.0331492	0.35	0.0495868	0.35	0.0392157	0.35	0.0363636	0.35	0.0416667	0.35	0.037037	0.35	0.0342857	0.35		0.0243902	0.35	0.0444444	0.35	0.0379747	0.35	0.0451128	0.35	0.0491803	0.35	0.0487805	0.35	0.0342857	0.35
0.0380435	0.35	0.0514706	0.35	0.0542636	0.35	0.0440252	0.35	0.0448718	0.35	0.0451613	0.35	0.0598291	0.35		0.038674	0.35	0.0578512	0.35	0.0457516	0.35	0.0424242	0.35	0.0486111	0.35	0.0432099	0.35	0.04	0.35		0.0284553	0.35	0.0518519	0.35	0.0443038	0.35	0.0526316	0.35	0.057377	0.35	0.0569106	0.35	0.04	0.35
0.0434783	0.35	0.0588235	0.35	0.0620155	0.35	0.0503145	0.35	0.0512821	0.35	0.0516129	0.35	0.0683761	0.35		0.0441989	0.35	0.0661157	0.35	0.0522876	0.35	0.0484848	0.35	0.0555556	0.35	0.0493827	0.35	0.0457143	0.35		0.0325203	0.35	0.0592593	0.35	0.0506329	0.35	0.0601504	0.35	0.0655738	0.35	0.0650407	0.35	0.0457143	0.35
0.048913	0.35	0.0661765	0.35	0.0697674	0.35	0.0566038	0.35	0.0576923	0.35	0.0580645	0.35	0.0769231	0.35		0.0497238	0.35	0.0743802	0.35	0.0588235	0.35	0.0545455	0.35	0.0625	0.35	0.0555556	0.35	0.0514286	0.35		0.0365854	0.35	0.0666667	0.35	0.056962	0.35	0.0676692	0.35	0.0737705	0.35	0.0731707	0.35	0.0514286	0.35
0.0543478	0.35	0.0735294	0.35	0.0775194	0.35	0.0628931	0.35	0.0641026	0.35	0.0645161	0.35	0.0854701	0.35		0.0552486	0.35	0.0826446	0.35	0.0653595	0.35	0.0606061	0.35	0.0694444	0.35	0.0617284	0.35	0.0571429	0.35		0.0406504	0.35	0.0740741	0.35	0.0632911	0.35	0.075188	0.35	0.0819672	0.35	0.0813008	0.35	0.0571429	0.35
0.0597826	0.35	0.0808824	0.35	0.0852713	0.35	0.0691824	0.35	0.0705128	0.35	0.0709677	0.35	0.0940171	0.353328		0.0607735	0.35	0.0909091	0.35	0.0718954	0.35	0.0666667	0.35	0.0763889	0.35	0.0679012	0.35	0.0628571	0.35		0.0447154	0.35	0.0814815	0.35	0.0696203	0.35	0.0827068	0.35	0.0901639	0.38013	0.0894309	0.35	0.0628571	0.35
0.0652174	0.35	0.0882353	0.35	0.0930233	0.35	0.0754717	0.35	0.0769231	0.35	0.0774194	0.35	0.102564	0.367399		0.0662983	0.35	0.0991736	0.35	0.0784314	0.35	0.0727273	0.35	0.0833333	0.35	0.0740741	0.376048	0.0685714	0.35		0.0487805	0.35	0.0888889	0.35	0.0759494	0.35	0.0902256	0.35	0.0983607	0.401615	0.097561	0.35	0.0685714	0.35
0.0706522	0.35	0.0955882	0.35	0.100775	0.35	0.081761	0.35	0.0833333	0.35	0.083871	0.35	0.111111	0.38		0.0718232	0.35	0.107438	0.35	0.0849673	0.35	0.0787879	0.35	0.0902778	0.35	0.0802469	0.398434	0.0742857	0.35		0.0528455	0.35	0.0962963	0.35	0.0822785	0.35	0.0977444	0.35	0.106557	0.419898	0.105691	0.35	0.0742857	0.35
0.076087	0.35	0.102941	0.35	0.108527	0.35	0.0880503	0.35	0.0897436	0.35	0.0903226	0.35	0.119658	0.42		0.0773481	0.35	0.115702	0.35	0.0915033	0.35	0.0848485	0.35	0.0972222	0.35	0.0864198	0.410639	0.08	0.35		0.0569106	0.35	0.103704	0.35	0.0886076	0.35	0.105263	0.35	0.114754	0.431544	0.113821	0.371771	0.08	0.35
0.0815217	0.35	0.110294	0.35	0.116279	0.35	0.0943396	0.35	0.0961538	0.35	0.0967742	0.35	0.128205	0.439843		0.0828729	0.35	0.123967	0.35	0.0980392	0.35	0.0909091	0.35	0.104167	0.35	0.0925926	0.410867	0.0857143	0.35		0.0609756	0.35	0.111111	0.35	0.0949367	0.35	0.112782	0.35	0.122951	0.448534	0.121951	0.383625	0.0857143	0.35
0.0869565	0.35	0.117647	0.35	0.124031	0.35	0.100629	0.35	0.102564	0.35	0.103226	0.35	0.136752	0.445181		0.0883978	0.35	0.132231	0.35	0.104575	0.35	0.0969697	0.35	0.111111	0.35	0.0987654	0.41563	0.0914286	0.35		0.0650407	0.35	0.118519	0.35	0.101266	0.35	0.120301	0.35	0.131148	0.477648	0.130081	0.386054	0.0914286	0.35
0.0923913	0.35	0.125	0.35	0.131783	0.35	0.106918	0.35	0.108974	0.35	0.109677	0.35	0.145299	0.464295		0.0939227	0.35	0.140496	0.35	0.111111	0.35	0.10303	0.390242	0.118056	0.35	0.104938	0.418603	0.0971429	0.35		0.0691057	0.35	0.125926	0.35	0.107595	0.35	0.12782	0.35	0.139344	0.49	0.138211	0.396151	0.0971429	0.35
0.0978261	0.35	0.132353	0.35	0.139535	0.35	0.113208	0.35	0.115385	0.35	0.116129	0.35	0.153846	0.472131		0.0994475	0.35	0.14876	0.35	0.117647	0.35	0.109091	0.402339	0.125	0.35	0.111111	0.434769	0.102857	0.35		0.0731707	0.35	0.133333	0.35	0.113924	0.35	0.135338	0.35	0.147541	0.507067	0.146341	0.40274	0.102857	0.35
0.103261	0.35	0.139706	0.35	0.147287	0.35	0.119497	0.35	0.121795	0.35	0.122581	0.35	0.162393	0.476697		0.104972	0.35	0.157025	0.35	0.124183	0.355226	0.115152	0.417026	0.131944	0.35	0.117284	0.458714	0.108571	0.35		0.0772358	0.35	0.140741	0.35	0.120253	0.35	0.142857	0.35	0.155738	0.507726	0.154472	0.407345	0.108571	0.35
0.108696	0.35	0.147059	0.35	0.155039	0.35	0.125786	0.35	0.128205	0.35	0.129032	0.35	0.17094	0.48068		0.110497	0.35	0.165289	0.35	0.130719	0.396514	0.121212	0.446558	0.138889	0.35	0.123457	0.464257	0.114286	0.366443		0.0813008	0.35	0.148148	0.35	0.126582	0.35	0.150376	0.35	0.163934	0.517503	0.162602	0.42238	0.114286	0.366443
0.11413	0.35	0.154412	0.35	0.162791	0.35	0.132075	0.35	0.134615	0.35	0.135484	0.35	0.179487	0.495295		0.116022	0.35	0.173554	0.35	0.137255	0.406954	0.127273	0.449479	0.145833	0.35	0.12963	0.478285	0.12	0.393281		0.0853659	0.35	0.155556	0.35	0.132911	0.35	0.157895	0.35	0.172131	0.574961	0.170732	0.42977	0.12	0.393281
0.119565	0.35	0.161765	0.35	0.170543	0.35	0.138365	0.35	0.141026	0.35	0.141935	0.35	0.188034	0.501848		0.121547	0.35	0.181818	0.35	0.143791	0.419414	0.133333	0.466193	0.152778	0.35	0.135802	0.484148	0.125714	0.401969		0.0894309	0.35	0.162963	0.35	0.139241	0.35	0.165414	0.35	0.180328	0.58091	0.178862	0.430022	0.125714	0.401969
0.125	0.35	0.169118	0.35	0.178295	0.35	0.144654	0.35	0.147436	0.35	0.148387	0.35	0.196581	0.504943		0.127072	0.35	0.190083	0.35	0.150327	0.420686	0.139394	0.472438	0.159722	0.35	0.141975	0.489119	0.131429	0.420304		0.0934959	0.35	0.17037	0.35	0.14557	0.35	0.172932	0.35	0.188525	0.585055	0.186992	0.431064	0.131429	0.420304
0.130435	0.35	0.176471	0.35	0.186047	0.35	0.150943	0.35	0.153846	0.35	0.154839	0.35	0.205128	0.510104		0.132597	0.35	0.198347	0.35	0.156863	0.427019	0.145455	0.473854	0.166667	0.35	0.148148	0.494321	0.137143	0.431443		0.097561	0.35	0.177778	0.35	0.151899	0.35	0.180451	0.35	0.196721	0.588896	0.195122	0.444102	0.137143	0.431443
0.13587	0.35	0.183824	0.35	0.193798	0.35	0.157233	0.35	0.160256	0.35	0.16129	0.35	0.213675	0.545666		0.138122	0.35	0.206612	0.35	0.163399	0.437138	0.151515	0.484658	0.173611	0.35	0.154321	0.497819	0.142857	0.433508		0.101626	0.35	0.185185	0.35	0.158228	0.35	0.18797	0.35	0.204918	0.59815	0.203252	0.44493	0.142857	0.433508
0.141304	0.35	0.191176	0.35	0.20155	0.35	0.163522	0.35	0.166667	0.35	0.167742	0.35	0.222222	0.554043		0.143646	0.35	0.214876	0.35	0.169935	0.449869	0.157576	0.486333	0.180556	0.35	0.160494	0.500355	0.148571	0.435561		0.105691	0.35	0.192593	0.35	0.164557	0.35	0.195489	0.35	0.213115	0.6021	0.211382	0.44908	0.148571	0.435561
0.146739	0.35	0.198529	0.35	0.209302	0.35	0.169811	0.35	0.173077	0.35	0.174194	0.35	0.230769	0.555952		0.149171	0.35	0.22314	0.35	0.176471	0.487967	0.163636	0.49155	0.1875	0.35	0.166667	0.502551	0.154286	0.438954		0.109756	0.35	0.2	0.35	0.170886	0.35	0.203008	0.35	0.221311	0.614652	0.219512	0.449771	0.154286	0.438954
0.152174	0.35	0.205882	0.35	0.217054	0.35	0.176101	0.35	0.179487	0.35	0.180645	0.35	0.239316	0.573611		0.154696	0.35	0.231405	0.35	0.183007	0.494904	0.169697	0.496488	0.194444	0.35	0.17284	0.507418	0.16	0.444634		0.113821	0.35	0.207407	0.35	0.177215	0.35	0.210526	0.35	0.229508	0.628902	0.227642	0.453222	0.16	0.444634
0.157609	0.35	0.213235	0.35	0.224806	0.35	0.18239	0.35	0.185897	0.35	0.187097	0.35	0.247863	0.576158		0.160221	0.35	0.239669	0.35	0.189542	0.494979	0.175758	0.508054	0.201389	0.35	0.179012	0.519686	0.165714	0.463757		0.117886	0.35	0.214815	0.35	0.183544	0.35	0.218045	0.35	0.237705	0.631503	0.235772	0.455846	0.165714	0.463757
0.163043	0.35	0.220588	0.35	0.232558	0.35	0.188679	0.35	0.192308	0.35	0.193548	0.35	0.25641	0.580744		0.165746	0.35	0.247934	0.35	0.196078	0.499405	0.181818	0.513304	0.208333	0.35	0.185185	0.527035	0.171429	0.475124		0.121951	0.35	0.222222	0.35	0.189873	0.35	0.225564	0.35	0.245902	0.67	0.243902	0.461659	0.171429	0.475124
0.168478	0.35	0.227941	0.35	0.24031	0.35	0.194969	0.35	0.198718	0.35	0.2	0.35	0.264957	0.596662		0.171271	0.35	0.256198	0.35	0.202614	0.500805	0.187879	0.517429	0.215278	0.35	0.191358	0.529769	0.177143	0.497771		0.126016	0.35	0.22963	0.35	0.196203	0.35	0.233083	0.35	0.254098	0.674552	0.252033	0.468702	0.177143	0.497771
0.173913	0.35	0.235294	0.35	0.248062	0.35	0.201258	0.35	0.205128	0.35	0.206452	0.35	0.273504	0.612261		0.176796	0.35	0.264463	0.35	0.20915	0.510489	0.193939	0.530663	0.222222	0.35	0.197531	0.531059	0.182857	0.499433		0.130081	0.35	0.237037	0.35	0.202532	0.35	0.240602	0.35	0.262295	0.695405	0.260163	0.485528	0.182857	0.499433
0.179348	0.35	0.242647	0.35	0.255814	0.35	0.207547	0.35	0.211538	0.35	0.212903	0.35	0.282051	0.613888		0.18232	0.35	0.272727	0.35	0.215686	0.516686	0.2	0.544553	0.229167	0.35	0.203704	0.537511	0.188571	0.510765		0.134146	0.35	0.244444	0.35	0.208861	0.35	0.24812	0.35	0.270492	0.695559	0.268293	0.506708	0.188571	0.510765
0.184783	0.35	0.25	0.35	0.263566	0.35	0.213836	0.35	0.217949	0.35	0.219355	0.35	0.290598	0.621148		0.187845	0.35	0.280992	0.35	0.222222	0.518028	0.206061	0.553307	0.236111	0.35	0.209877	0.539138	0.194286	0.51244		0.138211	0.35	0.251852	0.35	0.21519	0.35	0.255639	0.35	0.278689	0.700416	0.276423	0.506888	0.194286	0.51244
0.190217	0.35	0.257353	0.35	0.271318	0.35	0.220126	0.350406	0.224359	0.35	0.225806	0.35	0.299145	0.626628		0.19337	0.35	0.289256	0.35	0.228758	0.521745	0.212121	0.55414	0.243056	0.35	0.216049	0.542162	0.2	0.512598		0.142276	0.35	0.259259	0.35	0.221519	0.35	0.263158	0.35	0.286885	0.70833	0.284553	0.517685	0.2	0.512598
0.195652	0.35	0.264706	0.35	0.27907	0.35	0.226415	0.351	0.230769	0.35	0.232258	0.35	0.307692	0.627365		0.198895	0.35	0.297521	0.35	0.235294	0.528094	0.218182	0.557419	0.25	0.35	0.222222	0.542367	0.205714	0.515145		0.146341	0.35	0.266667	0.356982	0.227848	0.35	0.270677	0.35	0.295082	0.710281	0.292683	0.531878	0.205714	0.515145
0.201087	0.35	0.272059	0.35	0.286822	0.35	0.232704	0.352544	0.237179	0.35	0.23871	0.35	0.316239	0.634075		0.20442	0.35	0.305785	0.35	0.24183	0.529046	0.224242	0.572013	0.256944	0.35	0.228395	0.548458	0.211429	0.521095		0.150407	0.35	0.274074	0.357036	0.234177	0.35	0.278195	0.35	0.303279	0.731799	0.300813	0.546217	0.211429	0.521095
0.206522	0.35	0.279412	0.35	0.294574	0.35	0.238994	0.363591	0.24359	0.35	0.245161	0.35	0.324786	0.637275		0.209945	0.35	0.31405	0.35	0.248366	0.54103	0.230303	0.572743	0.263889	0.35	0.234568	0.563518	0.217143	0.528569		0.154472	0.35	0.281481	0.377173	0.240506	0.35	0.285714	0.35	0.311475	0.734108	0.308943	0.556855	0.217143	0.528569
0.211957	0.35	0.286765	0.35	0.302326	0.35	0.245283	0.382298	0.25	0.35	0.251613	0.35	0.333333	0.660831		0.21547	0.35	0.322314	0.374279	0.254902	0.541637	0.236364	0.574109	0.270833	0.35	0.240741	0.580756	0.222857	0.531608		0.158537	0.35	0.288889	0.383044	0.246835	0.35	0.293233	0.35	0.319672	0.739053	0.317073	0.559866	0.222857	0.531608
0.217391	0.35	0.294118	0.35	0.310078	0.35	0.251572	0.385636	0.25641	0.35	0.258065	0.35	0.34188	0.661839		0.220994	0.35	0.330579	0.382228	0.261438	0.546894	0.242424	0.576247	0.277778	0.35	0.246914	0.581484	0.228571	0.539554		0.162602	0.35	0.296296	0.391829	0.253165	0.35	0.300752	0.35	0.327869	0.742713	0.325203	0.572391	0.228571	0.539554
0.222826	0.35	0.301471	0.35	0.317829	0.35	0.257862	0.387365	0.262821	0.35	0.264516	0.35	0.350427	0.667263		0.226519	0.35	0.338843	0.383021	0.267974	0.548395	0.248485	0.580536	0.284722	0.35	0.253086	0.59516	0.234286	0.547351		0.166667	0.35	0.303704	0.394267	0.259494	0.35	0.308271	0.35	0.336066	0.745506	0.333333	0.574403	0.234286	0.547351
0.228261	0.35	0.308824	0.35	0.325581	0.35	0.264151	0.403747	0.269231	0.35	0.270968	0.35	0.358974	0.67		0.232044	0.35	0.347107	0.409553	0.27451	0.550763	0.254545	0.583692	0.291667	0.355412	0.259259	0.595187	0.24	0.55215		0.170732	0.35	0.311111	0.395051	0.265823	0.35	0.315789	0.35	0.344262	0.758629	0.341463	0.579957	0.24	0.55215
0.233696	0.35	0.316176	0.35	0.333333	0.35	0.27044	0.406959	0.275641	0.35	0.277419	0.35	0.367521	0.673939		0.237569	0.35	0.355372	0.413788	0.281046	0.559151	0.260606	0.586062	0.298611	0.35704	0.265432	0.598485	0.245714	0.561009		0.174797	0.35	0.318519	0.398481	0.272152	0.35	0.323308	0.35	0.352459	0.758991	0.349593	0.588666	0.245714	0.561009
0.23913	0.35	0.323529	0.35	0.341085	0.35	0.27673	0.413204	0.282051	0.35	0.283871	0.35	0.376068	0.68		0.243094	0.35	0.363636	0.422666	0.287582	0.561355	0.266667	0.6	0.305556	0.358561	0.271605	0.600652	0.251429	0.562362		0.178862	0.35	0.325926	0.411676	0.278481	0.35	0.330827	0.35	0.360656	0.76494	0.357724	0.596742	0.251429	0.562362
0.244565	0.35	0.330882	0.35	0.348837	0.35	0.283019	0.421239	0.288462	0.35	0.290323	0.35	0.384615	0.683529		0.248619	0.35	0.371901	0.422795	0.294118	0.562826	0.272727	0.605032	0.3125	0.359077	0.277778	0.607046	0.257143	0.570853		0.182927	0.35	0.333333	0.4117	0.28481	0.35	0.338346	0.35	0.368852	0.769982	0.365854	0.614514	0.257143	0.570853
0.25	0.35	0.338235	0.35	0.356589	0.35	0.289308	0.424626	0.294872	0.35	0.296774	0.35	0.393162	0.684372		0.254144	0.35	0.380165	0.427111	0.300654	0.563478	0.278788	0.614358	0.319444	0.360626	0.283951	0.607935	0.262857	0.579434		0.186992	0.35	0.340741	0.415105	0.291139	0.35	0.345865	0.35	0.377049	0.770026	0.373984	0.620382	0.262857	0.579434
0.255435	0.35	0.345588	0.35	0.364341	0.35	0.295597	0.426973	0.301282	0.35	0.303226	0.35	0.401709	0.699303		0.259669	0.35	0.38843	0.438995	0.30719	0.566035	0.284848	0.615975	0.326389	0.362424	0.290123	0.622228	0.268571	0.582973		0.191057	0.35	0.348148	0.415475	0.297468	0.35	0.353383	0.35	0.385246	0.771433	0.382114	0.620466	0.268571	0.582973
0.26087	0.35	0.352941	0.35	0.372093	0.35	0.301887	0.43	0.307692	0.35	0.309677	0.35	0.410256	0.706287		0.265193	0.35	0.396694	0.439997	0.313725	0.570913	0.290909	0.630315	0.333333	0.367821	0.296296	0.631184	0.274286	0.6		0.195122	0.35	0.355556	0.42178	0.303797	0.380818	0.360902	0.35	0.393443	0.784892	0.390244	0.62982	0.274286	0.6
0.266304	0.35	0.360294	0.35	0.379845	0.35	0.308176	0.438441	0.314103	0.35	0.316129	0.35	0.418803	0.707577		0.270718	0.35	0.404959	0.444115	0.320261	0.570913	0.29697	0.636043	0.340278	0.368521	0.302469	0.63477	0.28	0.600571		0.199187	0.35	0.362963	0.422887	0.310127	0.384174	0.368421	0.35	0.401639	0.796346	0.398374	0.642769	0.28	0.600571
0.271739	0.35	0.367647	0.35	0.387597	0.35	0.314465	0.438876	0.320513	0.35	0.322581	0.35	0.42735	0.711917		0.276243	0.35	0.413223	0.445972	0.326797	0.571847	0.30303	0.636498	0.347222	0.368748	0.308642	0.64181	0.285714	0.602399		0.203252	0.35	0.37037	0.42792	0.316456	0.384367	0.37594	0.35	0.409836	0.807651	0.406504	0.64888	0.285714	0.602399
0.277174	0.35	0.375	0.35	0.395349	0.35	0.320755	0.446757	0.326923	0.35	0.329032	0.35	0.435897	0.723626		0.281768	0.35	0.421488	0.448777	0.333333	0.573071	0.309091	0.641338	0.354167	0.378428	0.314815	0.651168	0.291429	0.604267		0.207317	0.35	0.377778	0.428328	0.322785	0.391242	0.383459	0.35	0.418033	0.829576	0.414634	0.663858	0.291429	0.604267
0.282609	0.35	0.382353	0.35	0.403101	0.35	0.327044	0.447283	0.333333	0.35	0.335484	0.35	0.444444	0.731632		0.287293	0.35	0.429752	0.452671	0.339869	0.573843	0.315152	0.645229	0.361111	0.384283	0.320988	0.654463	0.297143	0.62445		0.211382	0.35	0.385185	0.429626	0.329114	0.411113	0.390977	0.35	0.42623	0.8323	0.422764	0.67029	0.297143	0.62445
0.288043	0.35	0.389706	0.35	0.410853	0.35	0.333333	0.454864	0.339744	0.35	0.341935	0.35	0.452991	0.742163		0.292818	0.35	0.438017	0.455929	0.346405	0.58246	0.321212	0.648533	0.368056	0.396038	0.32716	0.656196	0.302857	0.631375		0.215447	0.35	0.392593	0.43	0.335443	0.414061	0.398496	0.35	0.434426	0.84937	0.430894	0.677526	0.302857	0.631375
0.293478	0.35	0.397059	0.35	0.418605	0.35	0.339623	0.455864	0.346154	0.35	0.348387	0.35	0.461538	0.744456		0.298343	0.35	0.446281	0.459108	0.352941	0.587059	0.327273	0.656343	0.375	0.399983	0.333333	0.673172	0.308571	0.642487		0.219512	0.35	0.4	0.438059	0.341772	0.414352	0.406015	0.35	0.442623	0.881892	0.439024	0.73313	0.308571	0.642487
0.298913	0.35	0.404412	0.35	0.426357	0.35	0.345912	0.476714	0.352564	0.35	0.354839	0.35	0.470085	0.772053		0.303867	0.35	0.454545	0.459991	0.359477	0.610501	0.333333	0.656402	0.381944	0.402337	0.339506	0.673327	0.314286	0.64362		0.223577	0.35	0.407407	0.440471	0.348101	0.416869	0.413534	0.35	0.45082	0.889028	0.447154	0.754831	0.314286	0.64362
0.304348	0.35	0.411765	0.35	0.434109	0.35	0.352201	0.48349	0.358974	0.35	0.36129	0.35	0.478632	0.785959		0.309392	0.35	0.46281	0.471274	0.366013	0.614345	0.339394	0.662491	0.388889	0.411642	0.345679	0.686552	0.32	0.653422		0.227642	0.35	0.414815	0.447272	0.35443	0.420929	0.421053	0.363148	0.459016	0.894813	0.455285	0.755078	0.32	0.653422
0.309783	0.35	0.419118	0.35	0.44186	0.35	0.358491	0.492989	0.365385	0.35	0.367742	0.35	0.487179	0.78846		0.314917	0.35	0.471074	0.476282	0.372549	0.615526	0.345455	0.663641	0.395833	0.423095	0.351852	0.690526	0.325714	0.68411		0.231707	0.35	0.422222	0.455747	0.360759	0.421695	0.428571	0.408057	0.467213	0.91885	0.463415	0.758514	0.325714	0.68411
0.315217	0.35	0.426471	0.35	0.449612	0.35	0.36478	0.517133	0.371795	0.35	0.374194	0.35	0.495726	0.790495		0.320442	0.35	0.479339	0.478491	0.379085	0.620399	0.351515	0.664379	0.402778	0.425818	0.358025	0.698505	0.331429	0.690641		0.235772	0.35	0.42963	0.456183	0.367089	0.423799	0.43609	0.424577	0.47541	0.927525	0.471545	0.765899	0.331429	0.690641
0.320652	0.35	0.433824	0.35	0.457364	0.35	0.371069	0.523164	0.378205	0.35	0.380645	0.35	0.504274	0.802245		0.325967	0.35	0.487603	0.480328	0.385621	0.622798	0.357576	0.670017	0.409722	0.42668	0.364198	0.704318	0.337143	0.69065		0.239837	0.35	0.437037	0.458671	0.373418	0.426576	0.443609	0.4297	0.483607	0.93852	0.479675	0.768232	0.337143	0.69065
0.326087	0.35	0.441176	0.35	0.465116	0.35	0.377358	0.528137	0.384615	0.35	0.387097	0.35	0.512821	0.80951		0.331492	0.35	0.495868	0.481159	0.392157	0.622808	0.363636	0.670318	0.416667	0.427034	0.37037	0.704784	0.342857	0.692636		0.243902	0.35	0.444444	0.459186	0.379747	0.433007	0.451128	0.438824	0.491803	0.939244	0.487805	0.769172	0.342857	0.692636
0.331522	0.35	0.448529	0.35	0.472868	0.35	0.383648	0.528673	0.391026	0.35	0.393548	0.35	0.521368	0.825937		0.337017	0.35	0.504132	0.482194	0.398693	0.632864	0.369697	0.670525	0.423611	0.434692	0.376543	0.713126	0.348571	0.696327		0.247967	0.35	0.451852	0.462637	0.386076	0.444589	0.458647	0.438965	0.5	0.946824	0.495935	0.770096	0.348571	0.696327
0.336957	0.35	0.455882	0.35	0.48062	0.35	0.389937	0.540923	0.397436	0.35	0.4	0.35	0.529915	0.832801		0.342541	0.35	0.512397	0.483518	0.405229	0.6329	0.375758	0.683451	0.430556	0.446289	0.382716	0.723629	0.354286	0.7		0.252033	0.35	0.459259	0.46422	0.392405	0.446001	0.466165	0.440964	0.508197	0.953552	0.504065	0.771627	0.354286	0.7
0.342391	0.35	0.463235	0.35	0.488372	0.35	0.396226	0.54099	0.403846	0.35	0.406452	0.35	0.538462	0.842885		0.348066	0.35	0.520661	0.484828	0.411765	0.635844	0.381818	0.699653	0.4375	0.449439	0.388889	0.734622	0.36	0.710884		0.256098	0.35	0.466667	0.484234	0.398734	0.449108	0.473684	0.456353	0.516393	0.954703	0.512195	0.790251	0.36	0.710884
0.347826	0.35	0.470588	0.35	0.496124	0.35	0.402516	0.543627	0.410256	0.35	0.412903	0.412568	0.547009	0.874428		0.353591	0.35	0.528926	0.485662	0.418301	0.641239	0.387879	0.7	0.444444	0.46	0.395062	0.752983	0.365714	0.715267		0.260163	0.35	0.474074	0.490664	0.405063	0.45248	0.481203	0.470418	0.52459	0.978689	0.520325	0.803091	0.365714	0.715267
0.353261	0.35	0.477941	0.35	0.503876	0.35	0.408805	0.551819	0.416667	0.35	0.419355	0.414453	0.555556	0.891303		0.359116	0.35	0.53719	0.48876	0.424837	0.643948	0.393939	0.705098	0.451389	0.46073	0.401235	0.759015	0.371429	0.719806		0.264228	0.35	0.481481	0.495432	0.411392	0.45676	0.488722	0.48194	0.532787	0.986432	0.528455	0.814567	0.371429	0.719806
0.358696	0.35	0.485294	0.35	0.511628	0.35	0.415094	0.554337	0.423077	0.35	0.425806	0.418464	0.564103	0.902953		0.364641	0.35	0.545455	0.490399	0.431373	0.654274	0.4	0.708212	0.458333	0.47063	0.407407	0.765313	0.377143	0.731545		0.268293	0.35	0.488889	0.501086	0.417722	0.49313	0.496241	0.483919	0.540984	0.99029	0.536585	0.814575	0.377143	0.731545
0.36413	0.35	0.492647	0.35	0.51938	0.35	0.421384	0.557475	0.429487	0.35	0.432258	0.42532	0.57265	0.908099		0.370166	0.35	0.553719	0.490712	0.437908	0.662903	0.406061	0.719261	0.465278	0.475581	0.41358	0.76789	0.382857	0.735496		0.272358	0.35	0.496296	0.51043	0.424051	0.493411	0.503759	0.502173	0.54918	0.996909	0.544715	0.816929	0.382857	0.735496
0.369565	0.35	0.5	0.35	0.527132	0.35	0.427673	0.564476	0.435897	0.35	0.43871	0.429879	0.581197	0.917511		0.375691	0.35	0.561983	0.492648	0.444444	0.673537	0.412121	0.727315	0.472222	0.479863	0.419753	0.77	0.388571	0.747047		0.276423	0.35	0.503704	0.512245	0.43038	0.499693	0.511278	0.50256	0.557377	1.0046	0.552846	0.83125	0.388571	0.747047
0.375	0.35	0.507353	0.35	0.534884	0.35	0.433962	0.569882	0.442308	0.35	0.445161	0.43	0.589744	0.921941		0.381215	0.35	0.570248	0.498832	0.45098	0.675044	0.418182	0.728596	0.479167	0.481183	0.425926	0.773615	0.394286	0.766564		0.280488	0.35	0.511111	0.51544	0.436709	0.501528	0.518797	0.517704	0.565574	1.0128	0.560976	0.8332	0.394286	0.766564
0.380435	0.35	0.514706	0.35	0.542636	0.35	0.440252	0.570154	0.448718	0.35	0.451613	0.433408	0.598291	0.923439		0.38674	0.35	0.578512	0.499183	0.457516	0.67846	0.424242	0.734098	0.486111	0.485399	0.432099	0.774041	0.4	0.768278		0.284553	0.35	0.518519	0.520101	0.443038	0.505035	0.526316	0.518084	0.57377	1.02181	0.569106	0.833745	0.4	0.768278
0.38587	0.35	0.522059	0.35	0.550388	0.35	0.446541	0.58	0.455128	0.35	0.458065	0.437863	0.606838	0.932269		0.392265	0.35	0.586777	0.499987	0.464052	0.679865	0.430303	0.734802	0.493056	0.489662	0.438272	0.777108	0.405714	0.795906		0.288618	0.35	0.525926	0.525979	0.449367	0.515868	0.533835	0.518538	0.581967	1.03107	0.577236	0.841641	0.405714	0.795906
0.391304	0.35	0.529412	0.35	0.55814	0.35	0.45283	0.582429	0.461538	0.35	0.464516	0.442619	0.615385	0.933975		0.39779	0.35	0.595041	0.500648	0.470588	0.68304	0.436364	0.750147	0.5	0.491219	0.444444	0.783445	0.411429	0.81018		0.292683	0.35	0.533333	0.541241	0.455696	0.529875	0.541353	0.528482	0.590164	1.04627	0.585366	0.847813	0.411429	0.81018
0.396739	0.35	0.536765	0.35	0.565891	0.35	0.459119	0.582988	0.467949	0.35	0.470968	0.443128	0.623932	0.941454		0.403315	0.35	0.603306	0.507773	0.477124	0.686539	0.442424	0.751545	0.506944	0.491623	0.450617	0.785725	0.417143	0.82414		0.296748	0.35	0.540741	0.548132	0.462025	0.532006	0.548872	0.533904	0.598361	1.07602	0.593496	0.852375	0.417143	0.82414
0.402174	0.35	0.544118	0.35	0.573643	0.35	0.465409	0.585109	0.474359	0.357898	0.477419	0.44966	0.632479	0.94668		0.40884	0.35	0.61157	0.51061	0.48366	0.69	0.448485	0.764055	0.513889	0.493951	0.45679	0.799721	0.422857	0.827412		0.300813	0.35	0.548148	0.557956	0.468354	0.532288	0.556391	0.569797	0.606557	1.09203	0.601626	0.86444	0.422857	0.827412
0.407609	0.35	0.551471	0.35	0.581395	0.35	0.471698	0.586172	0.480769	0.360836	0.483871	0.454492	0.641026	0.964964		0.414365	0.35	0.619835	0.527793	0.490196	0.694833	0.454545	0.776801	0.520833	0.497441	0.462963	0.800416	0.428571	0.834265		0.304878	0.35	0.555556	0.567371	0.474684	0.537286	0.56391	0.57	0.614754	1.10746	0.609756	0.866988	0.428571	0.834265
0.413043	0.35	0.558824	0.35	0.589147	0.35	0.477987	0.588832	0.487179	0.365407	0.490323	0.455543	0.649573	0.970998		0.41989	0.35	0.628099	0.528383	0.496732	0.698013	0.460606	0.784529	0.527778	0.500377	0.469136	0.807874	0.434286	0.838169		0.308943	0.35	0.562963	0.573185	0.481013	0.548886	0.571429	0.570356	0.622951	1.13103	0.617886	0.887817	0.434286	0.838169
0.418478	0.35	0.566176	0.35	0.596899	0.35	0.484277	0.595054	0.49359	0.380894	0.496774	0.456931	0.65812	0.979274		0.425414	0.36	0.636364	0.533314	0.503268	0.698089	0.466667	0.78578	0.534722	0.516258	0.475309	0.81093	0.44	0.843234		0.313008	0.35	0.57037	0.583333	0.487342	0.562583	0.578947	0.596868	0.631148	1.14556	0.626016	0.890943	0.44	0.843234
0.423913	0.35	0.573529	0.351321	0.604651	0.35	0.490566	0.607544	0.5	0.4	0.503226	0.460181	0.666667	0.980465		0.430939	0.376017	0.644628	0.534875	0.509804	0.705542	0.472727	0.787232	0.541667	0.559702	0.481481	0.814603	0.445714	0.844731		0.317073	0.35	0.577778	0.583391	0.493671	0.571443	0.586466	0.600326	0.639344	1.16054	0.634146	0.9	0.445714	0.844731
0.429348	0.35	0.580882	0.359579	0.612403	0.35	0.496855	0.609815	0.50641	0.410592	0.509677	0.463903	0.675214	0.982335		0.436464	0.377332	0.652893	0.540832	0.51634	0.713521	0.478788	0.792927	0.548611	0.560533	0.487654	0.818433	0.451429	0.861041		0.321138	0.35	0.585185	0.605795	0.5	0.572747	0.593985	0.605895	0.647541	1.16994	0.642276	0.905764	0.451429	0.861041
0.434783	0.35	0.588235	0.360446	0.620155	0.35	0.503145	0.610263	0.512821	0.410763	0.516129	0.47	0.683761	0.986967		0.441989	0.384469	0.661157	0.542446	0.522876	0.715184	0.484848	0.793792	0.555556	0.565698	0.493827	0.819604	0.457143	0.873145		0.325203	0.35	0.592593	0.612102	0.506329	0.590515	0.601504	0.611139	0.655738	1.17109	0.650407	0.920227	0.457143	0.873145
0.440217	0.35	0.595588	0.365227	0.627907	0.35	0.509434	0.611215	0.519231	0.42462	0.522581	0.474677	0.692308	0.993072		0.447514	0.385328	0.669421	0.548676	0.529412	0.721159	0.490909	0.8	0.5625	0.598583	0.5	0.826129	0.462857	0.878725		0.329268	0.35	0.6	0.62	0.512658	0.591901	0.609023	0.618397	0.663934	1.182	0.658537	0.925242	0.462857	0.878725
0.445652	0.35	0.602941	0.374562	0.635659	0.452104	0.515723	0.613826	0.525641	0.42532	0.529032	0.475323	0.700855	1.00089		0.453039	0.398844	0.677686	0.552214	0.535948	0.727141	0.49697	0.80218	0.569444	0.602342	0.506173	0.827871	0.468571	0.900363		0.333333	0.35	0.607407	0.638	0.518987	0.59512	0.616541	0.640937	0.672131	1.19189	0.666667	0.932096	0.468571	0.900363
0.451087	0.35	0.610294	0.375714	0.643411	0.466942	0.522013	0.615303	0.532051	0.427515	0.535484	0.48568	0.709402	1.01171		0.458564	0.40872	0.68595	0.560329	0.542484	0.731404	0.50303	0.80353	0.576389	0.604691	0.512346	0.837526	0.474286	0.900926		0.337398	0.35	0.614815	0.646	0.525316	0.601898	0.62406	0.655494	0.680328	1.19278	0.674797	0.947676	0.474286	0.900926
0.456522	0.35	0.617647	0.376659	0.651163	0.472743	0.528302	0.620291	0.538462	0.43	0.541935	0.490414	0.717949	1.02587		0.464088	0.410347	0.694215	0.570394	0.54902	0.752145	0.509091	0.807665	0.583333	0.609076	0.518519	0.842422	0.48	0.918349		0.341463	0.35	0.622222	0.656313	0.531646	0.614638	0.631579	0.661886	0.688525	1.2006	0.682927	0.981768	0.48	0.918349
0.461957	0.35	0.625	0.378028	0.658915	0.492226	0.534591	0.622616	0.544872	0.430742	0.548387	0.493289	0.726496	1.03513		0.469613	0.422645	0.702479	0.571205	0.555556	0.790712	0.515152	0.815431	0.590278	0.611754	0.524691	0.863874	0.485714	0.923897		0.345528	0.35	0.62963	0.664163	0.537975	0.620318	0.639098	0.671423	0.696721	1.22875	0.691057	0.990633	0.485714	0.923897
0.467391	0.35	0.632353	0.38	0.666667	0.563771	0.540881	0.632456	0.551282	0.437863	0.554839	0.495422	0.735043	1.08694		0.475138	0.422769	0.710744	0.576	0.562092	0.794275	0.521212	0.818939	0.597222	0.61765	0.530864	0.873044	0.491429	0.941962		0.349593	0.352105	0.637037	0.664993	0.544304	0.622627	0.646617	0.672636	0.704918	1.23474	0.699187	1	0.491429	0.941962
0.472826	0.35	0.639706	0.38	0.674419	0.573741	0.54717	0.632557	0.557692	0.440632	0.56129	0.518038	0.74359	1.08913		0.480663	0.43	0.719008	0.579464	0.568627	0.797918	0.527273	0.821307	0.604167	0.62	0.537037	0.907039	0.497143	0.949298		0.353659	0.357783	0.644444	0.665	0.550633	0.624901	0.654135	0.683385	0.713115	1.24502	0.707317	1.01078	0.497143	0.949298
0.478261	0.35	0.647059	0.38	0.682171	0.589893	0.553459	0.637619	0.564103	0.443128	0.567742	0.527917	0.752137	1.12126		0.486188	0.431926	0.727273	0.600931	0.575163	0.801597	0.533333	0.83391	0.611111	0.621978	0.54321	0.907599	0.502857	0.974591		0.357724	0.358209	0.651852	0.691467	0.556962	0.627708	0.661654	0.687182	0.721311	1.25272	0.715447	1.01328	0.502857	0.974591
0.483696	0.35	0.654412	0.38342	0.689922	0.596004	0.559748	0.640064	0.570513	0.443853	0.574194	0.534582	0.760684	1.16		0.491713	0.434562	0.735537	0.607499	0.581699	0.827332	0.539394	0.836327	0.618056	0.633968	0.549383	0.912109	0.508571	0.977813		0.361789	0.358346	0.659259	0.694516	0.563291	0.62908	0.669173	0.688328	0.729508	1.27101	0.723577	1.05699	0.508571	0.977813
0.48913	0.35	0.661765	0.384172	0.697674	0.599053	0.566038	0.641727	0.576923	0.445133	0.580645	0.534754	0.769231	1.16427		0.497238	0.435702	0.743802	0.61	0.588235	0.829063	0.545455	0.850073	0.625	0.645906	0.555556	0.916404	0.514286	0.97823		0.365854	0.359739	0.666667	0.702365	0.56962	0.631674	0.676692	0.689823	0.737705	1.29772	0.731707	1.0604	0.514286	0.97823
0.494565	0.35	0.669118	0.394856	0.705426	0.60315	0.572327	0.642582	0.583333	0.448021	0.587097	0.535975	0.777778	1.1802		0.502762	0.436824	0.752066	0.61177	0.594771	0.836706	0.551515	0.857936	0.631944	0.648919	0.561728	0.926271	0.52	0.98		0.369919	0.366625	0.674074	0.706566	0.575949	0.650458	0.684211	0.69	0.745902	1.30917	0.739837	1.10985	0.52	0.98
0.5	0.35	0.676471	0.395085	0.713178	0.605935	0.578616	0.644553	0.589744	0.457474	0.593548	0.550124	0.786325	1.18187		0.508287	0.44	0.760331	0.613592	0.601307	0.846896	0.557576	0.858845	0.638889	0.650331	0.567901	0.932831	0.525714	0.994212		0.373984	0.373917	0.681481	0.712496	0.582278	0.658626	0.691729	0.711894	0.754098	1.30935	0.747967	1.11532	0.525714	0.994212
0.505435	0.35	0.683824	0.403901	0.72093	0.609948	0.584906	0.64719	0.596154	0.463903	0.6	0.556476	0.794872	1.22632		0.513812	0.440444	0.768595	0.624191	0.607843	0.848075	0.563636	0.860633	0.645833	0.66	0.574074	0.943375	0.531429	0.999016		0.378049	0.376479	0.688889	0.715507	0.588608	0.67669	0.699248	0.72103	0.762295	1.31839	0.756098	1.124	0.531429	0.999016
0.51087	0.35	0.691176	0.413468	0.728682	0.627728	0.591195	0.661944	0.602564	0.474229	0.606452	0.562687	0.803419	1.23456		0.519337	0.443977	0.77686	0.625047	0.614379	0.888534	0.569697	0.863852	0.652778	0.674159	0.580247	0.955155	0.537143	1		0.382114	0.39566	0.696296	0.717778	0.594937	0.679464	0.706767	0.733383	0.770492	1.34287	0.764228	1.13957	0.537143	1
0.516304	0.35	0.698529	0.416338	0.736434	0.637692	0.597484	0.662873	0.608974	0.475323	0.612903	0.565686	0.811966	1.24188		0.524862	0.448434	0.785124	0.63901	0.620915	0.895402	0.575758	0.866135	0.659722	0.67778	0.58642	0.960261	0.542857	1.02278		0.386179	0.400236	0.703704	0.740481	0.601266	0.680825	0.714286	0.74	0.778689	1.38051	0.772358	1.15736	0.542857	1.02278
0.521739	0.35	0.705882	0.419976	0.744186	0.645588	0.603774	0.667293	0.615385	0.476634	0.619355	0.569761	0.820513	1.35851		0.530387	0.449534	0.793388	0.675653	0.627451	0.896875	0.581818	0.867046	0.666667	0.685568	0.592593	0.98237	0.548571	1.038		0.390244	0.405278	0.711111	0.744898	0.607595	0.693253	0.721805	0.742057	0.786885	1.40495	0.780488	1.1587	0.548571	1.038
0.527174	0.35	0.713235	0.420365	0.751938	0.661426	0.610063	0.667829	0.621795	0.482156	0.625806	0.57	0.82906	1.41238		0.535912	0.450835	0.801653	0.676152	0.633987	0.909044	0.587879	0.872032	0.673611	0.689651	0.598765	0.983262	0.554286	1.04355		0.394309	0.407346	0.718519	0.780553	0.613924	0.703558	0.729323	0.748013	0.795082	1.41872	0.788618	1.16782	0.554286	1.04355
0.532609	0.35	0.720588	0.421368	0.75969	0.66157	0.616352	0.67	0.628205	0.495336	0.632258	0.572058	0.837607	1.50224		0.541436	0.450853	0.809917	0.677216	0.640523	0.910675	0.593939	0.876689	0.680556	0.68992	0.604938	0.98898	0.56	1.04738		0.398374	0.424766	0.725926	0.815273	0.620253	0.703773	0.736842	0.753812	0.803279	1.42932	0.796748	1.19442	0.56	1.04738
0.538043	0.35	0.727941	0.424245	0.767442	0.662066	0.622642	0.674062	0.634615	0.496724	0.63871	0.596419	0.846154	1.52828		0.546961	0.451422	0.818182	0.707466	0.647059	0.912243	0.6	0.878529	0.6875	0.704782	0.611111	1.01326	0.565714	1.0586		0.402439	0.425184	0.733333	0.832516	0.626582	0.717531	0.744361	0.755397	0.811475	1.52394	0.804878	1.2	0.565714	1.0586
0.543478	0.35	0.735294	0.424796	0.775194	0.674931	0.628931	0.680738	0.641026	0.497741	0.645161	0.6	0.854701	1.53086		0.552486	0.458219	0.826446	0.719101	0.653595	0.91739	0.606061	0.879189	0.694444	0.713726	0.617284	1.0379	0.571429	1.06362		0.406504	0.425387	0.740741	0.860301	0.632911	0.721812	0.75188	0.781467	0.819672	1.52785	0.813008	1.20409	0.571429	1.06362
0.548913	0.35	0.742647	0.43	0.782946	0.682893	0.63522	0.683969	0.647436	0.502674	0.651613	0.600296	0.863248	1.53704		0.558011	0.469501	0.834711	0.774644	0.660131	0.91739	0.612121	0.898376	0.701389	0.72231	0.623457	1.04147	0.577143	1.09204		0.410569	0.426125	0.748148	0.871893	0.639241	0.736612	0.759398	0.782974	0.827869	1.52906	0.821138	1.22121	0.577143	1.09204
0.554348	0.35	0.75	0.435418	0.790698	0.687916	0.641509	0.686297	0.653846	0.513389	0.658065	0.632531	0.871795	1.57021		0.563536	0.470391	0.842975	0.780018	0.666667	0.936289	0.618182	0.907794	0.708333	0.734918	0.62963	1.04454	0.582857	1.10085		0.414634	0.430793	0.755556	0.879314	0.64557	0.74139	0.766917	0.798868	0.836066	1.54043	0.829268	1.33286	0.582857	1.10085
0.559783	0.35	0.757353	0.436268	0.79845	0.770306	0.647799	0.688275	0.660256	0.518038	0.664516	0.633964	0.880342	1.60391		0.569061	0.472517	0.85124	0.79979	0.673203	0.94948	0.624242	0.923308	0.715278	0.759632	0.635802	1.05146	0.588571	1.11338		0.418699	0.433973	0.762963	0.891876	0.651899	0.780999	0.774436	0.802795	0.844262	1.56646	0.837398	1.36776	0.588571	1.11338
0.565217	0.35	0.764706	0.43701	0.806202	0.778579	0.654088	0.689154	0.666667	0.519045	0.670968	0.635347	0.888889	1.66681		0.574586	0.477383	0.859504	0.855043	0.679739	0.966524	0.630303	0.933483	0.722222	0.764698	0.641975	1.05886	0.594286	1.12285		0.422764	0.456246	0.77037	0.916555	0.658228	0.787279	0.781955	0.806607	0.852459	1.59446	0.845528	1.38404	0.594286	1.12285
0.570652	0.35	0.772059	0.44	0.813953	0.779122	0.660377	0.701183	0.673077	0.521565	0.677419	0.648451	0.897436	1.71787		0.58011	0.478608	0.867769	0.886271	0.686275	0.977638	0.636364	0.942936	0.729167	0.769907	0.648148	1.06046	0.6	1.1293		0.426829	0.458513	0.777778	0.918028	0.664557	0.795523	0.789474	0.919994	0.860656	1.60027	0.853659	1.50347	0.6	1.1293
0.576087	0.35	0.779412	0.44	0.821705	0.789168	0.666667	0.701372	0.679487	0.529843	0.683871	0.649312	0.905983	1.74875		0.585635	0.486405	0.876033	0.944545	0.69281	0.979334	0.642424	0.966679	0.736111	0.779237	0.654321	1.0655	0.605714	1.1308		0.430894	0.458793	0.785185	0.98383	0.670886	0.79565	0.796992	0.969094	0.868852	1.60712	0.861789	1.52323	0.605714	1.1308
0.581522	0.35	0.786765	0.44026	0.829457	0.801954	0.672956	0.704809	0.685897	0.534582	0.690323	0.7	0.91453	1.75971		0.59116	0.487068	0.884298	0.959545	0.699346	0.99091	0.648485	0.987154	0.743056	0.812997	0.660494	1.07787	0.611429	1.14381		0.434959	0.459841	0.792593	0.990643	0.677215	0.821356	0.804511	0.974734	0.877049	1.61523	0.869919	1.52623	0.611429	1.14381
0.586957	0.35	0.794118	0.444512	0.837209	0.807817	0.679245	0.708507	0.692308	0.545688	0.696774	0.702492	0.923077	1.78158		0.596685	0.487157	0.892562	0.986187	0.705882	1.01531	0.654545	0.998586	0.75	0.827817	0.666667	1.09479	0.617143	1.15831		0.439024	0.464	0.8	0.995385	0.683544	0.824437	0.81203	0.984234	0.885246	1.62528	0.878049	1.67989	0.617143	1.15831
0.592391	0.35	0.801471	0.451682	0.844961	0.808582	0.685535	0.721781	0.698718	0.556476	0.703226	0.711949	0.931624	1.79261		0.60221	0.492129	0.900826	1.01656	0.712418	1.03394	0.660606	1.00103	0.756944	0.852322	0.67284	1.11191	0.622857	1.16808		0.443089	0.468205	0.807407	1.00085	0.689873	0.828053	0.819549	0.996209	0.893443	1.84857	0.886179	1.6841	0.622857	1.16808
0.597826	0.35	0.808824	0.455135	0.852713	0.832759	0.691824	0.733712	0.705128	0.566146	0.709677	0.719695	0.940171	1.81454		0.607735	0.497062	0.909091	1.03256	0.718954	1.03575	0.666667	1.02578	0.763889	0.867325	0.679012	1.12532	0.628571	1.1706		0.447154	0.469428	0.814815	1.00886	0.696203	0.835937	0.827068	1.03354	0.901639	1.9434	0.894309	1.73029	0.628571	1.1706
0.603261	0.35	0.816176	0.455706	0.860465	0.85	0.698113	0.747209	0.711538	0.568323	0.716129	0.759747	0.948718	1.87494		0.61326	0.503109	0.917355	1.0576	0.72549	1.03589	0.672727	1.0357	0.770833	0.887959	0.685185	1.14642	0.634286	1.17464		0.45122	0.475188	0.822222	1.01201	0.702532	0.837585	0.834586	1.05999	0.909836	2.07594	0.902439	1.76907	0.634286	1.17464
0.608696	0.35	0.823529	0.457266	0.868217	0.85491	0.704403	0.758978	0.717949	0.592656	0.722581	0.760962	0.957265	2.03696		0.618785	0.50569	0.92562	1.12414	0.732026	1.04271	0.678788	1.05035	0.777778	0.896917	0.691358	1.14679	0.64	1.18052		0.455285	0.475664	0.82963	1.02232	0.708861	0.863619	0.842105	1.06834	0.918033	2.17483	0.910569	1.78841	0.64	1.18052
0.61413	0.35	0.830882	0.458024	0.875969	0.856218	0.710692	0.75978	0.724359	0.596167	0.729032	0.762835	0.965812	2.06828		0.624309	0.506861	0.933884	1.13524	0.738562	1.05373	0.684848	1.06304	0.784722	0.915539	0.697531	1.16457	0.645714	1.2		0.45935	0.478249	0.837037	1.03715	0.71519	0.869489	0.849624	1.07374	0.92623	2.34709	0.918699	1.8	0.645714	1.2
0.619565	0.35	0.838235	0.463365	0.883721	0.858673	0.716981	0.762728	0.730769	0.596419	0.735484	0.771305	0.974359	2.7334		0.629834	0.509984	0.942149	1.13754	0.745098	1.08176	0.690909	1.06732	0.791667	0.922417	0.703704	1.17161	0.651429	1.24659		0.463415	0.487009	0.844444	1.04378	0.721519	0.87	0.857143	1.08351	0.934426	2.36579	0.926829	1.80226	0.651429	1.24659
0.625	0.35	0.845588	0.467016	0.891473	0.863853	0.72327	0.76444	0.737179	0.633964	0.741935	0.786819	0.982906	2.94771		0.635359	0.512904	0.950413	1.17761	0.751634	1.08856	0.69697	1.07595	0.798611	0.965438	0.709877	1.19826	0.657143	1.25622		0.46748	0.48761	0.851852	1.0467	0.727848	0.890177	0.864662	1.1073	0.942623	2.39339	0.934959	1.83992	0.657143	1.25622
0.630435	0.35	0.852941	0.467266	0.899225	0.869296	0.72956	0.790008	0.74359	0.665489	0.748387	0.794744	0.991453	3.02445		0.640884	0.519888	0.958678	1.21626	0.75817	1.1238	0.70303	1.09607	0.805556	0.980893	0.716049	1.20839	0.662857	1.26		0.471545	0.495504	0.859259	1.05356	0.734177	0.907591	0.87218	1.1178	0.95082	2.46314	0.943089	1.87096	0.662857	1.26
0.63587	0.35	0.860294	0.47	0.906977	0.941793	0.735849	0.793487	0.75	0.676281	0.754839	0.82	1	3.80968		0.646409	0.528385	0.966942	1.29623	0.764706	1.12648	0.709091	1.09651	0.8125	1.0151	0.722222	1.22958	0.668571	1.27711		0.47561	0.49694	0.866667	1.06672	0.740506	0.911013	0.879699	1.12454	0.959016	2.48156	0.95122	2.02395	0.668571	1.27711
0.641304	0.35	0.867647	0.471432	0.914729	0.948323	0.742138	0.8004	0.75641	0.69683	0.76129	0.831488				0.651934	0.531587	0.975207	1.55985	0.771242	1.14035	0.715152	1.09782	0.819444	1.03104	0.728395	1.23391	0.674286	1.30832		0.479675	0.5	0.874074	1.09063	0.746835	0.922462	0.887218	1.13547	0.967213	2.59552	0.95935	2.1	0.674286	1.30832
0.646739	0.35	0.875	0.476899	0.922481	0.960529	0.748428	0.802303	0.762821	0.7	0.767742	0.838576				0.657459	0.53399	0.983471	1.56306	0.777778	1.14971	0.721212	1.10552	0.826389	1.05393	0.734568	1.26716	0.68	1.31788		0.48374	0.503254	0.881481	1.12973	0.753165	0.926959	0.894737	1.17413	0.97541	2.66908	0.96748	2.13316	0.68	1.31788
0.652174	0.35	0.882353	0.489033	0.930233	0.966643	0.754717	0.813537	0.769231	0.711949	0.774194	0.857496				0.662983	0.536293	0.991736	1.93418	0.784314	1.17798	0.727273	1.12	0.833333	1.16134	0.740741	1.29118	0.685714	1.31826		0.487805	0.503564	0.888889	1.18856	0.759494	0.92847	0.902256	1.17778	0.983607	2.84632	0.97561	2.18079	0.685714	1.31826
0.657609	0.35	0.889706	0.501642	0.937984	0.976841	0.761006	0.825303	0.775641	0.719695	0.780645	0.894991				0.668508	0.541891	1	3.0919	0.79085	1.17973	0.733333	1.13104	0.840278	1.17278	0.746914	1.32473	0.691429	1.319		0.49187	0.511401	0.896296	1.23041	0.765823	0.94688	0.909774	1.1914	0.991803	3.09307	0.98374	2.49828	0.691429	1.319
0.663043	0.35	0.897059	0.509689	0.945736	0.982368	0.767296	0.833021	0.782051	0.736727	0.787097	0.915653				0.674033	0.54314	1.00826	4.29757	0.797386	1.23628	0.739394	1.13248	0.847222	1.2524	0.753086	1.33622	0.697143	1.32144		0.495935	0.511761	0.903704	1.25317	0.772152	0.947672	0.917293	1.31271	1	3.65751	0.99187	3.85227	0.697143	1.32144
0.668478	0.35	0.904412	0.527037	0.953488	0.987915	0.773585	0.844097	0.788462	0.753493	0.793548	0.916919				0.679558	0.54337			0.803922	1.23628	0.745455	1.15	0.854167	1.29012	0.759259	1.34127	0.702857	1.38172		0.5	0.511887	0.911111	1.2594	0.778481	0.965966	0.924812	1.32495			1	3.88385	0.702857	1.38172
0.673913	0.35	0.911765	0.53	0.96124	0.989352	0.779874	0.853018	0.794872	0.75482	0.8	0.933665				0.685083	0.54888			0.810458	1.24399	0.751515	1.15246	0.861111	1.3528	0.765432	1.3427	0.708571	1.39884		0.504065	0.512802	0.918519	1.33888	0.78481	0.98055	0.932331	1.32765					0.708571	1.39884
0.679348	0.35	0.919118	0.53	0.968992	1.1022	0.786164	0.853304	0.801282	0.759747	0.806452	0.997967				0.690608	0.564754			0.816993	1.27906	0.757576	1.17499	0.868056	1.35726	0.771605	1.3444	0.714286	1.40051		0.50813	0.513045	0.925926	1.36129	0.791139	0.981784	0.93985	1.33787					0.714286	1.40051
0.684783	0.35	0.926471	0.53458	0.976744	1.11084	0.792453	0.854304	0.807692	0.760962	0.812903	1.01438				0.696133	0.580494			0.823529	1.28921	0.763636	1.17523	0.875	1.5222	0.777778	1.35204	0.72	1.42149		0.512195	0.514431	0.933333	1.3754	0.797468	1.00347	0.947368	1.38456					0.72	1.42149
0.690217	0.35	0.933824	0.534633	0.984496	1.11311	0.798742	0.855071	0.814103	0.771305	0.819355	1.06613				0.701657	0.582469			0.830065	1.30747	0.769697	1.18809	0.881944	1.53559	0.783951	1.36622	0.725714	1.45522		0.51626	0.51496	0.940741	1.44192	0.803797	1.05567	0.954887	1.3931					0.725714	1.45522
0.695652	0.35	0.941176	0.54208	0.992248	1.27164	0.805031	0.882262	0.820513	0.794744	0.825806	1.07117				0.707182	0.584734			0.836601	1.34053	0.775758	1.19625	0.888889	1.54533	0.790123	1.37313	0.731429	1.52808		0.520325	0.518348	0.948148	1.56536	0.810127	1.05966	0.962406	1.4078					0.731429	1.52808
0.701087	0.35	0.948529	0.552201	1	1.64609	0.811321	0.887486	0.826923	0.822034	0.832258	1.08569				0.712707	0.590652			0.843137	1.3542	0.781818	1.19848	0.895833	1.56006	0.796296	1.3804	0.737143	1.5321		0.52439	0.523856	0.955556	1.66949	0.816456	1.05984	0.969925	1.55367					0.737143	1.5321
0.706522	0.35	0.955882	0.56			0.81761	0.89705	0.833333	0.836174	0.83871	1.08663				0.718232	0.596435			0.849673	1.35852	0.787879	1.20571	0.902778	1.56201	0.802469	1.3863	0.742857	1.5321		0.528455	0.529014	0.962963	1.7714	0.822785	1.07991	0.977444	1.63113					0.742857	1.5321
0.711957	0.35	0.963235	0.566118			0.823899	0.897717	0.839744	0.838576	0.845161	1.08927				0.723757	0.596943			0.856209	1.37968	0.793939	1.20731	0.909722	1.64453	0.808642	1.39893	0.748571	1.54725		0.53252	0.529275	0.97037	1.79493	0.829114	1.08293	0.984962	1.65672					0.748571	1.54725
0.717391	0.35	0.970588	0.57138			0.830189	0.89925	0.846154	0.853224	0.851613	1.09137				0.729282	0.602532			0.862745	1.38666	0.8	1.2344	0.916667	1.73476	0.814815	1.40178	0.754286	1.55534		0.536585	0.532353	0.977778	1.90371	0.835443	1.09944	0.992481	1.84484					0.754286	1.55534
0.722826	0.35	0.977941	0.587638			0.836478	0.906628	0.852564	0.857496	0.858065	1.09949				0.734807	0.606663			0.869281	1.39884	0.806061	1.24309	0.923611	1.7815	0.820988	1.41272	0.76	1.58435		0.54065	0.533821	0.985185	1.99808	0.841772	1.1	1	1.97111					0.76	1.58435
0.728261	0.35	0.985294	0.589289			0.842767	0.912756	0.858974	0.892603	0.864516	1.101				0.740331	0.612545			0.875817	1.43	0.812121	1.25603	0.930556	1.78594	0.82716	1.42073	0.765714	1.5848		0.544715	0.533969	0.992593	2.0066	0.848101	1.10438							0.765714	1.5848
0.733696	0.35	0.992647	0.62498			0.849057	0.936336	0.865385	0.916919	0.870968	1.10614				0.745856	0.623383			0.882353	1.43366	0.818182	1.26607	0.9375	1.84438	0.833333	1.45784	0.771429	1.6		0.54878	0.54	1	2.66429	0.85443	1.10603							0.771429	1.6
0.73913	0.35	1	0.9			0.855346	0.959994	0.871795	0.943768	0.877419	1.11333				0.751381	0.625833			0.888889	1.48518	0.824242	1.271	0.944444	1.85011	0.839506	1.47057	0.777143	1.62165		0.552846	0.545584			0.860759	1.12868							0.777143	1.62165
0.744565	0.35					0.861635	1.02984	0.878205	0.950912	0.883871	1.12811				0.756906	0.626919			0.895425	1.48579	0.830303	1.27636	0.951389	1.86869	0.845679	1.48163	0.782857	1.66291		0.556911	0.562962			0.867089	1.14231							0.782857	1.66291
0.75	0.35					0.867925	1.04423	0.884615	0.956913	0.890323	1.14178				0.762431	0.627879			0.901961	1.54286	0.836364	1.28402	0.958333	1.90691	0.851852	1.50302	0.788571	1.67846		0.560976	0.564372			0.873418	1.15207							0.788571	1.67846
0.755435	0.35					0.874214	1.04785	0.891026	0.990673	0.896774	1.14856				0.767956	0.628122			0.908497	1.55348	0.842424	1.31441	0.965278	2.01559	0.858025	1.51689	0.794286	1.68984		0.565041	0.565725			0.879747	1.17407							0.794286	1.68984
0.76087	0.35					0.880503	1.04813	0.897436	0.993638	0.903226	1.17857				0.773481	0.636325			0.915033	1.5603	0.848485	1.32433	0.972222	2.09823	0.864198	1.57246	0.8	1.6966		0.569106	0.566365			0.886076	1.19383							0.8	1.6966
0.766304	0.35					0.886792	1.05975	0.903846	1.06613	0.909677	1.22305				0.779006	0.636809			0.921569	1.56509	0.854545	1.33221	0.979167	2.2087	0.87037	1.59337	0.805714	1.70464		0.573171	0.572872			0.892405	1.23348							0.805714	1.70464
0.771739	0.35					0.893082	1.06051	0.910256	1.09137	0.916129	1.24949				0.78453	0.638809			0.928105	1.63763	0.860606	1.33747	0.986111	2.54777	0.876543	1.6559	0.811429	1.70892		0.577236	0.581538			0.898734	1.35981							0.811429	1.70892
0.777174	0.35					0.899371	1.09854	0.916667	1.09949	0.922581	1.2545				0.790055	0.640318			0.934641	1.68139	0.866667	1.34424	0.993056	2.54832	0.882716	1.71431	0.817143	1.71172		0.581301	0.585639			0.905063	1.37775							0.817143	1.71172
0.782609	0.35					0.90566	1.1088	0.923077	1.11787	0.929032	1.29578				0.79558	0.644744			0.941176	1.68795	0.872727	1.35242	1	3.89566	0.888889	1.72853	0.822857	1.73846		0.585366	0.592714			0.911392	1.42919							0.822857	1.73846
0.788043	0.35					0.91195	1.12	0.929487	1.14178	0.935484	1.30813				0.801105	0.648184			0.947712	1.72762	0.878788	1.35933			0.895062	1.74335	0.828571	1.74454		0.589431	0.592893			0.917722	1.48712							0.828571	1.74454
0.793478	0.35					0.918239	1.14027	0.935897	1.27336	0.941935	1.33149				0.80663	0.655482			0.954248	1.75805	0.884848	1.3961			0.901235	1.75749	0.834286	1.74865		0.593496	0.598007			0.924051	1.49504							0.834286	1.74865
0.798913	0.35					0.924528	1.15482	0.942308	1.31522	0.948387	1.4355				0.812155	0.661722			0.960784	2.1107	0.890909	1.40696			0.907407	1.79181	0.84	1.76752		0.597561	0.604954			0.93038	1.57913							0.84	1.76752
0.804348	0.35					0.930818	1.1872	0.948718	1.33708	0.954839	1.46174				0.81768	0.669785			0.96732	2.22804	0.89697	1.44509			0.91358	1.90192	0.845714	1.77842		0.601626	0.608015			0.936709	1.70852							0.845714	1.77842
0.809783	0.35					0.937107	1.20004	0.955128	1.35966	0.96129	1.55645				0.823204	0.700299			0.973856	2.31508	0.90303	1.47971			0.919753	1.95465	0.851429	1.79932		0.605691	0.609427			0.943038	1.75574							0.851429	1.79932
0.815217	0.35					0.943396	1.20759	0.961538	1.40315	0.967742	1.56669				0.828729	0.714522			0.980392	2.3592	0.909091	1.50679			0.925926	1.97654	0.857143	1.84765		0.609756	0.614322			0.949367	1.80402							0.857143	1.84765
0.820652	0.35					0.949686	1.2171	0.967949	1.47085	0.974194	1.60752				0.834254	0.717005			0.986928	2.44996	0.915152	1.51827			0.932099	2.01595	0.862857	1.85588		0.613821	0.615378			0.955696	1.85643							0.862857	1.85588
0.826087	0.35					0.955975	1.2826	0.974359	1.55645	0.980645	1.84956				0.839779	0.729473			0.993464	2.64642	0.921212	1.51857			0.938272	2.10943	0.868571	1.99286		0.617886	0.61594			0.962025	1.90733							0.868571	1.99286
0.831522	0.35					0.962264	1.31567	0.980769	1.64681	0.987097	1.95655				0.845304	0.745997			1	2.64642	0.927273	1.53682			0.944444	2.19599	0.874286	2		0.621951	0.61847			0.968354	1.95379							0.874286	2
0.836957	0.35					0.968553	1.446	0.987179	1.84956	0.993548	2.28812				0.850829	0.763667					0.933333	1.55157			0.950617	2.34051	0.88	2		0.626016	0.635049			0.974684	1.96789							0.88	2
0.842391	0.35					0.974843	1.49005	0.99359	1.93176	1	5.26838				0.856354	0.767116					0.939394	1.61195			0.95679	2.4505	0.885714	2.00946		0.630081	0.635927			0.981013	2.03944							0.885714	2.00946
0.847826	0.35					0.981132	1.76606	1	2.00714						0.861878	0.790125					0.945455	1.75075			0.962963	2.538	0.891429	2.04253		0.634146	0.639637			0.987342	2.23976							0.891429	2.04253
0.853261	0.35					0.987421	1.80232								0.867403	0.792525					0.951515	1.77608			0.969136	2.58129	0.897143	2.06027		0.638211	0.643675			0.993671	2.3206							0.897143	2.06027
0.858696	0.35					0.993711	1.85289								0.872928	0.796156					0.957576	1.79845			0.975309	2.605	0.902857	2.13941		0.642276	0.645625			1	2.94809							0.902857	2.13941
0.86413	0.35					1	1.91974								0.878453	0.813027					0.963636	1.92962			0.981481	2.63966	0.908571	2.20493		0.646341	0.648491											0.908571	2.20493
0.869565	0.35														0.883978	0.844187					0.969697	1.96532			0.987654	2.6745	0.914286	2.22364		0.650407	0.651205											0.914286	2.22364
0.875	0.35														0.889503	0.844695					0.975758	1.97239			0.993827	2.73712	0.92	2.24659		0.654472	0.656078											0.92	2.24659
0.880435	0.35														0.895028	0.851384					0.981818	2.04947			1	3.22283	0.925714	2.25788		0.658537	0.65692											0.925714	2.25788
0.88587	0.40032														0.900552	0.864099					0.987879	2.22582					0.931429	2.2693		0.662602	0.657509											0.931429	2.2693
0.891304	0.401739														0.906077	0.885878					0.993939	2.5869					0.937143	2.28311		0.666667	0.660906											0.937143	2.28311
0.896739	0.406619														0.911602	0.887073					1	3.07135					0.942857	2.32176		0.670732	0.661895											0.942857	2.32176
0.902174	0.4111														0.917127	0.88779											0.948571	2.36319		0.674797	0.669185											0.948571	2.36319
0.907609	0.412475														0.922652	0.903586											0.954286	2.37505		0.678862	0.67											0.954286	2.37505
0.913043	0.415074														0.928177	0.983603											0.96	2.38501		0.682927	0.672264											0.96	2.38501
0.918478	0.415839														0.933702	0.993428											0.965714	2.42786		0.686992	0.673149											0.965714	2.42786
0.923913	0.421629														0.939227	1.01968											0.971429	2.52463		0.691057	0.675656											0.971429	2.52463
0.929348	0.438643														0.944751	1.05072											0.977143	2.72057		0.695122	0.682406											0.977143	2.72057
0.934783	0.443552														0.950276	1.0663											0.982857	2.81087		0.699187	0.687255											0.982857	2.81087
0.940217	0.447568														0.955801	1.08939											0.988571	2.83706		0.703252	0.688222											0.988571	2.83706
0.945652	0.451883														0.961326	1.10188											0.994286	2.9389		0.707317	0.695933											0.994286	2.9389
0.951087	0.451896														0.966851	1.18541											1	4.37719		0.711382	0.703591											1	4.37719
0.956522	0.456981														0.972376	1.21842														0.715447	0.708709
0.961957	0.47113														0.977901	1.32598														0.719512	0.718913
0.967391	0.476351														0.983425	1.41904														0.723577	0.743589
0.972826	0.488744														0.98895	1.47339														0.727642	0.765059
0.978261	0.520033														0.994475	1.56039														0.731707	0.779974
0.983696	0.523832														1	1.84805														0.735772	0.792667
0.98913	0.537607																													0.739837	0.797819
0.994565	0.561706																													0.743902	0.801624
1	0.672782																													0.747967	0.808436
																														0.752033	0.818736
																														0.756098	0.818857
																														0.760163	0.833027
																														0.764228	0.834647
																														0.768293	0.836768
																														0.772358	0.837337
																														0.776423	0.843895
																														0.780488	0.869699
																														0.784553	0.887815
																														0.788618	0.899853
																														0.792683	0.915321
																														0.796748	0.916833
																														0.800813	0.918566
																														0.804878	0.919012
																														0.808943	0.920938
																														0.813008	0.929904
																														0.817073	0.930351
																														0.821138	0.931037
																														0.825203	0.931976
																														0.829268	0.993383
																														0.833333	0.995643
																														0.837398	1.00803
																														0.841463	1.01338
																														0.845528	1.03102
																														0.849593	1.03961
																														0.853659	1.04855
																														0.857724	1.07083
																														0.861789	1.07437
																														0.865854	1.07512
																														0.869919	1.0775
																														0.873984	1.08107
																														0.878049	1.08267
																														0.882114	1.12408
																														0.886179	1.13553
																														0.890244	1.14179
																														0.894309	1.16852
																														0.898374	1.18255
																														0.902439	1.21978
																														0.906504	1.2597
																														0.910569	1.26069
																														0.914634	1.27919
																														0.918699	1.29142
																														0.922764	1.30291
																														0.926829	1.30944
																														0.930894	1.33769
																														0.934959	1.37138
																														0.939024	1.4005
																														0.943089	1.45217
																														0.947154	1.45661
																														0.95122	1.46615
																														0.955285	1.47151
																														0.95935	1.51289
																														0.963415	1.54992
																														0.96748	1.55575
																														0.971545	1.56035
																														0.97561	1.57709
																														0.979675	1.63988
																														0.98374	1.75606
																														0.987805	1.8865
																														0.99187	2.21094
																														0.995935	2.88201
																														1	3.56962

## Sheet: Fig.4&SupFig5-stage4
sme2 locus															A55 locus															C24 locus
WT (40 cells)		rec12- (18 cells)		D-sme2 (24 cells)		rec12- D-sme2 (21 cells)		seb1- (30 cells)		rhn1- (31 cells)		seb1-rhn1- (24 cells)			WT (38 cells)		rec12- (25 cells)		D-omt3 (26 cells)		rec12- D-omt3 (31 cells)		seb1- (25 cells)		rhn1- (28 cells)		seb1-rhn1- (29 cells)			WT (53 cells)		rec12- (18 cells)		D-lncRNA584 (29 cells)		rec12- D-omt3 (27 cells)		seb1- (24 cells)		rhn1- (23 cells)		seb1-rhn1- (19 cells)
P.R.	Dis.	P.R.	Dis.	P.R.	Dis.	P.R.	Dis.	P.R.	Dis.	P.R.	Dis.	P.R.	Dis.		P.R.	Dis.	P.R.	Dis.	P.R.	Dis.	P.R.	Dis.	P.R.	Dis.	P.R.	Dis.	P.R.	Dis.		P.R.	Dis.	P.R.	Dis.	P.R.	Dis.	P.R.	Dis.	P.R.	Dis.	P.R.	Dis.	P.R.	Dis.
0.00529101	0.35	0.00729927	0.35	0.0078125	0.35	0.00621118	0.35	0.00636943	0.35	0.00649351	0.35	0.00847458	0.35		0.00515464	0.35	0.00819672	0.35	0.00657895	0.35	0.0060241	0.35	0.00689655	0.35	0.00621118	0.35	0.00584795	0.35		0.00398406	0.35	0.0078125	0.35	0.00636943	0.35	0.0075188	0.35	0.00819672	0.35	0.00826446	0.35	0.00724638	0.35
0.010582	0.35	0.0145985	0.35	0.015625	0.35	0.0124224	0.35	0.0127389	0.35	0.012987	0.35	0.0169492	0.35		0.0103093	0.35	0.0163934	0.35	0.0131579	0.35	0.0120482	0.35	0.0137931	0.35	0.0124224	0.35	0.0116959	0.35		0.00796813	0.35	0.015625	0.35	0.0127389	0.35	0.0150376	0.35	0.0163934	0.35	0.0165289	0.35	0.0144928	0.35
0.015873	0.35	0.0218978	0.35	0.0234375	0.35	0.0186335	0.35	0.0191083	0.35	0.0194805	0.35	0.0254237	0.35		0.0154639	0.35	0.0245902	0.35	0.0197368	0.35	0.0180723	0.35	0.0206897	0.35	0.0186335	0.35	0.0175439	0.35		0.0119522	0.35	0.0234375	0.35	0.0191083	0.35	0.0225564	0.35	0.0245902	0.35	0.0247934	0.35	0.0217391	0.35
0.021164	0.35	0.0291971	0.35	0.03125	0.35	0.0248447	0.35	0.0254777	0.35	0.025974	0.35	0.0338983	0.35		0.0206186	0.35	0.0327869	0.35	0.0263158	0.35	0.0240964	0.35	0.0275862	0.35	0.0248447	0.35	0.0233918	0.35		0.0159363	0.35	0.03125	0.35	0.0254777	0.35	0.0300752	0.35	0.0327869	0.35	0.0330579	0.35	0.0289855	0.35
0.026455	0.35	0.0364964	0.35	0.0390625	0.35	0.0310559	0.35	0.0318471	0.35	0.0324675	0.35	0.0423729	0.35		0.0257732	0.35	0.0409836	0.35	0.0328947	0.35	0.0301205	0.35	0.0344828	0.35	0.0310559	0.35	0.0292398	0.35		0.0199203	0.35	0.0390625	0.35	0.0318471	0.35	0.037594	0.35	0.0409836	0.35	0.0413223	0.35	0.0362319	0.35
0.031746	0.35	0.0437956	0.35	0.046875	0.35	0.0372671	0.35	0.0382166	0.35	0.038961	0.35	0.0508475	0.35		0.0309278	0.35	0.0491803	0.35	0.0394737	0.35	0.0361446	0.35	0.0413793	0.35	0.0372671	0.35	0.0350877	0.35		0.0239044	0.35	0.046875	0.35	0.0382166	0.35	0.0451128	0.35	0.0491803	0.35	0.0495868	0.35	0.0434783	0.35
0.037037	0.35	0.0510949	0.35	0.0546875	0.35	0.0434783	0.35	0.044586	0.35	0.0454545	0.35	0.059322	0.35		0.0360825	0.35	0.057377	0.35	0.0460526	0.35	0.0421687	0.35	0.0482759	0.35	0.0434783	0.35	0.0409357	0.35		0.0278884	0.35	0.0546875	0.35	0.044586	0.35	0.0526316	0.35	0.057377	0.35	0.0578512	0.35	0.0507246	0.35
0.042328	0.35	0.0583942	0.35	0.0625	0.35	0.0496894	0.35	0.0509554	0.35	0.0519481	0.35	0.0677966	0.35		0.0412371	0.35	0.0655738	0.35	0.0526316	0.35	0.0481928	0.35	0.0551724	0.35	0.0496894	0.35	0.0467836	0.35		0.0318725	0.35	0.0625	0.35	0.0509554	0.35	0.0601504	0.35	0.0655738	0.35	0.0661157	0.35	0.057971	0.35
0.047619	0.35	0.0656934	0.35	0.0703125	0.35	0.0559006	0.35	0.0573248	0.35	0.0584416	0.35	0.0762712	0.35		0.0463918	0.35	0.0737705	0.35	0.0592105	0.35	0.0542169	0.35	0.062069	0.35	0.0559006	0.35	0.0526316	0.35		0.0358566	0.35	0.0703125	0.35	0.0573248	0.35	0.0676692	0.35	0.0737705	0.35	0.0743802	0.35	0.0652174	0.35
0.0529101	0.35	0.0729927	0.35	0.078125	0.35	0.0621118	0.35	0.0636943	0.35	0.0649351	0.35	0.0847458	0.35		0.0515464	0.35	0.0819672	0.35	0.0657895	0.35	0.060241	0.380002	0.0689655	0.35	0.0621118	0.35	0.0584795	0.35		0.0398406	0.35	0.078125	0.35	0.0636943	0.35	0.075188	0.35	0.0819672	0.35	0.0826446	0.35	0.0724638	0.35
0.0582011	0.35	0.080292	0.35	0.0859375	0.35	0.068323	0.35	0.0700637	0.35	0.0714286	0.35	0.0932203	0.35		0.056701	0.35	0.0901639	0.35	0.0723684	0.35	0.0662651	0.393146	0.0758621	0.35	0.068323	0.35	0.0643275	0.35		0.0438247	0.35	0.0859375	0.35	0.0700637	0.35	0.0827068	0.35	0.0901639	0.35	0.0909091	0.35	0.0797101	0.35
0.0634921	0.35	0.0875912	0.35	0.09375	0.35	0.0745342	0.35	0.0764331	0.35	0.0779221	0.35	0.101695	0.35		0.0618557	0.35	0.0983607	0.35	0.0789474	0.35	0.0722892	0.404521	0.0827586	0.35	0.0745342	0.35	0.0701754	0.35		0.0478088	0.35	0.09375	0.35	0.0764331	0.35	0.0902256	0.35	0.0983607	0.35	0.0991736	0.35	0.0869565	0.35
0.0687831	0.35	0.0948905	0.35	0.101562	0.35	0.0807453	0.35	0.0828025	0.35	0.0844156	0.35	0.110169	0.35		0.0670103	0.35	0.106557	0.35	0.0855263	0.35	0.0783133	0.416562	0.0896552	0.35	0.0807453	0.35	0.0760234	0.35		0.0517928	0.35	0.101562	0.35	0.0828025	0.35	0.0977444	0.35	0.106557	0.35	0.107438	0.35	0.0942029	0.35
0.0740741	0.35	0.10219	0.35	0.109375	0.35	0.0869565	0.35	0.089172	0.35	0.0909091	0.35	0.118644	0.35		0.0721649	0.35	0.114754	0.35	0.0921053	0.35	0.0843373	0.426298	0.0965517	0.35	0.0869565	0.35	0.0818713	0.35		0.0557769	0.35	0.109375	0.35	0.089172	0.35	0.105263	0.35	0.114754	0.35	0.115702	0.35	0.101449	0.35
0.0793651	0.35	0.109489	0.35	0.117188	0.35	0.0931677	0.35	0.0955414	0.35	0.0974026	0.35	0.127119	0.35		0.0773196	0.35	0.122951	0.35	0.0986842	0.35	0.0903614	0.434542	0.103448	0.35	0.0931677	0.35	0.0877193	0.35		0.059761	0.35	0.117188	0.35	0.0955414	0.35	0.112782	0.35	0.122951	0.35	0.123967	0.35	0.108696	0.35
0.0846561	0.35	0.116788	0.35	0.125	0.35	0.0993789	0.35	0.101911	0.35	0.103896	0.35	0.135593	0.35		0.0824742	0.35	0.131148	0.35	0.105263	0.35	0.0963855	0.45832	0.110345	0.35	0.0993789	0.35	0.0935673	0.35		0.063745	0.35	0.125	0.35	0.101911	0.35	0.120301	0.35	0.131148	0.35	0.132231	0.35	0.115942	0.35
0.0899471	0.35	0.124088	0.35	0.132812	0.35	0.10559	0.35	0.10828	0.35	0.11039	0.35	0.144068	0.35		0.0876289	0.35	0.139344	0.35	0.111842	0.35	0.10241	0.461886	0.117241	0.35	0.10559	0.35	0.0994152	0.35		0.0677291	0.35	0.132812	0.35	0.10828	0.35	0.12782	0.35	0.139344	0.35	0.140496	0.35	0.123188	0.35
0.0952381	0.35	0.131387	0.35	0.140625	0.35	0.111801	0.35	0.11465	0.35	0.116883	0.35	0.152542	0.35		0.0927835	0.35	0.147541	0.35	0.118421	0.35	0.108434	0.461906	0.124138	0.35	0.111801	0.35	0.105263	0.35		0.0717131	0.35	0.140625	0.35	0.11465	0.35	0.135338	0.35	0.147541	0.35	0.14876	0.35	0.130435	0.35
0.100529	0.35	0.138686	0.35	0.148438	0.35	0.118012	0.35	0.121019	0.35	0.123377	0.35	0.161017	0.35		0.0979381	0.35	0.155738	0.35	0.125	0.35	0.114458	0.470786	0.131034	0.35	0.118012	0.35	0.111111	0.35		0.0756972	0.35	0.148438	0.35	0.121019	0.35	0.142857	0.35	0.155738	0.35	0.157025	0.35	0.137681	0.35
0.10582	0.35	0.145985	0.35	0.15625	0.35	0.124224	0.35	0.127389	0.35	0.12987	0.35	0.169492	0.35		0.103093	0.35	0.163934	0.35	0.131579	0.35	0.120482	0.470797	0.137931	0.35	0.124224	0.35	0.116959	0.35		0.0796813	0.35	0.15625	0.35	0.127389	0.35	0.150376	0.35	0.163934	0.35	0.165289	0.35	0.144928	0.35
0.111111	0.35	0.153285	0.35	0.164062	0.35	0.130435	0.35	0.133758	0.35	0.136364	0.35	0.177966	0.35		0.108247	0.35	0.172131	0.35	0.138158	0.35	0.126506	0.480894	0.144828	0.35	0.130435	0.35	0.122807	0.35		0.0836653	0.35	0.164062	0.35	0.133758	0.35	0.157895	0.35	0.172131	0.35	0.173554	0.35	0.152174	0.35
0.116402	0.35	0.160584	0.35	0.171875	0.35	0.136646	0.35	0.140127	0.35	0.142857	0.35	0.186441	0.35		0.113402	0.35	0.180328	0.35	0.144737	0.35	0.13253	0.488649	0.151724	0.35	0.136646	0.35	0.128655	0.35		0.0876494	0.35	0.171875	0.35	0.140127	0.35	0.165414	0.35	0.180328	0.35	0.181818	0.35	0.15942	0.35
0.121693	0.35	0.167883	0.35	0.179688	0.35	0.142857	0.35	0.146497	0.35	0.149351	0.35	0.194915	0.35		0.118557	0.35	0.188525	0.35	0.151316	0.35	0.138554	0.493324	0.158621	0.35	0.142857	0.35	0.134503	0.35		0.0916335	0.35	0.179688	0.35	0.146497	0.35	0.172932	0.35	0.188525	0.35	0.190083	0.35	0.166667	0.35
0.126984	0.35	0.175182	0.35	0.1875	0.35	0.149068	0.35	0.152866	0.35	0.155844	0.35	0.20339	0.35		0.123711	0.35	0.196721	0.35	0.157895	0.35	0.144578	0.501936	0.165517	0.35	0.149068	0.35	0.140351	0.35		0.0956175	0.35	0.1875	0.35	0.152866	0.35	0.180451	0.35	0.196721	0.35	0.198347	0.35	0.173913	0.35
0.132275	0.35	0.182482	0.35	0.195312	0.35	0.15528	0.35	0.159236	0.35	0.162338	0.35	0.211864	0.35		0.128866	0.35	0.204918	0.35	0.164474	0.35	0.150602	0.502306	0.172414	0.35	0.15528	0.35	0.146199	0.35		0.0996016	0.35	0.195312	0.35	0.159236	0.35	0.18797	0.35	0.204918	0.35	0.206612	0.35	0.181159	0.35
0.137566	0.35	0.189781	0.35	0.203125	0.35	0.161491	0.35	0.165605	0.35	0.168831	0.35	0.220339	0.35		0.134021	0.35	0.213115	0.35	0.171053	0.35	0.156627	0.508608	0.17931	0.35	0.161491	0.35	0.152047	0.35		0.103586	0.35	0.203125	0.35	0.165605	0.35	0.195489	0.35	0.213115	0.35	0.214876	0.35	0.188406	0.35
0.142857	0.35	0.19708	0.35	0.210938	0.35	0.167702	0.35	0.171975	0.35	0.175325	0.35	0.228814	0.35		0.139175	0.35	0.221311	0.35	0.177632	0.35	0.162651	0.51671	0.186207	0.35	0.167702	0.35	0.157895	0.35		0.10757	0.35	0.210938	0.35	0.171975	0.35	0.203008	0.35	0.221311	0.35	0.22314	0.35	0.195652	0.35
0.148148	0.35	0.20438	0.35	0.21875	0.35	0.173913	0.35	0.178344	0.35	0.181818	0.35	0.237288	0.35		0.14433	0.35	0.229508	0.35	0.184211	0.35	0.168675	0.532652	0.193103	0.35	0.173913	0.35	0.163743	0.35		0.111554	0.35	0.21875	0.352149	0.178344	0.35	0.210526	0.35	0.229508	0.35	0.231405	0.35	0.202899	0.35
0.153439	0.35	0.211679	0.35	0.226562	0.35	0.180124	0.35	0.184713	0.35	0.188312	0.35	0.245763	0.35		0.149485	0.35	0.237705	0.35	0.190789	0.35	0.174699	0.533829	0.2	0.35	0.180124	0.35	0.169591	0.35		0.115538	0.35	0.226562	0.352443	0.184713	0.35	0.218045	0.35	0.237705	0.35	0.239669	0.35	0.210145	0.370428
0.15873	0.35	0.218978	0.35	0.234375	0.35	0.186335	0.35	0.191083	0.35	0.194805	0.35	0.254237	0.35		0.154639	0.35	0.245902	0.35	0.197368	0.35	0.180723	0.536288	0.206897	0.35	0.186335	0.35	0.175439	0.35		0.119522	0.35	0.234375	0.361737	0.191083	0.35	0.225564	0.35	0.245902	0.366365	0.247934	0.35	0.217391	0.386516
0.164021	0.35	0.226277	0.35	0.242188	0.35	0.192547	0.35	0.197452	0.35	0.201299	0.35	0.262712	0.35		0.159794	0.35	0.254098	0.35	0.203947	0.35	0.186747	0.543388	0.213793	0.35	0.192547	0.374845	0.181287	0.35		0.123506	0.35	0.242188	0.362762	0.197452	0.35	0.233083	0.35	0.254098	0.395687	0.256198	0.35	0.224638	0.411108
0.169312	0.35	0.233577	0.35	0.25	0.35	0.198758	0.35	0.203822	0.35	0.207792	0.35	0.271186	0.35		0.164948	0.35	0.262295	0.35	0.210526	0.35	0.192771	0.544782	0.22069	0.35	0.198758	0.414775	0.187135	0.378443		0.12749	0.35	0.25	0.364941	0.203822	0.35	0.240602	0.35	0.262295	0.417471	0.264463	0.35	0.231884	0.417171
0.174603	0.35	0.240876	0.35	0.257812	0.35	0.204969	0.35	0.210191	0.35	0.214286	0.35	0.279661	0.35		0.170103	0.35	0.270492	0.368694	0.217105	0.35	0.198795	0.545862	0.227586	0.35	0.204969	0.415682	0.192982	0.391345		0.131474	0.35	0.257812	0.370059	0.210191	0.35	0.24812	0.35	0.270492	0.430433	0.272727	0.35	0.23913	0.443659
0.179894	0.35	0.248175	0.35	0.265625	0.35	0.21118	0.35	0.216561	0.35	0.220779	0.35	0.288136	0.35		0.175258	0.35	0.278689	0.37622	0.223684	0.35	0.204819	0.549555	0.234483	0.35	0.21118	0.416141	0.19883	0.397707		0.135458	0.35	0.265625	0.374692	0.216561	0.35	0.255639	0.35	0.278689	0.457035	0.280992	0.35	0.246377	0.448206
0.185185	0.35	0.255474	0.35	0.273438	0.35	0.217391	0.35	0.22293	0.35	0.227273	0.35	0.29661	0.35		0.180412	0.35	0.286885	0.383976	0.230263	0.35	0.210843	0.561453	0.241379	0.35	0.217391	0.417615	0.204678	0.398849		0.139442	0.35	0.273438	0.386283	0.22293	0.35	0.263158	0.35	0.286885	0.45896	0.289256	0.353627	0.253623	0.453722
0.190476	0.35	0.262774	0.35	0.28125	0.35	0.223602	0.35	0.229299	0.35	0.233766	0.35	0.305085	0.35		0.185567	0.35	0.295082	0.39804	0.236842	0.35	0.216867	0.563303	0.248276	0.35	0.223602	0.425927	0.210526	0.406317		0.143426	0.35	0.28125	0.39188	0.229299	0.35	0.270677	0.35	0.295082	0.460556	0.297521	0.356353	0.26087	0.456158
0.195767	0.35	0.270073	0.35	0.289062	0.35	0.229814	0.35	0.235669	0.35	0.24026	0.35	0.313559	0.35		0.190722	0.35	0.303279	0.401975	0.243421	0.35	0.222892	0.565886	0.255172	0.35	0.229814	0.427671	0.216374	0.442372		0.14741	0.35	0.289062	0.392311	0.235669	0.35	0.278195	0.35	0.303279	0.480128	0.305785	0.365002	0.268116	0.458811
0.201058	0.35	0.277372	0.35	0.296875	0.35	0.236025	0.35	0.242038	0.35	0.246753	0.35	0.322034	0.35		0.195876	0.35	0.311475	0.412192	0.25	0.35	0.228916	0.579084	0.262069	0.35	0.236025	0.429017	0.222222	0.450902		0.151394	0.35	0.296875	0.39317	0.242038	0.35	0.285714	0.35	0.311475	0.484997	0.31405	0.404539	0.275362	0.461423
0.206349	0.35	0.284672	0.35	0.304688	0.35	0.242236	0.35	0.248408	0.35	0.253247	0.35	0.330508	0.35		0.201031	0.35	0.319672	0.41535	0.256579	0.35	0.23494	0.579894	0.268966	0.35	0.242236	0.441692	0.22807	0.459086		0.155378	0.35	0.304688	0.400171	0.248408	0.35	0.293233	0.35	0.319672	0.495369	0.322314	0.410677	0.282609	0.461985
0.21164	0.35	0.291971	0.35	0.3125	0.35	0.248447	0.35	0.254777	0.35	0.25974	0.35	0.338983	0.35		0.206186	0.35	0.327869	0.419938	0.263158	0.35	0.240964	0.600561	0.275862	0.35	0.248447	0.448838	0.233918	0.470941		0.159363	0.35	0.3125	0.421869	0.254777	0.35	0.300752	0.35	0.327869	0.499279	0.330579	0.413855	0.289855	0.468542
0.216931	0.35	0.29927	0.35	0.320312	0.35	0.254658	0.35	0.261146	0.35	0.266234	0.35	0.347458	0.35		0.21134	0.35	0.336066	0.428265	0.269737	0.35	0.246988	0.607499	0.282759	0.35	0.254658	0.477823	0.239766	0.474791		0.163347	0.35	0.320312	0.424	0.261146	0.35	0.308271	0.35	0.336066	0.507043	0.338843	0.421571	0.297101	0.477106
0.222222	0.35	0.306569	0.35	0.328125	0.35	0.26087	0.35	0.267516	0.35	0.272727	0.35	0.355932	0.388385		0.216495	0.35	0.344262	0.429216	0.276316	0.35	0.253012	0.608995	0.289655	0.35	0.26087	0.492694	0.245614	0.475471		0.167331	0.35	0.328125	0.425472	0.267516	0.35	0.315789	0.35	0.344262	0.512459	0.347107	0.422923	0.304348	0.477462
0.227513	0.35	0.313869	0.35	0.335938	0.35	0.267081	0.35	0.273885	0.35	0.279221	0.35	0.364407	0.391065		0.221649	0.35	0.352459	0.441442	0.282895	0.35	0.259036	0.617061	0.296552	0.35	0.267081	0.493457	0.251462	0.476397		0.171315	0.35	0.335938	0.430925	0.273885	0.35	0.323308	0.35	0.352459	0.532202	0.355372	0.434816	0.311594	0.483257
0.232804	0.35	0.321168	0.35	0.34375	0.35	0.273292	0.35	0.280255	0.35	0.285714	0.35	0.372881	0.401618		0.226804	0.35	0.360656	0.445853	0.289474	0.35	0.26506	0.627223	0.303448	0.35	0.273292	0.502713	0.25731	0.483035		0.175299	0.35	0.34375	0.448905	0.280255	0.35	0.330827	0.35	0.360656	0.538628	0.363636	0.435363	0.318841	0.504219
0.238095	0.35	0.328467	0.35	0.351562	0.35	0.279503	0.35	0.286624	0.35	0.292208	0.35	0.381356	0.420222		0.231959	0.35	0.368852	0.448231	0.296053	0.35	0.271084	0.632055	0.310345	0.35	0.279503	0.504823	0.263158	0.504916		0.179283	0.35	0.351562	0.449512	0.286624	0.35	0.338346	0.35	0.368852	0.539896	0.371901	0.449473	0.326087	0.520337
0.243386	0.35	0.335766	0.35	0.359375	0.35	0.285714	0.35	0.292994	0.35	0.298701	0.35	0.389831	0.450055		0.237113	0.35	0.377049	0.451167	0.302632	0.350553	0.277108	0.637753	0.317241	0.35	0.285714	0.520102	0.269006	0.509254		0.183267	0.35	0.359375	0.452728	0.292994	0.35	0.345865	0.35	0.377049	0.564564	0.380165	0.449612	0.333333	0.52847
0.248677	0.35	0.343066	0.35	0.367188	0.35	0.291925	0.35	0.299363	0.35	0.305195	0.35	0.398305	0.458625		0.242268	0.35	0.385246	0.463564	0.309211	0.356151	0.283133	0.638592	0.324138	0.35	0.291925	0.522581	0.274854	0.509268		0.187251	0.35	0.367188	0.45306	0.299363	0.35	0.353383	0.35	0.385246	0.565104	0.38843	0.458841	0.34058	0.529382
0.253968	0.35	0.350365	0.35	0.375	0.35	0.298137	0.358938	0.305732	0.35	0.311688	0.35	0.40678	0.470037		0.247423	0.35	0.393443	0.474083	0.315789	0.369418	0.289157	0.64	0.331034	0.35	0.298137	0.526206	0.280702	0.515575		0.191235	0.35	0.375	0.455853	0.305732	0.35	0.360902	0.35	0.393443	0.6016	0.396694	0.459233	0.347826	0.532199
0.259259	0.35	0.357664	0.35	0.382812	0.35	0.304348	0.365213	0.312102	0.35	0.318182	0.35	0.415254	0.480972		0.252577	0.35	0.401639	0.476463	0.322368	0.393352	0.295181	0.644436	0.337931	0.35	0.304348	0.54922	0.28655	0.523133		0.195219	0.35	0.382812	0.457897	0.312102	0.35	0.368421	0.35	0.401639	0.612573	0.404959	0.464705	0.355072	0.542765
0.26455	0.35	0.364964	0.35	0.390625	0.35	0.310559	0.382437	0.318471	0.35	0.324675	0.35	0.423729	0.491843		0.257732	0.35	0.409836	0.479664	0.328947	0.403536	0.301205	0.655918	0.344828	0.35	0.310559	0.554517	0.292398	0.555575		0.199203	0.35	0.390625	0.462423	0.318471	0.35	0.37594	0.35	0.409836	0.623896	0.413223	0.467319	0.362319	0.546388
0.269841	0.35	0.372263	0.35	0.398438	0.35	0.31677	0.38706	0.324841	0.35	0.331169	0.35	0.432203	0.50073		0.262887	0.35	0.418033	0.486588	0.335526	0.404971	0.307229	0.660752	0.351724	0.35	0.31677	0.554869	0.298246	0.578995		0.203187	0.35	0.398438	0.465887	0.324841	0.35	0.383459	0.35	0.418033	0.625599	0.421488	0.473594	0.369565	0.557297
0.275132	0.35	0.379562	0.35	0.40625	0.35	0.322981	0.391015	0.33121	0.35	0.337662	0.35	0.440678	0.515198		0.268041	0.35	0.42623	0.487622	0.342105	0.414708	0.313253	0.665884	0.358621	0.35	0.322981	0.564776	0.304094	0.581035		0.207171	0.35	0.40625	0.469901	0.33121	0.35	0.390977	0.35	0.42623	0.635668	0.429752	0.480761	0.376812	0.561803
0.280423	0.35	0.386861	0.35	0.414062	0.35	0.329193	0.397112	0.33758	0.35	0.344156	0.35	0.449153	0.525124		0.273196	0.35	0.434426	0.495822	0.348684	0.423166	0.319277	0.671213	0.365517	0.35	0.329193	0.575171	0.309942	0.581148		0.211155	0.35	0.414062	0.474637	0.33758	0.35	0.398496	0.35	0.434426	0.639322	0.438017	0.495177	0.384058	0.562218
0.285714	0.35	0.394161	0.35	0.421875	0.35	0.335404	0.400903	0.343949	0.35	0.350649	0.35	0.457627	0.54002		0.278351	0.35	0.442623	0.497786	0.355263	0.425574	0.325301	0.672141	0.372414	0.35	0.335404	0.582952	0.315789	0.584341		0.215139	0.35	0.421875	0.476777	0.343949	0.35	0.406015	0.35	0.442623	0.64037	0.446281	0.5	0.391304	0.562352
0.291005	0.35	0.40146	0.35	0.429688	0.35	0.341615	0.414397	0.350318	0.35	0.357143	0.35	0.466102	0.542418		0.283505	0.35	0.45082	0.502752	0.361842	0.427413	0.331325	0.678231	0.37931	0.35	0.341615	0.592081	0.321637	0.588642		0.219124	0.35	0.429688	0.481871	0.350318	0.35	0.413534	0.35	0.45082	0.644745	0.454545	0.502931	0.398551	0.565288
0.296296	0.35	0.408759	0.35	0.4375	0.35	0.347826	0.415751	0.356688	0.35	0.363636	0.35	0.474576	0.565573		0.28866	0.35	0.459016	0.506803	0.368421	0.446852	0.337349	0.68245	0.386207	0.35	0.347826	0.592616	0.327485	0.589391		0.223108	0.35	0.4375	0.490081	0.356688	0.35	0.421053	0.35	0.459016	0.645565	0.46281	0.502996	0.405797	0.565807
0.301587	0.35	0.416058	0.35	0.445312	0.35	0.354037	0.42	0.363057	0.35	0.37013	0.35	0.483051	0.567845		0.293814	0.35	0.467213	0.507578	0.375	0.4486	0.343373	0.68637	0.393103	0.35	0.354037	0.602383	0.333333	0.593242		0.227092	0.35	0.445312	0.496988	0.363057	0.35	0.428571	0.35	0.467213	0.65	0.471074	0.513092	0.413043	0.575866
0.306878	0.35	0.423358	0.35	0.453125	0.35	0.360248	0.420254	0.369427	0.35	0.376623	0.35	0.491525	0.573167		0.298969	0.35	0.47541	0.510321	0.381579	0.450683	0.349398	0.692679	0.4	0.35	0.360248	0.606612	0.339181	0.6		0.231076	0.35	0.453125	0.514567	0.369427	0.35	0.43609	0.394131	0.47541	0.656529	0.479339	0.524534	0.42029	0.5831
0.312169	0.35	0.430657	0.35	0.460938	0.35	0.36646	0.43259	0.375796	0.35	0.383117	0.35	0.5	0.58788		0.304124	0.35	0.483607	0.513285	0.388158	0.454944	0.355422	0.693442	0.406897	0.35	0.36646	0.609211	0.345029	0.604923		0.23506	0.35	0.460938	0.516925	0.375796	0.35	0.443609	0.396606	0.483607	0.658253	0.487603	0.525204	0.427536	0.585098
0.31746	0.35	0.437956	0.35	0.46875	0.35	0.372671	0.436237	0.382166	0.35	0.38961	0.35	0.508475	0.619209		0.309278	0.35	0.491803	0.513878	0.394737	0.46711	0.361446	0.700399	0.413793	0.352976	0.372671	0.611503	0.350877	0.622028		0.239044	0.35	0.46875	0.521827	0.382166	0.35	0.451128	0.415172	0.491803	0.677241	0.495868	0.567186	0.434783	0.587238
0.322751	0.35	0.445255	0.35	0.476562	0.35	0.378882	0.447234	0.388535	0.35	0.396104	0.35	0.516949	0.620982		0.314433	0.35	0.5	0.51558	0.401316	0.467808	0.36747	0.706526	0.42069	0.358427	0.378882	0.619615	0.356725	0.625747		0.243028	0.35	0.476562	0.536171	0.388535	0.35	0.458647	0.415312	0.5	0.701732	0.504132	0.571636	0.442029	0.593735
0.328042	0.35	0.452555	0.35	0.484375	0.35	0.385093	0.452305	0.394904	0.35	0.402597	0.35	0.525424	0.627229		0.319588	0.35	0.508197	0.525115	0.407895	0.468586	0.373494	0.709253	0.427586	0.363169	0.385093	0.63471	0.362573	0.629048		0.247012	0.35	0.484375	0.537776	0.394904	0.35	0.466165	0.430257	0.508197	0.735236	0.512397	0.576151	0.449275	0.599605
0.333333	0.35	0.459854	0.35	0.492188	0.35	0.391304	0.460158	0.401274	0.35	0.409091	0.35	0.533898	0.635263		0.324742	0.35	0.516393	0.527658	0.414474	0.470213	0.379518	0.715869	0.434483	0.369228	0.391304	0.635592	0.368421	0.630548		0.250996	0.35	0.492188	0.554225	0.401274	0.35	0.473684	0.441465	0.516393	0.739427	0.520661	0.578058	0.456522	0.603726
0.338624	0.35	0.467153	0.35	0.5	0.35	0.397516	0.464179	0.407643	0.35	0.415584	0.35	0.542373	0.639115		0.329897	0.35	0.52459	0.530977	0.421053	0.475702	0.385542	0.721897	0.441379	0.371343	0.397516	0.638628	0.374269	0.633227		0.25498	0.35	0.5	0.559413	0.407643	0.35	0.481203	0.454733	0.52459	0.745122	0.528926	0.593129	0.463768	0.60604
0.343915	0.35	0.474453	0.35	0.507812	0.35	0.403727	0.47256	0.414013	0.35	0.422078	0.35	0.550847	0.662083		0.335052	0.35	0.532787	0.53241	0.427632	0.486746	0.391566	0.730405	0.448276	0.371698	0.403727	0.640636	0.380117	0.634338		0.258964	0.35	0.507812	0.605214	0.414013	0.35	0.488722	0.464196	0.532787	0.745477	0.53719	0.593967	0.471014	0.60646
0.349206	0.35	0.481752	0.35	0.515625	0.35	0.409938	0.476644	0.420382	0.35	0.428571	0.35	0.559322	0.664507		0.340206	0.35	0.540984	0.534885	0.434211	0.49	0.39759	0.730558	0.455172	0.371916	0.409938	0.641193	0.385965	0.638283		0.262948	0.35	0.515625	0.614413	0.420382	0.35	0.496241	0.468065	0.540984	0.746613	0.545455	0.594415	0.478261	0.607129
0.354497	0.35	0.489051	0.35	0.523438	0.35	0.416149	0.48386	0.426752	0.35	0.435065	0.35	0.567797	0.669414		0.345361	0.35	0.54918	0.549624	0.440789	0.493418	0.403614	0.743219	0.462069	0.375172	0.416149	0.651495	0.391813	0.649584		0.266932	0.35	0.523438	0.617	0.426752	0.35	0.503759	0.474553	0.54918	0.753578	0.553719	0.606623	0.485507	0.614596
0.359788	0.35	0.49635	0.35	0.53125	0.35	0.42236	0.491397	0.433121	0.35	0.441558	0.35	0.576271	0.682446		0.350515	0.35	0.557377	0.552134	0.447368	0.494754	0.409639	0.744864	0.468966	0.385141	0.42236	0.663498	0.397661	0.657045		0.270916	0.35	0.53125	0.619764	0.433121	0.35	0.511278	0.481132	0.557377	0.760322	0.561983	0.62238	0.492754	0.616627
0.365079	0.35	0.50365	0.35	0.539062	0.35	0.428571	0.495205	0.43949	0.35	0.448052	0.35	0.584746	0.710238		0.35567	0.35	0.565574	0.555155	0.453947	0.495637	0.415663	0.75167	0.475862	0.389338	0.428571	0.663862	0.403509	0.660676		0.2749	0.35	0.539062	0.627872	0.43949	0.35	0.518797	0.487772	0.565574	0.766932	0.570248	0.654905	0.5	0.625119
0.37037	0.35	0.510949	0.35	0.546875	0.35	0.434783	0.496718	0.44586	0.35	0.454545	0.35	0.59322	0.712198		0.360825	0.35	0.57377	0.561519	0.460526	0.495719	0.421687	0.754008	0.482759	0.397214	0.434783	0.665875	0.409357	0.66448		0.278884	0.35	0.546875	0.648113	0.44586	0.35	0.526316	0.510196	0.57377	0.788708	0.578512	0.659715	0.507246	0.629015
0.375661	0.35	0.518248	0.35	0.554688	0.35	0.440994	0.498188	0.452229	0.35	0.461039	0.35	0.601695	0.718373		0.365979	0.35	0.581967	0.564171	0.467105	0.503597	0.427711	0.75936	0.489655	0.398675	0.440994	0.674042	0.415205	0.682614		0.282869	0.35	0.554688	0.67	0.452229	0.35	0.533835	0.511816	0.581967	0.790423	0.586777	0.680515	0.514493	0.635864
0.380952	0.35	0.525547	0.35	0.5625	0.35	0.447205	0.504679	0.458599	0.35	0.467532	0.35	0.610169	0.718835		0.371134	0.35	0.590164	0.569011	0.473684	0.505147	0.433735	0.760487	0.496552	0.399318	0.447205	0.676603	0.421053	0.690703		0.286853	0.35	0.5625	0.67	0.458599	0.35	0.541353	0.516048	0.590164	0.793151	0.595041	0.694212	0.521739	0.642929
0.386243	0.35	0.532847	0.35	0.570312	0.35	0.453416	0.509503	0.464968	0.35	0.474026	0.35	0.618644	0.725835		0.376289	0.35	0.598361	0.573496	0.480263	0.507763	0.439759	0.761823	0.503448	0.401926	0.453416	0.679944	0.426901	0.694601		0.290837	0.35	0.570312	0.687507	0.464968	0.35	0.548872	0.522789	0.598361	0.831831	0.603306	0.694633	0.528986	0.646741
0.391534	0.35	0.540146	0.35	0.578125	0.35	0.459627	0.518931	0.471338	0.35	0.480519	0.35	0.627119	0.729542		0.381443	0.35	0.606557	0.577627	0.486842	0.508512	0.445783	0.763115	0.510345	0.424333	0.459627	0.683229	0.432749	0.697033		0.294821	0.35	0.578125	0.696755	0.471338	0.35	0.556391	0.531934	0.606557	0.846144	0.61157	0.709485	0.536232	0.660548
0.396825	0.35	0.547445	0.35	0.585938	0.35	0.465839	0.520944	0.477707	0.35	0.487013	0.35	0.635593	0.756314		0.386598	0.35	0.614754	0.58096	0.493421	0.513038	0.451807	0.765622	0.517241	0.426494	0.465839	0.691104	0.438596	0.7		0.298805	0.35	0.585938	0.698759	0.477707	0.35	0.56391	0.552222	0.614754	0.858887	0.619835	0.722688	0.543478	0.669322
0.402116	0.35	0.554745	0.35	0.59375	0.35	0.47205	0.556039	0.484076	0.35	0.493506	0.35	0.644068	0.764372		0.391753	0.35	0.622951	0.584733	0.5	0.521186	0.457831	0.769212	0.524138	0.426925	0.47205	0.693674	0.444444	0.710312		0.302789	0.35	0.59375	0.698831	0.484076	0.35	0.571429	0.553224	0.622951	0.87431	0.628099	0.738816	0.550725	0.672052
0.407407	0.35	0.562044	0.35	0.601562	0.35	0.478261	0.562927	0.490446	0.35	0.5	0.35	0.652542	0.778461		0.396907	0.35	0.631148	0.587061	0.506579	0.526644	0.463855	0.770738	0.531034	0.446229	0.478261	0.70322	0.450292	0.718077		0.306773	0.35	0.601562	0.699219	0.490446	0.357928	0.578947	0.556491	0.631148	0.880378	0.636364	0.741727	0.557971	0.673067
0.412698	0.35	0.569343	0.35	0.609375	0.35	0.484472	0.565129	0.496815	0.35	0.506494	0.35	0.661017	0.786173		0.402062	0.35	0.639344	0.593242	0.513158	0.527231	0.46988	0.775482	0.537931	0.465566	0.484472	0.703488	0.45614	0.719366		0.310757	0.35	0.609375	0.699757	0.496815	0.3665	0.586466	0.56495	0.639344	0.911434	0.644628	0.749571	0.565217	0.685779
0.417989	0.35	0.576642	0.356969	0.617188	0.35	0.490683	0.57769	0.503185	0.35	0.512987	0.35	0.669492	0.792795		0.407216	0.35	0.647541	0.595378	0.519737	0.527486	0.475904	0.777101	0.544828	0.466643	0.490683	0.705397	0.461988	0.722037		0.314741	0.35	0.617188	0.701244	0.503185	0.370424	0.593985	0.572451	0.647541	0.924087	0.652893	0.750284	0.572464	0.686215
0.42328	0.35	0.583942	0.358378	0.625	0.35	0.496894	0.579825	0.509554	0.35	0.519481	0.35	0.677966	0.795594		0.412371	0.35	0.655738	0.598629	0.526316	0.538224	0.481928	0.808249	0.551724	0.466752	0.496894	0.715067	0.467836	0.729494		0.318725	0.35	0.625	0.708548	0.509554	0.374234	0.601504	0.584643	0.655738	0.936276	0.661157	0.752232	0.57971	0.6878
0.428571	0.35	0.591241	0.360165	0.632812	0.35	0.503106	0.589593	0.515924	0.35	0.525974	0.35	0.686441	0.796333		0.417526	0.35	0.663934	0.606819	0.532895	0.539549	0.487952	0.828508	0.558621	0.483306	0.503106	0.715655	0.473684	0.732131		0.322709	0.35	0.632812	0.716494	0.515924	0.375094	0.609023	0.594476	0.663934	0.950104	0.669421	0.784908	0.586957	0.694417
0.433862	0.35	0.59854	0.361036	0.640625	0.35	0.509317	0.590502	0.522293	0.35	0.532468	0.35	0.694915	0.80935		0.42268	0.35	0.672131	0.610261	0.539474	0.547593	0.493976	0.82991	0.565517	0.489538	0.509317	0.726186	0.479532	0.735046		0.326693	0.35	0.640625	0.759586	0.522293	0.381756	0.616541	0.598768	0.672131	0.950977	0.677686	0.787535	0.594203	0.726963
0.439153	0.35	0.605839	0.361818	0.648438	0.35	0.515528	0.591443	0.528662	0.35	0.538961	0.379975	0.70339	0.812379		0.427835	0.35	0.680328	0.615768	0.546053	0.547625	0.5	0.843893	0.572414	0.49	0.515528	0.728954	0.48538	0.740701		0.330677	0.35	0.648438	0.760613	0.528662	0.386713	0.62406	0.613674	0.680328	0.965312	0.68595	0.817778	0.601449	0.736211
0.444444	0.35	0.613139	0.363161	0.65625	0.35	0.521739	0.601819	0.535032	0.35	0.545455	0.380561	0.711864	0.846241		0.43299	0.35	0.688525	0.617594	0.552632	0.553367	0.506024	0.846387	0.57931	0.491305	0.521739	0.730841	0.491228	0.741044		0.334661	0.35	0.65625	0.776076	0.535032	0.389533	0.631579	0.618588	0.688525	0.967177	0.694215	0.826957	0.608696	0.75302
0.449735	0.35	0.620438	0.365113	0.664062	0.35	0.52795	0.603326	0.541401	0.35	0.551948	0.4	0.720339	0.866891		0.438144	0.35	0.696721	0.622604	0.559211	0.558355	0.512048	0.851767	0.586207	0.496446	0.52795	0.733824	0.497076	0.743743		0.338645	0.35	0.664062	0.785164	0.541401	0.390675	0.639098	0.635616	0.696721	0.967384	0.702479	0.830035	0.615942	0.761977
0.455026	0.35	0.627737	0.366457	0.671875	0.35	0.534161	0.605975	0.547771	0.35	0.558442	0.405431	0.728814	0.874895		0.443299	0.35	0.704918	0.64009	0.565789	0.563459	0.518072	0.861664	0.593103	0.507897	0.534161	0.734376	0.502924	0.750003		0.342629	0.35	0.671875	0.789655	0.547771	0.401783	0.646617	0.67	0.704918	0.981449	0.710744	0.835902	0.623188	0.763613
0.460317	0.35	0.635036	0.379351	0.679688	0.35	0.540373	0.608484	0.55414	0.35	0.564935	0.415801	0.737288	0.876683		0.448454	0.35	0.713115	0.644511	0.572368	0.568313	0.524096	0.867463	0.6	0.511432	0.540373	0.739701	0.508772	0.76248		0.346614	0.35	0.679688	0.795472	0.55414	0.402147	0.654135	0.671149	0.713115	0.982202	0.719008	0.851036	0.630435	0.776314
0.465608	0.35	0.642336	0.38	0.6875	0.35	0.546584	0.611272	0.56051	0.35	0.571429	0.432291	0.745763	0.888927		0.453608	0.35	0.721311	0.648547	0.578947	0.57	0.53012	0.876143	0.606897	0.514043	0.546584	0.752868	0.51462	0.773488		0.350598	0.35	0.6875	0.8	0.56051	0.405671	0.661654	0.684838	0.721311	0.986728	0.727273	0.861949	0.637681	0.791923
0.470899	0.35	0.649635	0.38	0.695312	0.35	0.552795	0.612837	0.566879	0.35	0.577922	0.436202	0.754237	0.89029		0.458763	0.35	0.729508	0.655037	0.585526	0.571155	0.536145	0.879251	0.613793	0.521508	0.552795	0.769122	0.520468	0.787158		0.354582	0.35	0.695312	0.8	0.566879	0.405801	0.669173	0.69437	0.729508	0.990825	0.735537	0.872562	0.644928	0.7982
0.47619	0.35	0.656934	0.38	0.703125	0.35	0.559006	0.613218	0.573248	0.35	0.584416	0.444414	0.762712	0.977449		0.463918	0.35	0.737705	0.659559	0.592105	0.576567	0.542169	0.88264	0.62069	0.526848	0.559006	0.782037	0.526316	0.808416		0.358566	0.35	0.703125	0.818333	0.573248	0.406069	0.676692	0.738225	0.737705	1.01782	0.743802	0.877558	0.652174	0.799402
0.481481	0.35	0.664234	0.38	0.710938	0.35	0.565217	0.627908	0.579618	0.35	0.590909	0.44699	0.771186	0.988172		0.469072	0.35	0.745902	0.670249	0.598684	0.586103	0.548193	0.895124	0.627586	0.533157	0.565217	0.788126	0.532164	0.808848		0.36255	0.35	0.710938	0.827506	0.579618	0.430205	0.684211	0.7474	0.745902	1.06312	0.752066	0.883102	0.65942	0.80167
0.486772	0.35	0.671533	0.38	0.71875	0.35	0.571429	0.642107	0.585987	0.35	0.597403	0.457	0.779661	1.01804		0.474227	0.35	0.754098	0.685681	0.605263	0.601698	0.554217	0.900974	0.634483	0.543151	0.571429	0.807702	0.538012	0.809304		0.366534	0.35	0.71875	0.859895	0.585987	0.43432	0.691729	0.764931	0.754098	1.0715	0.760331	0.891947	0.666667	0.80199
0.492063	0.35	0.678832	0.38	0.726562	0.35	0.57764	0.643255	0.592357	0.35	0.603896	0.472948	0.788136	1.02172		0.479381	0.35	0.762295	0.693718	0.611842	0.606836	0.560241	0.90867	0.641379	0.554225	0.57764	0.814922	0.54386	0.826842		0.370518	0.35	0.726562	0.877156	0.592357	0.43599	0.699248	0.766229	0.762295	1.10918	0.768595	0.9	0.673913	0.808421
0.497354	0.35	0.686131	0.38	0.734375	0.35	0.583851	0.646182	0.598726	0.35	0.61039	0.475082	0.79661	1.03495		0.484536	0.35	0.770492	0.71	0.618421	0.612584	0.566265	0.917419	0.648276	0.566167	0.583851	0.820321	0.549708	0.84462		0.374502	0.35	0.734375	0.879666	0.598726	0.436215	0.706767	0.769824	0.770492	1.13627	0.77686	0.904122	0.681159	0.81419
0.502646	0.35	0.693431	0.384817	0.742188	0.35	0.590062	0.657862	0.605096	0.35	0.616883	0.480212	0.805085	1.10327		0.489691	0.381334	0.778689	0.711141	0.625	0.616273	0.572289	0.925372	0.655172	0.569353	0.590062	0.826107	0.555556	0.847639		0.378486	0.35	0.742188	0.88218	0.605096	0.447469	0.714286	0.780313	0.778689	1.16055	0.785124	0.924034	0.688406	0.831101
0.507937	0.35	0.70073	0.389998	0.75	0.35	0.596273	0.660775	0.611465	0.35	0.623377	0.481937	0.813559	1.15984		0.494845	0.386472	0.786885	0.732794	0.631579	0.620455	0.578313	0.936593	0.662069	0.577984	0.596273	0.828532	0.561404	0.85464		0.38247	0.35	0.75	0.916824	0.611465	0.450539	0.721805	0.806801	0.786885	1.19363	0.793388	0.954012	0.695652	0.847792
0.513228	0.35	0.708029	0.393812	0.757812	0.35	0.602484	0.674445	0.617834	0.351821	0.62987	0.508746	0.822034	1.16187		0.5	0.388152	0.795082	0.755171	0.638158	0.629578	0.584337	0.967486	0.668966	0.598911	0.602484	0.84	0.567251	0.861956		0.386454	0.35	0.757812	0.925589	0.617834	0.455029	0.729323	0.809293	0.795082	1.24225	0.801653	0.955179	0.702899	0.854209
0.518519	0.35	0.715328	0.397392	0.765625	0.35	0.608696	0.676269	0.624204	0.372326	0.636364	0.514228	0.830508	1.16306		0.505155	0.392093	0.803279	0.759568	0.644737	0.630532	0.590361	0.982449	0.675862	0.60964	0.608696	0.844515	0.573099	0.867006		0.390438	0.35	0.765625	0.929722	0.624204	0.458333	0.736842	0.813289	0.803279	1.24763	0.809917	0.98417	0.710145	0.85555
0.52381	0.35	0.722628	0.405926	0.773438	0.35	0.614907	0.67907	0.630573	0.379679	0.642857	0.52393	0.838983	1.17898		0.510309	0.402198	0.811475	0.763458	0.651316	0.63707	0.596386	0.986477	0.682759	0.62	0.614907	0.845749	0.578947	0.873102		0.394422	0.35	0.773438	0.937286	0.630573	0.463601	0.744361	0.835344	0.811475	1.2706	0.818182	1.01284	0.717391	0.881063
0.529101	0.35	0.729927	0.41121	0.78125	0.35	0.621118	0.682132	0.636943	0.385622	0.649351	0.534688	0.847458	1.19184		0.515464	0.406705	0.819672	0.816753	0.657895	0.63707	0.60241	1.00427	0.689655	0.625713	0.621118	0.857589	0.584795	0.884279		0.398406	0.35	0.78125	0.94192	0.636943	0.464819	0.75188	0.84	0.819672	1.27213	0.826446	1.06843	0.724638	0.882272
0.534392	0.35	0.737226	0.41605	0.789062	0.35	0.627329	0.686238	0.643312	0.390653	0.655844	0.549211	0.855932	1.19242		0.520619	0.415346	0.827869	0.886419	0.664474	0.645	0.608434	1.00451	0.696552	0.628534	0.627329	0.858836	0.590643	0.898394		0.40239	0.35	0.789062	0.96	0.643312	0.469516	0.759398	0.860524	0.827869	1.28709	0.834711	1.07388	0.731884	0.890657
0.539683	0.35	0.744526	0.419072	0.796875	0.35	0.63354	0.689914	0.649682	0.405028	0.662338	0.560112	0.864407	1.21297		0.525773	0.416608	0.836066	0.89	0.671053	0.648912	0.614458	1.00704	0.703448	0.630725	0.63354	0.876401	0.596491	0.902475		0.406375	0.35	0.796875	0.971338	0.649682	0.472574	0.766917	0.871367	0.836066	1.29475	0.842975	1.13019	0.73913	0.902243
0.544974	0.35	0.751825	0.42	0.804688	0.35	0.639752	0.702518	0.656051	0.412222	0.668831	0.565808	0.872881	1.21524		0.530928	0.421539	0.844262	0.890617	0.677632	0.649347	0.620482	1.00945	0.710345	0.647199	0.639752	0.892838	0.602339	0.905611		0.410359	0.35	0.804688	0.971663	0.656051	0.473341	0.774436	0.872138	0.844262	1.30066	0.85124	1.13934	0.746377	0.924227
0.550265	0.35	0.759124	0.42	0.8125	0.35	0.645963	0.706717	0.66242	0.419296	0.675325	0.566148	0.881356	1.23698		0.536082	0.425154	0.852459	0.901906	0.684211	0.669316	0.626506	1.0131	0.717241	0.658658	0.645963	0.897276	0.608187	0.916659		0.414343	0.35	0.8125	0.971949	0.66242	0.473897	0.781955	0.89	0.852459	1.31404	0.859504	1.15382	0.753623	0.925775
0.555556	0.35	0.766423	0.420598	0.820312	0.35	0.652174	0.707797	0.66879	0.425882	0.681818	0.566243	0.889831	1.3		0.541237	0.431581	0.860656	0.913222	0.690789	0.674636	0.63253	1.0239	0.724138	0.673848	0.652174	0.921043	0.614035	0.918255		0.418327	0.35	0.820312	0.978794	0.66879	0.481713	0.789474	0.892982	0.860656	1.39665	0.867769	1.24688	0.76087	0.930707
0.560847	0.35	0.773723	0.420854	0.828125	0.35	0.658385	0.729326	0.675159	0.431418	0.688312	0.575824	0.898305	1.33412		0.546392	0.43382	0.868852	0.975954	0.697368	0.679244	0.638554	1.02736	0.731034	0.692821	0.658385	0.927881	0.619883	0.937816		0.422311	0.35	0.828125	1.02796	0.675159	0.488044	0.796992	0.916578	0.868852	1.42645	0.876033	1.34119	0.768116	0.935049
0.566138	0.35	0.781022	0.43	0.835938	0.35	0.664596	0.730807	0.681529	0.438561	0.694805	0.577888	0.90678	1.41027		0.551546	0.443351	0.877049	0.998323	0.703947	0.707007	0.644578	1.053	0.737931	0.7	0.664596	0.934871	0.625731	0.954773		0.426295	0.35	0.835938	1.03402	0.681529	0.495313	0.804511	0.929282	0.877049	1.43814	0.884298	1.36741	0.775362	0.938731
0.571429	0.35	0.788321	0.43	0.84375	0.35	0.670807	0.732167	0.687898	0.443055	0.701299	0.58106	0.915254	1.5457		0.556701	0.456362	0.885246	1.04443	0.710526	0.710014	0.650602	1.06554	0.744828	0.719924	0.670807	0.9576	0.631579	0.958431		0.430279	0.35	0.84375	1.05089	0.687898	0.501191	0.81203	0.941196	0.885246	1.45309	0.892562	1.42168	0.782609	0.951395
0.57672	0.35	0.79562	0.45	0.851562	0.35	0.677019	0.740894	0.694268	0.450879	0.707792	0.588984	0.923729	1.62458		0.561856	0.457741	0.893443	1.08696	0.717105	0.711977	0.656627	1.07025	0.751724	0.726328	0.677019	0.961218	0.637427	0.960548		0.434263	0.35	0.851562	1.1209	0.694268	0.501575	0.819549	0.978509	0.893443	1.51813	0.900826	1.4981	0.789855	1
0.582011	0.35	0.80292	0.452868	0.859375	0.36	0.68323	0.74983	0.700637	0.45529	0.714286	0.589874	0.932203	1.63838		0.56701	0.45799	0.901639	1.10767	0.723684	0.76583	0.662651	1.07436	0.758621	0.740007	0.68323	0.973312	0.643275	0.979221		0.438247	0.35	0.859375	1.12303	0.700637	0.515246	0.827068	0.982855	0.901639	1.57	0.909091	1.56528	0.797101	1.00076
0.587302	0.35	0.810219	0.459395	0.867188	0.38	0.689441	0.750669	0.707006	0.456268	0.720779	0.599644	0.940678	1.64162		0.572165	0.459245	0.909836	1.11384	0.730263	0.773804	0.668675	1.07658	0.765517	0.744483	0.689441	0.974564	0.649123	0.994773		0.442231	0.35	0.867188	1.14833	0.707006	0.525904	0.834586	0.990927	0.909836	1.5736	0.917355	1.60643	0.804348	1.02904
0.592593	0.35	0.817518	0.469545	0.875	0.42	0.695652	0.752003	0.713376	0.457	0.727273	0.605795	0.949153	2.02502		0.57732	0.463972	0.918033	1.11567	0.736842	0.775972	0.674699	1.08031	0.772414	0.747026	0.695652	0.989993	0.654971	0.994905		0.446215	0.35	0.875	1.15147	0.713376	0.526194	0.842105	0.997281	0.918033	1.62414	0.92562	1.65732	0.811594	1.03743
0.597884	0.35	0.824818	0.47	0.882812	0.482682	0.701863	0.772055	0.719745	0.461695	0.733766	0.606422	0.957627	2.14936		0.582474	0.469118	0.92623	1.12278	0.743421	0.815547	0.680723	1.09591	0.77931	0.753343	0.701863	0.998378	0.660819	0.999341		0.450199	0.35	0.882812	1.20967	0.719745	0.527961	0.849624	1.03355	0.92623	1.72132	0.933884	1.67682	0.818841	1.07105
0.603175	0.35	0.832117	0.47	0.890625	0.486007	0.708075	0.774421	0.726115	0.465241	0.74026	0.616202	0.966102	2.28148		0.587629	0.472274	0.934426	1.13287	0.75	0.824916	0.686747	1.10489	0.786207	0.756817	0.708075	1.00985	0.666667	1.0391		0.454183	0.35	0.890625	1.22157	0.726115	0.529194	0.857143	1.04234	0.934426	1.74968	0.942149	1.73855	0.826087	1.07342
0.608466	0.35	0.839416	0.478493	0.898438	0.523487	0.714286	0.789937	0.732484	0.467928	0.746753	0.61942	0.974576	2.2834		0.592784	0.472523	0.942623	1.14646	0.756579	0.826861	0.692771	1.10708	0.793103	0.757384	0.714286	1.01227	0.672515	1.04427		0.458167	0.35	0.898438	1.24656	0.732484	0.529407	0.864662	1.05375	0.942623	1.79241	0.950413	1.78497	0.833333	1.08161
0.613757	0.35	0.846715	0.479837	0.90625	0.603089	0.720497	0.790063	0.738854	0.471294	0.753247	0.627958	0.983051	2.36864		0.597938	0.473005	0.95082	1.21988	0.763158	0.828374	0.698795	1.13259	0.8	0.76153	0.720497	1.01358	0.678363	1.06248		0.462151	0.35	0.90625	1.25765	0.738854	0.54659	0.87218	1.07809	0.95082	1.85	0.958678	1.81301	0.84058	1.08453
0.619048	0.35	0.854015	0.501262	0.914062	0.632567	0.726708	0.790948	0.745223	0.475082	0.75974	0.628897	0.991525	2.74376		0.603093	0.476929	0.959016	1.70932	0.769737	0.840847	0.704819	1.15272	0.806897	0.762653	0.726708	1.02446	0.684211	1.08081		0.466135	0.35	0.914062	1.26055	0.745223	0.548035	0.879699	1.11783	0.959016	1.94929	0.966942	1.81567	0.847826	1.09373
0.624339	0.35	0.861314	0.50444	0.921875	0.639301	0.732919	0.791683	0.751592	0.479476	0.766234	0.637219	1	2.92333		0.608247	0.480956	0.967213	1.76055	0.776316	0.847966	0.710843	1.15936	0.813793	0.770144	0.732919	1.02716	0.690058	1.09457		0.47012	0.35	0.921875	1.28095	0.751592	0.562143	0.887218	1.12	0.967213	1.97144	0.975207	1.96941	0.855072	1.11808
0.62963	0.35	0.868613	0.518214	0.929688	0.76	0.73913	0.793079	0.757962	0.480212	0.772727	0.691455				0.613402	0.482849	0.97541	1.80121	0.782895	0.880225	0.716867	1.16156	0.82069	0.782483	0.73913	1.03632	0.695906	1.1		0.474104	0.35	0.929688	1.29546	0.757962	0.562759	0.894737	1.12479	0.97541	1.98471	0.983471	2.18078	0.862319	1.16724
0.634921	0.35	0.875912	0.52	0.9375	0.77	0.745342	0.803502	0.764331	0.486331	0.779221	0.693575				0.618557	0.487912	0.983607	1.901	0.789474	0.915286	0.722892	1.16595	0.827586	0.79523	0.745342	1.05081	0.701754	1.12628		0.478088	0.35	0.9375	1.31053	0.764331	0.56849	0.902256	1.15	0.983607	2.2142	0.991736	2.43469	0.869565	1.17851
0.640212	0.35	0.883212	0.525557	0.945312	0.780829	0.751553	0.812759	0.770701	0.491319	0.785714	0.696837				0.623711	0.4895	0.991803	1.97122	0.796053	0.925423	0.728916	1.18131	0.834483	0.812003	0.751553	1.05898	0.707602	1.13793		0.482072	0.35	0.945312	1.48709	0.770701	0.576828	0.909774	1.2	0.991803	3.03645	1	3.44953	0.876812	1.20062
0.645503	0.35	0.890511	0.529006	0.953125	0.818792	0.757764	0.816029	0.77707	0.523038	0.792208	0.705955				0.628866	0.494103	1	2.43289	0.802632	0.926	0.73494	1.18284	0.841379	0.819932	0.757764	1.0596	0.71345	1.16807		0.486056	0.35	0.953125	1.54331	0.77707	0.581985	0.917293	1.20458	1	3.70546			0.884058	1.22834
0.650794	0.35	0.89781	0.53	0.960938	0.830311	0.763975	0.81633	0.783439	0.525465	0.798701	0.72936				0.634021	0.49734			0.809211	0.928714	0.740964	1.19341	0.848276	0.821995	0.763975	1.1	0.719298	1.16999		0.49004	0.35	0.960938	1.5779	0.783439	0.583202	0.924812	1.24711					0.891304	1.29828
0.656085	0.35	0.905109	0.562709	0.96875	0.878136	0.770186	0.816668	0.789809	0.550165	0.805195	0.730428				0.639175	0.499972			0.815789	0.936289	0.746988	1.19364	0.855172	0.8338	0.770186	1.11859	0.725146	1.178		0.494024	0.35	0.96875	1.6908	0.789809	0.584277	0.932331	1.25206					0.898551	1.30627
0.661376	0.35	0.912409	0.580927	0.976562	0.995227	0.776398	0.829703	0.796178	0.562618	0.811688	0.731603				0.64433	0.50054			0.822368	0.945418	0.753012	1.20936	0.862069	0.884003	0.776398	1.12638	0.730994	1.20103		0.498008	0.35	0.976562	1.88302	0.796178	0.58561	0.93985	1.27995					0.905797	1.31944
0.666667	0.35	0.919708	0.588159	0.984375	1.02451	0.782609	0.861911	0.802548	0.565808	0.818182	0.734501				0.649485	0.507383			0.828947	0.970989	0.759036	1.21868	0.868966	0.938204	0.782609	1.16313	0.736842	1.20726		0.501992	0.35	0.984375	1.91649	0.802548	0.6	0.947368	1.3353					0.913043	1.3451
0.671958	0.35	0.927007	0.601247	0.992188	1.3223	0.78882	0.865012	0.808917	0.566273	0.824675	0.758496				0.654639	0.509672			0.835526	0.97721	0.76506	1.22429	0.875862	0.986536	0.78882	1.19925	0.74269	1.2191		0.505976	0.35	0.992188	1.95882	0.808917	0.600676	0.954887	1.41915					0.92029	1.34829
0.677249	0.35	0.934307	0.66815	1	1.37864	0.795031	0.866429	0.815287	0.570659	0.831169	0.781724				0.659794	0.511765			0.842105	1.00937	0.771084	1.23	0.882759	1.01121	0.795031	1.20864	0.748538	1.22829		0.50996	0.35	1	2.00345	0.815287	0.60959	0.962406	1.55703					0.927536	1.3795
0.68254	0.35	0.941606	0.67			0.801242	0.868738	0.821656	0.587843	0.837662	0.784147				0.664948	0.512123			0.848684	1.01207	0.777108	1.24029	0.889655	1.01288	0.801242	1.23866	0.754386	1.23236		0.513944	0.35			0.821656	0.6116	0.969925	1.69348					0.934783	1.39245
0.687831	0.35	0.948905	0.730529			0.807453	0.887756	0.828025	0.599644	0.844156	0.792636				0.670103	0.523143			0.855263	1.04301	0.783133	1.25586	0.896552	1.03816	0.807453	1.26469	0.760234	1.27669		0.517928	0.35			0.828025	0.611687	0.977444	1.76					0.942029	1.42355
0.693122	0.35	0.956204	0.792785			0.813665	0.888866	0.834395	0.599722	0.850649	0.797994				0.675258	0.528988			0.861842	1.06805	0.789157	1.25688	0.903448	1.05682	0.813665	1.27131	0.766082	1.29009		0.521912	0.353155			0.834395	0.617462	0.984962	1.78879					0.949275	1.43607
0.698413	0.35	0.963504	0.890499			0.819876	0.903863	0.840764	0.624656	0.857143	0.802247				0.680412	0.529791			0.868421	1.07278	0.795181	1.25846	0.910345	1.07403	0.819876	1.30382	0.77193	1.29057		0.525896	0.358524			0.840764	0.617916	0.992481	1.83465					0.956522	1.5
0.703704	0.35	0.970803	1.05356			0.826087	0.904738	0.847134	0.633157	0.863636	0.842626				0.685567	0.53084			0.875	1.09817	0.801205	1.2641	0.917241	1.11417	0.826087	1.30417	0.777778	1.32039		0.52988	0.359465			0.847134	0.625161	1	2.23558					0.963768	1.51307
0.708995	0.35	0.978102	1.11274			0.832298	0.929805	0.853503	0.646579	0.87013	0.854239				0.690722	0.537965			0.881579	1.11911	0.807229	1.27005	0.924138	1.13559	0.832298	1.31932	0.783626	1.32866		0.533865	0.364068			0.853503	0.638885							0.971014	1.64956
0.714286	0.35	0.985401	1.23628			0.838509	0.942739	0.859873	0.662975	0.876623	0.865229				0.695876	0.542933			0.888158	1.13003	0.813253	1.28678	0.931034	1.15594	0.838509	1.32052	0.789474	1.33195		0.537849	0.365608			0.859873	0.666783							0.978261	1.7382
0.719577	0.35	0.992701	1.328			0.84472	0.97211	0.866242	0.68208	0.883117	0.869563				0.701031	0.543027			0.894737	1.13721	0.819277	1.29499	0.937931	1.20962	0.84472	1.32572	0.795322	1.38478		0.541833	0.371142			0.866242	0.680642							0.985507	1.82933
0.724868	0.35	1	1.39016			0.850932	0.978874	0.872611	0.693575	0.88961	0.873765				0.706186	0.548261			0.901316	1.14945	0.825301	1.34886	0.944828	1.24758	0.850932	1.35559	0.80117	1.40386		0.545817	0.375743			0.872611	0.697345							0.992754	2.16705
0.730159	0.35					0.857143	1.00418	0.878981	0.716302	0.896104	0.895643				0.71134	0.548308			0.907895	1.16878	0.831325	1.39778	0.951724	1.36	0.857143	1.35914	0.807018	1.40549		0.549801	0.376326			0.878981	0.73576							1	2.27271
0.73545	0.35					0.863354	1.00786	0.88535	0.72294	0.902597	0.908017				0.716495	0.551381			0.914474	1.19283	0.837349	1.44928	0.958621	1.4147	0.863354	1.39451	0.812865	1.41145		0.553785	0.377255			0.88535	0.744268
0.740741	0.35					0.869565	1.03511	0.89172	0.730428	0.909091	0.924908				0.721649	0.552692			0.921053	1.19571	0.843373	1.48146	0.965517	1.45299	0.869565	1.4199	0.818713	1.46247		0.557769	0.379575			0.89172	0.788054
0.746032	0.35					0.875776	1.04896	0.898089	0.784147	0.915584	0.929097				0.726804	0.560146			0.927632	1.27508	0.849398	1.52763	0.972414	1.53946	0.875776	1.45807	0.824561	1.48321		0.561753	0.379961			0.898089	0.788298
0.751323	0.35					0.881988	1.08941	0.904459	0.865229	0.922078	0.969883				0.731959	0.561492			0.934211	1.36996	0.855422	1.559	0.97931	1.76571	0.881988	1.47541	0.830409	1.49		0.565737	0.380636			0.904459	0.79879
0.756614	0.35					0.888199	1.09164	0.910828	0.895643	0.928571	1.0375				0.737113	0.567563			0.940789	1.41668	0.861446	1.56166	0.986207	1.81493	0.888199	1.4845	0.836257	1.49452		0.569721	0.381041			0.910828	0.801199
0.761905	0.35					0.89441	1.10194	0.917197	0.913889	0.935065	1.06152				0.742268	0.569945			0.947368	1.57621	0.86747	1.58018	0.993103	2.29425	0.89441	1.50517	0.842105	1.5		0.573705	0.39126			0.917197	0.822331
0.767196	0.35					0.900621	1.11896	0.923567	0.921855	0.941558	1.10014				0.747423	0.571459			0.953947	1.59173	0.873494	1.62762	1	3.14195	0.900621	1.52643	0.847953	1.52546		0.577689	0.391329			0.923567	0.850568
0.772487	0.35					0.906832	1.18259	0.929936	0.955795	0.948052	1.10825				0.752577	0.579657			0.960526	1.69481	0.879518	1.68214			0.906832	1.54508	0.853801	1.5336		0.581673	0.394615			0.929936	0.859523
0.777778	0.35					0.913043	1.1865	0.936306	0.990389	0.954545	1.21493				0.757732	0.583661			0.967105	1.71441	0.885542	1.69121			0.913043	1.55136	0.859649	1.60913		0.585657	0.395641			0.936306	0.917201
0.783069	0.35					0.919255	1.18698	0.942675	1.05179	0.961039	1.24141				0.762887	0.595903			0.973684	1.74302	0.891566	1.71464			0.919255	1.6089	0.865497	1.64294		0.589641	0.396162			0.942675	0.938798
0.78836	0.35					0.925466	1.2019	0.949045	1.10014	0.967532	1.24243				0.768041	0.604459			0.980263	2.0531	0.89759	1.72004			0.925466	1.66992	0.871345	1.65386		0.593625	0.396591			0.949045	1.13117
0.793651	0.35					0.931677	1.22023	0.955414	1.10825	0.974026	1.30744				0.773196	0.610209			0.986842	2.31508	0.903614	1.72762			0.931677	1.6763	0.877193	1.72244		0.59761	0.401099			0.955414	1.33617
0.798942	0.35					0.937888	1.23147	0.961783	1.12259	0.980519	1.34422				0.778351	0.619199			0.993421	2.5301	0.909639	1.7566			0.937888	1.69867	0.883041	1.787		0.601594	0.404932			0.961783	1.5274
0.804233	0.35					0.944099	1.23285	0.968153	1.31134	0.987013	1.45191				0.783505	0.621691			1	2.53826	0.915663	1.79711			0.944099	1.71633	0.888889	1.80004		0.605578	0.404991			0.968153	1.54207
0.809524	0.35					0.950311	1.24647	0.974522	1.42987	0.993506	1.51793				0.78866	0.622398					0.921687	1.81832			0.950311	1.7313	0.894737	1.83739		0.609562	0.407966			0.974522	1.64147
0.814815	0.35					0.956522	1.37525	0.980892	1.47917	1	1.90729				0.793814	0.623338					0.927711	1.89445			0.956522	1.73689	0.900585	1.84562		0.613546	0.408084			0.980892	1.6446
0.820106	0.35					0.962733	1.47994	0.987261	1.57393						0.798969	0.628912					0.933735	1.95211			0.962733	1.79703	0.906433	1.90282		0.61753	0.414466			0.987261	1.92336
0.825397	0.35					0.968944	1.52041	0.993631	1.74255						0.804124	0.633078					0.939759	2.04008			0.968944	1.80964	0.912281	1.94508		0.621514	0.417775			0.993631	2.53545
0.830688	0.35					0.975155	1.58681	1	2.13365						0.809278	0.645977					0.945783	2.04018			0.975155	1.80987	0.918129	1.96925		0.625498	0.419903			1	3.73037
0.835979	0.35					0.981366	1.63207								0.814433	0.647889					0.951807	2.11639			0.981366	1.8233	0.923977	2.0405		0.629482	0.420504
0.84127	0.35					0.987578	1.65095								0.819588	0.652612					0.957831	2.14972			0.987578	2.09979	0.929825	2.04068		0.633466	0.423547
0.846561	0.35					0.993789	1.95556								0.824742	0.668947					0.963855	2.15315			0.993789	2.63098	0.935673	2.05695		0.63745	0.423935
0.851852	0.35					1	2.07126								0.829897	0.672543					0.96988	2.27			1	2.69758	0.94152	2.1		0.641434	0.42838
0.857143	0.35														0.835052	0.672974					0.975904	2.38849					0.947368	2.10033		0.645418	0.429125
0.862434	0.35														0.840206	0.675866					0.981928	2.53642					0.953216	2.16148		0.649402	0.443794
0.867725	0.35														0.845361	0.687011					0.987952	2.53662					0.959064	2.16243		0.653386	0.445303
0.873016	0.35														0.850515	0.696438					0.993976	2.6383					0.964912	2.19335		0.657371	0.445925
0.878307	0.35														0.85567	0.703889					1	2.78987					0.97076	2.26681		0.661355	0.447712
0.883598	0.377507														0.860825	0.714495											0.976608	2.27772		0.665339	0.447769
0.888889	0.384668														0.865979	0.71611											0.982456	2.3		0.669323	0.450142
0.89418	0.402996														0.871134	0.716129											0.988304	2.34234		0.673307	0.451926
0.899471	0.403802														0.876289	0.73673											0.994152	2.45847		0.677291	0.455676
0.904762	0.406143														0.881443	0.768603											1	3.15764		0.681275	0.459845
0.910053	0.409993														0.886598	0.778445														0.685259	0.459847
0.915344	0.410729														0.891753	0.805028														0.689243	0.459948
0.920635	0.422512														0.896907	0.811571														0.693227	0.462232
0.925926	0.43														0.902062	0.852943														0.697211	0.462281
0.931217	0.447607														0.907216	0.853014														0.701195	0.464093
0.936508	0.449095														0.912371	0.874222														0.705179	0.4668
0.941799	0.487658														0.917526	0.88233														0.709163	0.469161
0.94709	0.489555														0.92268	0.896895														0.713147	0.47
0.952381	0.489665														0.927835	0.897586														0.717131	0.472816
0.957672	0.500348														0.93299	0.920058														0.721116	0.476575
0.962963	0.503482														0.938144	0.923706														0.7251	0.485967
0.968254	0.533483														0.943299	1.02871														0.729084	0.486782
0.973545	0.539218														0.948454	1.03826														0.733068	0.490199
0.978836	0.562036														0.953608	1.06684														0.737052	0.502683
0.984127	0.564262														0.958763	1.12138														0.741036	0.504767
0.989418	0.575908														0.963918	1.15858														0.74502	0.506777
0.994709	0.641122														0.969072	1.23117														0.749004	0.510376
1	0.663504														0.974227	1.23742														0.752988	0.510981
															0.979381	1.25621														0.756972	0.511162
															0.984536	1.25894														0.760956	0.512093
															0.989691	1.29533														0.76494	0.520138
															0.994845	1.31227														0.768924	0.520395
															1	2.39737														0.772908	0.530791
																														0.776892	0.531908
																														0.780876	0.544698
																														0.784861	0.546603
																														0.788845	0.551197
																														0.792829	0.552266
																														0.796813	0.557936
																														0.800797	0.565182
																														0.804781	0.576603
																														0.808765	0.577524
																														0.812749	0.578889
																														0.816733	0.585844
																														0.820717	0.591492
																														0.824701	0.59243
																														0.828685	0.599415
																														0.832669	0.602363
																														0.836653	0.620324
																														0.840637	0.621324
																														0.844622	0.625546
																														0.848606	0.626203
																														0.85259	0.626355
																														0.856574	0.629565
																														0.860558	0.630814
																														0.864542	0.631563
																														0.868526	0.635369
																														0.87251	0.656047
																														0.876494	0.662543
																														0.880478	0.674296
																														0.884462	0.675092
																														0.888446	0.684933
																														0.89243	0.692237
																														0.896414	0.736978
																														0.900398	0.7482
																														0.904382	0.764032
																														0.908367	0.767951
																														0.912351	0.784476
																														0.916335	0.804089
																														0.920319	0.804494
																														0.924303	0.810595
																														0.928287	0.82709
																														0.932271	0.836603
																														0.936255	0.845911
																														0.940239	0.859113
																														0.944223	0.867444
																														0.948207	0.923466
																														0.952191	0.927785
																														0.956175	0.94216
																														0.960159	0.96225
																														0.964143	0.998366
																														0.968127	1.07259
																														0.972112	1.09261
																														0.976096	1.12121
																														0.98008	1.39582
																														0.984064	1.43472
																														0.988048	1.53269
																														0.992032	1.64626
																														0.996016	1.76701
																														1	2.60298

## Sheet: Fig.4&SupFig5-stage5
sme2 locus															A55 locus															C24 locus
WT (40 cells)		rec12- (18 cells)		D-sme2 (24 cells)		rec12- D-sme2 (21 cells)		seb1- (30 cells)		rhn1- (31 cells)		seb1-rhn1- (24 cells)			WT (38 cells)		rec12- (25 cells)		D-omt3 (26 cells)		rec12- D-omt3 (31 cells)		seb1- (25 cells)		rhn1- (28 cells)		seb1-rhn1- (29 cells)			WT (53 cells)		rec12- (18 cells)		D-lncRNA584 (29 cells)		rec12- D-omt3 (27 cells)		seb1- (24 cells)		rhn1- (23 cells)		seb1-rhn1- (19 cells)
P.R.	Dis.	P.R.	Dis.	P.R.	Dis.	P.R.	Dis.	P.R.	Dis.	P.R.	Dis.	P.R.	Dis.		P.R.	Dis.	P.R.	Dis.	P.R.	Dis.	P.R.	Dis.	P.R.	Dis.	P.R.	Dis.	P.R.	Dis.		P.R.	Dis.	P.R.	Dis.	P.R.	Dis.	P.R.	Dis.	P.R.	Dis.	P.R.	Dis.	P.R.	Dis.
0.00546448	0.35	0.00724638	0.35	0.00775194	0.35	0.00628931	0.35	0.00649351	0.35	0.00645161	0.35	0.00840336	0.35		0.0049505	0.35	0.00819672	0.35	0.00653595	0.35	0.00606061	0.35	0.00689655	0.35	0.00617284	0.35	0.00537634	0.35		0.00401606	0.35	0.0075188	0.35	0.00632911	0.35	0.0075188	0.35	0.00819672	0.35	0.00819672	0.35	0.00740741	0.35
0.010929	0.35	0.0144928	0.35	0.0155039	0.35	0.0125786	0.35	0.012987	0.35	0.0129032	0.35	0.0168067	0.35		0.00990099	0.35	0.0163934	0.35	0.0130719	0.35	0.0121212	0.35	0.0137931	0.35	0.0123457	0.35	0.0107527	0.35		0.00803213	0.35	0.0150376	0.35	0.0126582	0.35	0.0150376	0.35	0.0163934	0.35	0.0163934	0.35	0.0148148	0.35
0.0163934	0.35	0.0217391	0.35	0.0232558	0.35	0.0188679	0.35	0.0194805	0.35	0.0193548	0.35	0.0252101	0.35		0.0148515	0.35	0.0245902	0.35	0.0196078	0.35	0.0181818	0.35	0.0206897	0.35	0.0185185	0.35	0.016129	0.35		0.0120482	0.35	0.0225564	0.35	0.0189873	0.35	0.0225564	0.35	0.0245902	0.35	0.0245902	0.35	0.0222222	0.35
0.0218579	0.35	0.0289855	0.35	0.0310078	0.35	0.0251572	0.35	0.025974	0.35	0.0258065	0.35	0.0336134	0.35		0.019802	0.35	0.0327869	0.35	0.0261438	0.35	0.0242424	0.35	0.0275862	0.35	0.0246914	0.35	0.0215054	0.35		0.0160643	0.35	0.0300752	0.35	0.0253165	0.35	0.0300752	0.35	0.0327869	0.35	0.0327869	0.35	0.0296296	0.35
0.0273224	0.35	0.0362319	0.35	0.0387597	0.35	0.0314465	0.35	0.0324675	0.35	0.0322581	0.35	0.0420168	0.35		0.0247525	0.35	0.0409836	0.35	0.0326797	0.35	0.030303	0.35	0.0344828	0.35	0.0308642	0.35	0.0268817	0.35		0.0200803	0.35	0.037594	0.35	0.0316456	0.35	0.037594	0.35	0.0409836	0.35	0.0409836	0.35	0.037037	0.35
0.0327869	0.35	0.0434783	0.35	0.0465116	0.35	0.0377358	0.35	0.038961	0.35	0.0387097	0.35	0.0504202	0.35		0.029703	0.35	0.0491803	0.35	0.0392157	0.35	0.0363636	0.35	0.0413793	0.35	0.037037	0.35	0.0322581	0.35		0.0240964	0.35	0.0451128	0.35	0.0379747	0.35	0.0451128	0.35	0.0491803	0.35	0.0491803	0.35	0.0444444	0.35
0.0382514	0.35	0.0507246	0.35	0.0542636	0.35	0.0440252	0.35	0.0454545	0.35	0.0451613	0.35	0.0588235	0.35		0.0346535	0.35	0.057377	0.35	0.0457516	0.35	0.0424242	0.35	0.0482759	0.35	0.0432099	0.35	0.0376344	0.35		0.0281124	0.35	0.0526316	0.35	0.0443038	0.35	0.0526316	0.35	0.057377	0.35	0.057377	0.35	0.0518519	0.35
0.0437158	0.35	0.057971	0.35	0.0620155	0.35	0.0503145	0.35	0.0519481	0.35	0.0516129	0.35	0.0672269	0.35		0.039604	0.35	0.0655738	0.35	0.0522876	0.35	0.0484848	0.35	0.0551724	0.35	0.0493827	0.35	0.0430108	0.35		0.0321285	0.35	0.0601504	0.35	0.0506329	0.35	0.0601504	0.35	0.0655738	0.35	0.0655738	0.35	0.0592593	0.35
0.0491803	0.35	0.0652174	0.35	0.0697674	0.35	0.0566038	0.35	0.0584416	0.35	0.0580645	0.35	0.0756303	0.35		0.0445545	0.35	0.0737705	0.35	0.0588235	0.35	0.0545455	0.35	0.062069	0.35	0.0555556	0.35	0.0483871	0.35		0.0361446	0.35	0.0676692	0.35	0.056962	0.35	0.0676692	0.35	0.0737705	0.35	0.0737705	0.35	0.0666667	0.35
0.0546448	0.35	0.0724638	0.35	0.0775194	0.35	0.0628931	0.35	0.0649351	0.35	0.0645161	0.35	0.0840336	0.35		0.049505	0.35	0.0819672	0.35	0.0653595	0.35	0.0606061	0.35	0.0689655	0.35	0.0617284	0.35	0.0537634	0.35		0.0401606	0.35	0.075188	0.35	0.0632911	0.35	0.075188	0.35	0.0819672	0.35	0.0819672	0.35	0.0740741	0.35
0.0601093	0.35	0.0797101	0.35	0.0852713	0.35	0.0691824	0.35	0.0714286	0.35	0.0709677	0.35	0.092437	0.35		0.0544554	0.35	0.0901639	0.35	0.0718954	0.35	0.0666667	0.35	0.0758621	0.35	0.0679012	0.35	0.0591398	0.35		0.0441767	0.35	0.0827068	0.35	0.0696203	0.35	0.0827068	0.35	0.0901639	0.35	0.0901639	0.35	0.0814815	0.35
0.0655738	0.35	0.0869565	0.35	0.0930233	0.35	0.0754717	0.35	0.0779221	0.35	0.0774194	0.35	0.10084	0.35		0.0594059	0.35	0.0983607	0.35	0.0784314	0.35	0.0727273	0.35	0.0827586	0.35	0.0740741	0.35	0.0645161	0.35		0.0481928	0.35	0.0902256	0.35	0.0759494	0.35	0.0902256	0.35	0.0983607	0.35	0.0983607	0.35	0.0888889	0.35
0.0710383	0.35	0.0942029	0.35	0.100775	0.35	0.081761	0.35	0.0844156	0.35	0.083871	0.35	0.109244	0.35		0.0643564	0.35	0.106557	0.35	0.0849673	0.35	0.0787879	0.35	0.0896552	0.35	0.0802469	0.35	0.0698925	0.35		0.0522088	0.35	0.0977444	0.35	0.0822785	0.35	0.0977444	0.35	0.106557	0.35	0.106557	0.35	0.0962963	0.35
0.0765027	0.35	0.101449	0.35	0.108527	0.35	0.0880503	0.35	0.0909091	0.35	0.0903226	0.35	0.117647	0.35		0.0693069	0.35	0.114754	0.35	0.0915033	0.35	0.0848485	0.35	0.0965517	0.35	0.0864198	0.35	0.0752688	0.35		0.0562249	0.35	0.105263	0.35	0.0886076	0.35	0.105263	0.35	0.114754	0.35	0.114754	0.35	0.103704	0.35
0.0819672	0.35	0.108696	0.35	0.116279	0.35	0.0943396	0.35	0.0974026	0.35	0.0967742	0.35	0.12605	0.35		0.0742574	0.35	0.122951	0.35	0.0980392	0.35	0.0909091	0.35	0.103448	0.35	0.0925926	0.35	0.0806452	0.35		0.060241	0.35	0.112782	0.35	0.0949367	0.35	0.112782	0.35	0.122951	0.35	0.122951	0.35	0.111111	0.35
0.0874317	0.35	0.115942	0.35	0.124031	0.35	0.100629	0.35	0.103896	0.35	0.103226	0.35	0.134454	0.35		0.0792079	0.35	0.131148	0.35	0.104575	0.35	0.0969697	0.434856	0.110345	0.35	0.0987654	0.35	0.0860215	0.35		0.064257	0.35	0.120301	0.35	0.101266	0.35	0.120301	0.35	0.131148	0.35	0.131148	0.35	0.118519	0.35
0.0928962	0.35	0.123188	0.35	0.131783	0.35	0.106918	0.35	0.11039	0.35	0.109677	0.35	0.142857	0.35		0.0841584	0.35	0.139344	0.35	0.111111	0.35	0.10303	0.44	0.117241	0.35	0.104938	0.35	0.0913978	0.35		0.0682731	0.35	0.12782	0.35	0.107595	0.35	0.12782	0.35	0.139344	0.35	0.139344	0.35	0.125926	0.35
0.0983607	0.35	0.130435	0.35	0.139535	0.35	0.113208	0.35	0.116883	0.35	0.116129	0.35	0.151261	0.35		0.0891089	0.35	0.147541	0.35	0.117647	0.35	0.109091	0.46525	0.124138	0.35	0.111111	0.35	0.0967742	0.35		0.0722892	0.35	0.135338	0.35	0.113924	0.35	0.135338	0.35	0.147541	0.35	0.147541	0.35	0.133333	0.35
0.103825	0.35	0.137681	0.35	0.147287	0.35	0.119497	0.35	0.123377	0.35	0.122581	0.35	0.159664	0.35		0.0940594	0.35	0.155738	0.35	0.124183	0.35	0.115152	0.46683	0.131034	0.35	0.117284	0.35	0.102151	0.35		0.0763052	0.35	0.142857	0.35	0.120253	0.35	0.142857	0.35	0.155738	0.35	0.155738	0.35	0.140741	0.35
0.10929	0.35	0.144928	0.35	0.155039	0.35	0.125786	0.35	0.12987	0.35	0.129032	0.35	0.168067	0.35		0.0990099	0.35	0.163934	0.35	0.130719	0.35	0.121212	0.47596	0.137931	0.35	0.123457	0.35	0.107527	0.35		0.0803213	0.35	0.150376	0.35	0.126582	0.35	0.150376	0.35	0.163934	0.35	0.163934	0.35	0.148148	0.35
0.114754	0.35	0.152174	0.35	0.162791	0.35	0.132075	0.35	0.136364	0.35	0.135484	0.35	0.176471	0.35		0.10396	0.35	0.172131	0.35	0.137255	0.35	0.127273	0.479216	0.144828	0.35	0.12963	0.35	0.112903	0.35		0.0843373	0.35	0.157895	0.35	0.132911	0.35	0.157895	0.35	0.172131	0.35	0.172131	0.35	0.155556	0.35
0.120219	0.35	0.15942	0.35	0.170543	0.35	0.138365	0.35	0.142857	0.35	0.141935	0.35	0.184874	0.35		0.108911	0.35	0.180328	0.35	0.143791	0.35	0.133333	0.507883	0.151724	0.35	0.135802	0.35	0.11828	0.35		0.0883534	0.35	0.165414	0.35	0.139241	0.35	0.165414	0.35	0.180328	0.35	0.180328	0.35	0.162963	0.35
0.125683	0.35	0.166667	0.35	0.178295	0.35	0.144654	0.35	0.149351	0.35	0.148387	0.35	0.193277	0.35		0.113861	0.35	0.188525	0.35	0.150327	0.35	0.139394	0.520277	0.158621	0.35	0.141975	0.35	0.123656	0.35		0.0923695	0.35	0.172932	0.35	0.14557	0.35	0.172932	0.35	0.188525	0.35	0.188525	0.35	0.17037	0.35
0.131148	0.35	0.173913	0.35	0.186047	0.35	0.150943	0.35	0.155844	0.35	0.154839	0.35	0.201681	0.35		0.118812	0.35	0.196721	0.35	0.156863	0.35	0.145455	0.526986	0.165517	0.35	0.148148	0.35	0.129032	0.35		0.0963855	0.35	0.180451	0.35	0.151899	0.35	0.180451	0.35	0.196721	0.35	0.196721	0.35	0.177778	0.35
0.136612	0.35	0.181159	0.35	0.193798	0.35	0.157233	0.35	0.162338	0.35	0.16129	0.35	0.210084	0.35		0.123762	0.35	0.204918	0.362409	0.163399	0.35	0.151515	0.527905	0.172414	0.35	0.154321	0.35	0.134409	0.35		0.100402	0.35	0.18797	0.35	0.158228	0.35	0.18797	0.35	0.204918	0.35	0.204918	0.35	0.185185	0.35
0.142077	0.35	0.188406	0.35	0.20155	0.35	0.163522	0.35	0.168831	0.35	0.167742	0.35	0.218487	0.35		0.128713	0.35	0.213115	0.381313	0.169935	0.35	0.157576	0.536398	0.17931	0.35	0.160494	0.35	0.139785	0.35		0.104418	0.35	0.195489	0.35	0.164557	0.35	0.195489	0.35	0.213115	0.35	0.213115	0.35	0.192593	0.35
0.147541	0.35	0.195652	0.35	0.209302	0.35	0.169811	0.35	0.175325	0.35	0.174194	0.35	0.226891	0.35		0.133663	0.35	0.221311	0.399166	0.176471	0.35	0.163636	0.551224	0.186207	0.35	0.166667	0.35	0.145161	0.35		0.108434	0.35	0.203008	0.35	0.170886	0.35	0.203008	0.35	0.221311	0.35	0.221311	0.35	0.2	0.35
0.153005	0.35	0.202899	0.35	0.217054	0.35	0.176101	0.35	0.181818	0.35	0.180645	0.35	0.235294	0.35		0.138614	0.35	0.229508	0.417597	0.183007	0.35	0.169697	0.55931	0.193103	0.35	0.17284	0.35	0.150538	0.35		0.11245	0.35	0.210526	0.35	0.177215	0.35	0.210526	0.35	0.229508	0.35	0.229508	0.35	0.207407	0.35
0.15847	0.35	0.210145	0.35	0.224806	0.35	0.18239	0.35	0.188312	0.35	0.187097	0.35	0.243697	0.35		0.143564	0.35	0.237705	0.421902	0.189542	0.35	0.175758	0.564187	0.2	0.35	0.179012	0.35	0.155914	0.35		0.116466	0.35	0.218045	0.35	0.183544	0.35	0.218045	0.35	0.237705	0.35	0.237705	0.35	0.214815	0.35
0.163934	0.35	0.217391	0.35	0.232558	0.35	0.188679	0.35	0.194805	0.35	0.193548	0.35	0.252101	0.35		0.148515	0.35	0.245902	0.423804	0.196078	0.35	0.181818	0.573034	0.206897	0.35	0.185185	0.35	0.16129	0.35		0.120482	0.35	0.225564	0.35	0.189873	0.35	0.225564	0.35	0.245902	0.35	0.245902	0.35	0.222222	0.35
0.169399	0.35	0.224638	0.35	0.24031	0.35	0.194969	0.35	0.201299	0.35	0.2	0.35	0.260504	0.35		0.153465	0.35	0.254098	0.424727	0.202614	0.35	0.187879	0.581294	0.213793	0.35	0.191358	0.35	0.166667	0.35		0.124498	0.35	0.233083	0.35	0.196203	0.35	0.233083	0.35	0.254098	0.35	0.254098	0.35	0.22963	0.35
0.174863	0.35	0.231884	0.35	0.248062	0.35	0.201258	0.35	0.207792	0.35	0.206452	0.35	0.268908	0.35		0.158416	0.35	0.262295	0.427419	0.20915	0.35	0.193939	0.584093	0.22069	0.35	0.197531	0.35	0.172043	0.352126		0.128514	0.35	0.240602	0.35	0.202532	0.35	0.240602	0.35	0.262295	0.35	0.262295	0.35	0.237037	0.35
0.180328	0.35	0.23913	0.35	0.255814	0.35	0.207547	0.35	0.214286	0.35	0.212903	0.35	0.277311	0.35		0.163366	0.35	0.270492	0.429651	0.215686	0.35	0.2	0.598439	0.227586	0.35	0.203704	0.35	0.177419	0.386366		0.13253	0.35	0.24812	0.35	0.208861	0.35	0.24812	0.35	0.270492	0.35	0.270492	0.35	0.244444	0.35
0.185792	0.35	0.246377	0.35	0.263566	0.35	0.213836	0.35	0.220779	0.35	0.219355	0.35	0.285714	0.35		0.168317	0.35	0.278689	0.438891	0.222222	0.35	0.206061	0.604166	0.234483	0.35	0.209877	0.35	0.182796	0.391525		0.136546	0.35	0.255639	0.354538	0.21519	0.35	0.255639	0.35	0.278689	0.35	0.278689	0.35	0.251852	0.35
0.191257	0.35	0.253623	0.35	0.271318	0.35	0.220126	0.35	0.227273	0.35	0.225806	0.35	0.294118	0.35		0.173267	0.35	0.286885	0.442751	0.228758	0.35	0.212121	0.604579	0.241379	0.35	0.216049	0.35	0.188172	0.417511		0.140562	0.35	0.263158	0.356637	0.221519	0.35	0.263158	0.35	0.286885	0.35	0.286885	0.35	0.259259	0.35
0.196721	0.35	0.26087	0.35	0.27907	0.35	0.226415	0.35	0.233766	0.35	0.232258	0.35	0.302521	0.35		0.178218	0.35	0.295082	0.446568	0.235294	0.35	0.218182	0.606079	0.248276	0.35	0.222222	0.35	0.193548	0.434104		0.144578	0.35	0.270677	0.372527	0.227848	0.35	0.270677	0.35	0.295082	0.35	0.295082	0.35	0.266667	0.35
0.202186	0.35	0.268116	0.35	0.286822	0.35	0.232704	0.35	0.24026	0.35	0.23871	0.35	0.310924	0.35		0.183168	0.35	0.303279	0.454544	0.24183	0.35	0.224242	0.618988	0.255172	0.35	0.228395	0.35	0.198925	0.437425		0.148594	0.35	0.278195	0.375871	0.234177	0.35	0.278195	0.35	0.303279	0.35	0.303279	0.35	0.274074	0.35
0.20765	0.35	0.275362	0.35	0.294574	0.35	0.238994	0.35	0.246753	0.35	0.245161	0.35	0.319328	0.35		0.188119	0.35	0.311475	0.454573	0.248366	0.35	0.230303	0.620572	0.262069	0.35	0.234568	0.35	0.204301	0.45		0.15261	0.35	0.285714	0.376443	0.240506	0.35	0.285714	0.35	0.311475	0.35	0.311475	0.35	0.281481	0.35
0.213115	0.35	0.282609	0.35	0.302326	0.35	0.245283	0.35	0.253247	0.35	0.251613	0.35	0.327731	0.382302		0.193069	0.35	0.319672	0.467449	0.254902	0.35	0.236364	0.622882	0.268966	0.35	0.240741	0.35	0.209677	0.456763		0.156627	0.35	0.293233	0.37684	0.246835	0.35	0.293233	0.35	0.319672	0.35	0.319672	0.35	0.288889	0.35
0.218579	0.35	0.289855	0.35	0.310078	0.35	0.251572	0.35	0.25974	0.35	0.258065	0.35	0.336134	0.382721		0.19802	0.35	0.327869	0.500187	0.261438	0.35	0.242424	0.625517	0.275862	0.35	0.246914	0.35	0.215054	0.460216		0.160643	0.35	0.300752	0.380462	0.253165	0.35	0.300752	0.35	0.327869	0.35	0.327869	0.35	0.296296	0.35
0.224044	0.35	0.297101	0.35	0.317829	0.35	0.257862	0.35	0.266234	0.35	0.264516	0.35	0.344538	0.385475		0.20297	0.35	0.336066	0.501671	0.267974	0.35	0.248485	0.639357	0.282759	0.35	0.253086	0.35	0.22043	0.478666		0.164659	0.35	0.308271	0.381163	0.259494	0.35	0.308271	0.35	0.336066	0.35	0.336066	0.35	0.303704	0.35
0.229508	0.35	0.304348	0.35	0.325581	0.35	0.264151	0.35	0.272727	0.35	0.270968	0.35	0.352941	0.388847		0.207921	0.35	0.344262	0.502524	0.27451	0.35	0.254545	0.644468	0.289655	0.35	0.259259	0.382466	0.225806	0.483049		0.168675	0.35	0.315789	0.391426	0.265823	0.35	0.315789	0.35	0.344262	0.35	0.344262	0.35	0.311111	0.35
0.234973	0.35	0.311594	0.35	0.333333	0.35	0.27044	0.35	0.279221	0.35	0.277419	0.35	0.361345	0.402329		0.212871	0.35	0.352459	0.514869	0.281046	0.35	0.260606	0.648451	0.296552	0.35	0.265432	0.389568	0.231183	0.491835		0.172691	0.35	0.323308	0.3924	0.272152	0.35	0.323308	0.35	0.352459	0.354573	0.352459	0.35	0.318519	0.35
0.240437	0.35	0.318841	0.35	0.341085	0.35	0.27673	0.35	0.285714	0.35	0.283871	0.35	0.369748	0.40747		0.217822	0.35	0.360656	0.521179	0.287582	0.35	0.266667	0.655103	0.303448	0.35	0.271605	0.393488	0.236559	0.492714		0.176707	0.35	0.330827	0.395033	0.278481	0.35	0.330827	0.35	0.360656	0.370431	0.360656	0.35	0.325926	0.35
0.245902	0.35	0.326087	0.35	0.348837	0.35	0.283019	0.35	0.292208	0.35	0.290323	0.35	0.378151	0.409912		0.222772	0.35	0.368852	0.526841	0.294118	0.35	0.272727	0.660861	0.310345	0.35	0.277778	0.421326	0.241935	0.497916		0.180723	0.35	0.338346	0.395562	0.28481	0.35	0.338346	0.35	0.368852	0.38	0.368852	0.35	0.333333	0.35
0.251366	0.35	0.333333	0.35	0.356589	0.35	0.289308	0.35	0.298701	0.35	0.296774	0.35	0.386555	0.437329		0.227723	0.35	0.377049	0.528193	0.300654	0.35	0.278788	0.668047	0.317241	0.35	0.283951	0.423996	0.247312	0.501541		0.184739	0.35	0.345865	0.404013	0.291139	0.35	0.345865	0.35	0.377049	0.383872	0.377049	0.35	0.340741	0.35
0.256831	0.35	0.34058	0.35	0.364341	0.35	0.295597	0.35	0.305195	0.35	0.303226	0.35	0.394958	0.451037		0.232673	0.35	0.385246	0.529336	0.30719	0.35	0.284848	0.691587	0.324138	0.35	0.290123	0.431403	0.252688	0.505632		0.188755	0.35	0.353383	0.409861	0.297468	0.35	0.353383	0.35	0.385246	0.384604	0.385246	0.35	0.348148	0.35
0.262295	0.35	0.347826	0.35	0.372093	0.35	0.301887	0.35	0.311688	0.35	0.309677	0.35	0.403361	0.451874		0.237624	0.35	0.393443	0.538498	0.313725	0.35	0.290909	0.700449	0.331034	0.35	0.296296	0.448837	0.258065	0.509318		0.192771	0.35	0.360902	0.415007	0.303797	0.35	0.360902	0.35	0.393443	0.386706	0.393443	0.35	0.355556	0.35
0.26776	0.35	0.355072	0.35	0.379845	0.35	0.308176	0.35	0.318182	0.35	0.316129	0.35	0.411765	0.460339		0.242574	0.35	0.401639	0.539724	0.320261	0.35	0.29697	0.706488	0.337931	0.35	0.302469	0.458788	0.263441	0.511092		0.196787	0.35	0.368421	0.421361	0.310127	0.35	0.368421	0.35	0.401639	0.404322	0.401639	0.35	0.362963	0.35
0.273224	0.35	0.362319	0.35	0.387597	0.35	0.314465	0.35	0.324675	0.35	0.322581	0.35	0.420168	0.469171		0.247525	0.35	0.409836	0.539915	0.326797	0.35	0.30303	0.710424	0.344828	0.35	0.308642	0.461101	0.268817	0.511358		0.200803	0.35	0.37594	0.422	0.316456	0.35	0.37594	0.35	0.409836	0.419167	0.409836	0.35	0.37037	0.357995
0.278689	0.35	0.369565	0.35	0.395349	0.35	0.320755	0.35	0.331169	0.35	0.329032	0.35	0.428571	0.469651		0.252475	0.35	0.418033	0.559114	0.333333	0.35	0.309091	0.711364	0.351724	0.35	0.314815	0.463901	0.274194	0.515575		0.204819	0.35	0.383459	0.426014	0.322785	0.35	0.383459	0.35	0.418033	0.429644	0.418033	0.35	0.377778	0.373401
0.284153	0.35	0.376812	0.35	0.403101	0.35	0.327044	0.365606	0.337662	0.35	0.335484	0.35	0.436975	0.47192		0.257426	0.35	0.42623	0.563168	0.339869	0.35	0.315152	0.713516	0.358621	0.35	0.320988	0.466916	0.27957	0.525149		0.208835	0.35	0.390977	0.434493	0.329114	0.35	0.390977	0.35	0.42623	0.43	0.42623	0.403879	0.385185	0.374365
0.289617	0.35	0.384058	0.35	0.410853	0.35	0.333333	0.370098	0.344156	0.35	0.341935	0.35	0.445378	0.473634		0.262376	0.35	0.434426	0.567778	0.346405	0.35	0.321212	0.718971	0.365517	0.35	0.32716	0.467681	0.284946	0.53442		0.212851	0.35	0.398496	0.443166	0.335443	0.35	0.398496	0.35	0.434426	0.453651	0.434426	0.433327	0.392593	0.381533
0.295082	0.35	0.391304	0.35	0.418605	0.35	0.339623	0.372018	0.350649	0.35	0.348387	0.35	0.453782	0.499451		0.267327	0.35	0.442623	0.568223	0.352941	0.35	0.327273	0.726136	0.372414	0.35	0.333333	0.481991	0.290323	0.53561		0.216867	0.35	0.406015	0.448421	0.341772	0.35	0.406015	0.40716	0.442623	0.457979	0.442623	0.441801	0.4	0.383659
0.300546	0.35	0.398551	0.35	0.426357	0.35	0.345912	0.395303	0.357143	0.35	0.354839	0.35	0.462185	0.500952		0.272277	0.35	0.45082	0.573822	0.359477	0.35	0.333333	0.730612	0.37931	0.35	0.339506	0.491213	0.295699	0.541041		0.220884	0.35	0.413534	0.449958	0.348101	0.35	0.413534	0.424874	0.45082	0.46	0.45082	0.485926	0.407407	0.38507
0.306011	0.35	0.405797	0.35	0.434109	0.35	0.352201	0.401568	0.363636	0.35	0.36129	0.35	0.470588	0.517892		0.277228	0.35	0.459016	0.577194	0.366013	0.35	0.339394	0.740296	0.386207	0.35	0.345679	0.505632	0.301075	0.544207		0.2249	0.35	0.421053	0.453894	0.35443	0.35	0.421053	0.428352	0.459016	0.46	0.459016	0.506814	0.414815	0.395562
0.311475	0.35	0.413043	0.35	0.44186	0.35	0.358491	0.41427	0.37013	0.35	0.367742	0.35	0.478992	0.525052		0.282178	0.35	0.467213	0.586969	0.372549	0.380279	0.345455	0.740821	0.393103	0.35	0.351852	0.506744	0.306452	0.546886		0.228916	0.35	0.428571	0.462695	0.360759	0.35	0.428571	0.45444	0.467213	0.461393	0.467213	0.520671	0.422222	0.399212
0.31694	0.35	0.42029	0.35	0.449612	0.35	0.36478	0.450601	0.376623	0.35	0.374194	0.35	0.487395	0.53304		0.287129	0.35	0.47541	0.587734	0.379085	0.385423	0.351515	0.74599	0.4	0.35	0.358025	0.50712	0.311828	0.547828		0.232932	0.35	0.43609	0.468392	0.367089	0.35	0.43609	0.456397	0.47541	0.472035	0.47541	0.521574	0.42963	0.39977
0.322404	0.35	0.427536	0.35	0.457364	0.35	0.371069	0.46386	0.383117	0.35	0.380645	0.35	0.495798	0.538745		0.292079	0.35	0.483607	0.597418	0.385621	0.388345	0.357576	0.781846	0.406897	0.354357	0.364198	0.50953	0.317204	0.548426		0.236948	0.35	0.443609	0.471308	0.373418	0.35	0.443609	0.465678	0.483607	0.490452	0.483607	0.522544	0.437037	0.413584
0.327869	0.35	0.434783	0.35	0.465116	0.35	0.377358	0.474809	0.38961	0.35	0.387097	0.35	0.504202	0.542161		0.29703	0.35	0.491803	0.604496	0.392157	0.393809	0.363636	0.789217	0.413793	0.358813	0.37037	0.512479	0.322581	0.561716		0.240964	0.35	0.451128	0.471419	0.379747	0.35	0.451128	0.474218	0.491803	0.509697	0.491803	0.538274	0.444444	0.449272
0.333333	0.35	0.442029	0.35	0.472868	0.35	0.383648	0.488885	0.396104	0.35	0.393548	0.35	0.512605	0.547588		0.30198	0.35	0.5	0.610648	0.398693	0.39393	0.369697	0.793474	0.42069	0.362451	0.376543	0.514766	0.327957	0.574045		0.24498	0.35	0.458647	0.471433	0.386076	0.35	0.458647	0.4763	0.5	0.51	0.5	0.566258	0.451852	0.46601
0.338798	0.35	0.449275	0.35	0.48062	0.35	0.389937	0.4965	0.402597	0.35	0.4	0.35	0.521008	0.55199		0.306931	0.35	0.508197	0.617968	0.405229	0.394926	0.375758	0.809046	0.427586	0.370047	0.382716	0.515575	0.333333	0.575361		0.248996	0.35	0.466165	0.47419	0.392405	0.35	0.466165	0.483805	0.508197	0.513555	0.508197	0.581553	0.459259	0.477097
0.344262	0.35	0.456522	0.35	0.488372	0.35	0.396226	0.500007	0.409091	0.35	0.406452	0.35	0.529412	0.56		0.311881	0.35	0.516393	0.619248	0.411765	0.396324	0.381818	0.812921	0.434483	0.375339	0.388889	0.517754	0.33871	0.578221		0.253012	0.35	0.473684	0.496018	0.398734	0.35	0.473684	0.512604	0.516393	0.515403	0.516393	0.581777	0.466667	0.485324
0.349727	0.35	0.463768	0.35	0.496124	0.35	0.402516	0.510181	0.415584	0.35	0.412903	0.35	0.537815	0.566562		0.316832	0.35	0.52459	0.633945	0.418301	0.40617	0.387879	0.826382	0.441379	0.389468	0.395062	0.53771	0.344086	0.581667		0.257028	0.35	0.481203	0.521942	0.405063	0.35	0.481203	0.520923	0.52459	0.525388	0.52459	0.589839	0.474074	0.487662
0.355191	0.35	0.471014	0.35	0.503876	0.35	0.408805	0.510358	0.422078	0.35	0.419355	0.35	0.546218	0.569965		0.321782	0.35	0.532787	0.637534	0.424837	0.435778	0.393939	0.844938	0.448276	0.390742	0.401235	0.546886	0.349462	0.587792		0.261044	0.35	0.488722	0.533137	0.411392	0.35	0.488722	0.532285	0.532787	0.5356	0.532787	0.608247	0.481481	0.491827
0.360656	0.35	0.478261	0.35	0.511628	0.35	0.415094	0.510453	0.428571	0.35	0.425806	0.35	0.554622	0.58107		0.326733	0.35	0.540984	0.64778	0.431373	0.44122	0.4	0.865646	0.455172	0.395782	0.407407	0.55046	0.354839	0.59194		0.26506	0.35	0.496241	0.536578	0.417722	0.35	0.496241	0.541216	0.540984	0.540335	0.540984	0.622999	0.488889	0.499141
0.36612	0.35	0.485507	0.35	0.51938	0.35	0.421384	0.517976	0.435065	0.35	0.432258	0.35	0.563025	0.582141		0.331683	0.35	0.54918	0.649069	0.437908	0.4429	0.406061	0.866922	0.462069	0.405874	0.41358	0.554615	0.360215	0.593736		0.269076	0.35	0.503759	0.564371	0.424051	0.35	0.503759	0.543756	0.54918	0.546498	0.54918	0.623666	0.496296	0.501597
0.371585	0.35	0.492754	0.35	0.527132	0.35	0.427673	0.52454	0.441558	0.35	0.43871	0.35	0.571429	0.587905		0.336634	0.35	0.557377	0.654679	0.444444	0.443316	0.412121	0.867514	0.468966	0.407454	0.419753	0.55781	0.365591	0.59394		0.273092	0.35	0.511278	0.576241	0.43038	0.35	0.511278	0.549917	0.557377	0.577021	0.557377	0.658708	0.503704	0.50795
0.377049	0.35	0.5	0.35	0.534884	0.35	0.433962	0.524965	0.448052	0.35	0.445161	0.35	0.579832	0.594048		0.341584	0.35	0.565574	0.659528	0.45098	0.447569	0.418182	0.868898	0.475862	0.412783	0.425926	0.559114	0.370968	0.594045		0.277108	0.35	0.518797	0.587966	0.436709	0.35	0.518797	0.550649	0.565574	0.59352	0.565574	0.66917	0.511111	0.513074
0.382514	0.35	0.507246	0.35	0.542636	0.35	0.440252	0.528546	0.454545	0.35	0.451613	0.35	0.588235	0.617328		0.346535	0.35	0.57377	0.660766	0.457516	0.452183	0.424242	0.872254	0.482759	0.41293	0.432099	0.568356	0.376344	0.594327		0.281124	0.35	0.526316	0.601996	0.443038	0.35	0.526316	0.606512	0.57377	0.609619	0.57377	0.67797	0.518519	0.520987
0.387978	0.35	0.514493	0.35	0.550388	0.35	0.446541	0.528999	0.461039	0.35	0.458065	0.35	0.596639	0.63		0.351485	0.35	0.581967	0.672035	0.464052	0.453176	0.430303	0.874589	0.489655	0.413472	0.438272	0.571254	0.38172	0.597683		0.285141	0.35	0.533835	0.602594	0.449367	0.35	0.533835	0.615933	0.581967	0.673678	0.581967	0.679441	0.525926	0.523357
0.393443	0.35	0.521739	0.35	0.55814	0.35	0.45283	0.534655	0.467532	0.35	0.464516	0.35	0.605042	0.633634		0.356436	0.35	0.590164	0.693432	0.470588	0.462046	0.436364	0.887885	0.496552	0.423912	0.444444	0.583155	0.387097	0.6		0.289157	0.35	0.541353	0.603042	0.455696	0.35	0.541353	0.618189	0.590164	0.678741	0.590164	0.680008	0.533333	0.529444
0.398907	0.35	0.528986	0.35	0.565891	0.35	0.459119	0.53483	0.474026	0.35	0.470968	0.35	0.613445	0.639977		0.361386	0.35	0.598361	0.7	0.477124	0.466855	0.442424	0.900055	0.503448	0.428466	0.450617	0.592284	0.392473	0.60889		0.293173	0.35	0.548872	0.607085	0.462025	0.35	0.548872	0.618975	0.598361	0.695996	0.598361	0.692429	0.540741	0.53196
0.404372	0.35	0.536232	0.35	0.573643	0.35	0.465409	0.535	0.480519	0.35	0.477419	0.35	0.621849	0.643915		0.366337	0.35	0.606557	0.70524	0.48366	0.46736	0.448485	0.901057	0.510345	0.430737	0.45679	0.595917	0.397849	0.611881		0.297189	0.35	0.556391	0.613266	0.468354	0.35	0.556391	0.620687	0.606557	0.698166	0.606557	0.700554	0.548148	0.546325
0.409836	0.35	0.543478	0.351274	0.581395	0.35	0.471698	0.538155	0.487013	0.35	0.483871	0.35	0.630252	0.65356		0.371287	0.35	0.614754	0.708448	0.490196	0.470581	0.454545	0.905205	0.517241	0.433044	0.462963	0.596997	0.403226	0.614127		0.301205	0.35	0.56391	0.624415	0.474684	0.35	0.56391	0.64	0.614754	0.716644	0.614754	0.711486	0.555556	0.548008
0.415301	0.35	0.550725	0.356964	0.589147	0.35	0.477987	0.543909	0.493506	0.35	0.490323	0.35	0.638655	0.656975		0.376238	0.35	0.622951	0.74486	0.496732	0.476409	0.460606	0.92251	0.524138	0.434426	0.469136	0.597024	0.408602	0.627745		0.305221	0.35	0.571429	0.639239	0.481013	0.35	0.571429	0.653999	0.622951	0.729959	0.622951	0.712319	0.562963	0.548577
0.420765	0.35	0.557971	0.363548	0.596899	0.35	0.484277	0.552139	0.5	0.35	0.496774	0.35	0.647059	0.663429		0.381188	0.35	0.631148	0.753849	0.503268	0.478915	0.466667	0.922603	0.531034	0.439434	0.475309	0.601014	0.413978	0.629512		0.309237	0.35	0.578947	0.643	0.487342	0.35	0.578947	0.654516	0.631148	0.731715	0.631148	0.721566	0.57037	0.554533
0.42623	0.35	0.565217	0.375554	0.604651	0.35	0.490566	0.559508	0.506494	0.35	0.503226	0.35	0.655462	0.670149		0.386139	0.35	0.639344	0.755679	0.509804	0.479121	0.472727	0.936401	0.537931	0.441655	0.481481	0.617742	0.419355	0.63826		0.313253	0.35	0.586466	0.643529	0.493671	0.35	0.586466	0.656163	0.639344	0.742282	0.639344	0.731319	0.577778	0.556584
0.431694	0.35	0.572464	0.377665	0.612403	0.35	0.496855	0.561234	0.512987	0.35	0.509677	0.35	0.663866	0.691243		0.391089	0.35	0.647541	0.772	0.51634	0.480256	0.478788	0.940731	0.544828	0.441835	0.487654	0.628515	0.424731	0.641374		0.317269	0.35	0.593985	0.649737	0.5	0.35	0.593985	0.675843	0.647541	0.782436	0.647541	0.733991	0.585185	0.560963
0.437158	0.35	0.57971	0.38	0.620155	0.35	0.503145	0.56543	0.519481	0.35	0.516129	0.35	0.672269	0.700344		0.39604	0.35	0.655738	0.777887	0.522876	0.481163	0.484848	0.965733	0.551724	0.446079	0.493827	0.629512	0.430108	0.64221		0.321285	0.35	0.601504	0.65151	0.506329	0.35	0.601504	0.684345	0.655738	0.8	0.655738	0.736291	0.592593	0.580493
0.442623	0.35	0.586957	0.38	0.627907	0.35	0.509434	0.565851	0.525974	0.35	0.522581	0.35	0.680672	0.709043		0.40099	0.35	0.663934	0.786999	0.529412	0.487315	0.490909	0.971405	0.558621	0.453913	0.5	0.629577	0.435484	0.643895		0.325301	0.35	0.609023	0.653438	0.512658	0.35	0.609023	0.691974	0.663934	0.824378	0.663934	0.738471	0.6	0.58276
0.448087	0.35	0.594203	0.38	0.635659	0.35	0.515723	0.57	0.532468	0.35	0.529032	0.35	0.689076	0.711063		0.405941	0.35	0.672131	0.811478	0.535948	0.48749	0.49697	0.97178	0.565517	0.457548	0.506173	0.632024	0.44086	0.64767		0.329317	0.35	0.616541	0.669668	0.518987	0.35	0.616541	0.694456	0.672131	0.851919	0.672131	0.747255	0.607407	0.588248
0.453552	0.35	0.601449	0.382257	0.643411	0.35	0.522013	0.581457	0.538961	0.35	0.535484	0.35	0.697479	0.71842		0.410891	0.35	0.680328	0.812914	0.542484	0.49148	0.50303	0.975925	0.572414	0.46	0.512346	0.632246	0.446237	0.650347		0.333333	0.35	0.62406	0.677283	0.525316	0.35	0.62406	0.69719	0.680328	0.867371	0.680328	0.767194	0.614815	0.603667
0.459016	0.35	0.608696	0.383345	0.651163	0.35	0.528302	0.58346	0.545455	0.35	0.541935	0.35	0.705882	0.731861		0.415842	0.35	0.688525	0.816293	0.54902	0.49165	0.509091	0.979612	0.57931	0.464816	0.518519	0.635624	0.451613	0.652846		0.337349	0.35	0.631579	0.703612	0.531646	0.35	0.631579	0.711495	0.688525	0.887759	0.688525	0.774071	0.622222	0.645135
0.464481	0.35	0.615942	0.389945	0.658915	0.35	0.534591	0.587195	0.551948	0.35	0.548387	0.35	0.714286	0.738353		0.420792	0.35	0.696721	0.816896	0.555556	0.492733	0.515152	0.981418	0.586207	0.469196	0.524691	0.64221	0.456989	0.653353		0.341365	0.35	0.639098	0.746513	0.537975	0.35	0.639098	0.768979	0.696721	0.9	0.696721	0.792987	0.62963	0.645976
0.469945	0.35	0.623188	0.391771	0.666667	0.35	0.540881	0.595899	0.558442	0.35	0.554839	0.35	0.722689	0.781977		0.425743	0.35	0.704918	0.821315	0.562092	0.498257	0.521212	0.982988	0.593103	0.472035	0.530864	0.65056	0.462366	0.654366		0.345382	0.35	0.646617	0.748062	0.544304	0.35	0.646617	0.779363	0.704918	0.956572	0.704918	0.806941	0.637037	0.658473
0.47541	0.35	0.630435	0.397176	0.674419	0.35	0.54717	0.596428	0.564935	0.35	0.56129	0.35	0.731092	0.794438		0.430693	0.35	0.713115	0.831694	0.568627	0.498257	0.527273	0.990664	0.6	0.473294	0.537037	0.656345	0.467742	0.661157		0.349398	0.35	0.654135	0.76777	0.550633	0.35	0.654135	0.815706	0.713115	0.970923	0.713115	0.810591	0.644444	0.69304
0.480874	0.35	0.637681	0.398114	0.682171	0.35	0.553459	0.599864	0.571429	0.35	0.567742	0.35	0.739496	0.801715		0.435644	0.35	0.721311	0.835294	0.575163	0.502378	0.533333	0.998408	0.606897	0.479099	0.54321	0.680184	0.473118	0.661551		0.353414	0.35	0.661654	0.772682	0.556962	0.35	0.661654	0.841598	0.721311	0.98	0.721311	0.822677	0.651852	0.69499
0.486339	0.35	0.644928	0.398215	0.689922	0.35	0.559748	0.601985	0.577922	0.35	0.574194	0.35	0.747899	0.825202		0.440594	0.35	0.729508	0.865847	0.581699	0.508476	0.539394	1.00165	0.613793	0.479946	0.549383	0.685449	0.478495	0.664003		0.35743	0.35	0.669173	0.781148	0.563291	0.35	0.669173	0.860268	0.729508	1.00415	0.729508	0.85734	0.659259	0.7114
0.491803	0.35	0.652174	0.4	0.697674	0.35	0.566038	0.607245	0.584416	0.35	0.580645	0.35	0.756303	0.825615		0.445545	0.35	0.737705	0.880867	0.588235	0.510348	0.545455	1.01521	0.62069	0.482279	0.555556	0.68722	0.483871	0.669547		0.361446	0.35	0.676692	0.81697	0.56962	0.35	0.676692	0.889184	0.737705	1.03	0.737705	0.857923	0.666667	0.747725
0.497268	0.35	0.65942	0.400303	0.705426	0.35	0.572327	0.609932	0.590909	0.35	0.587097	0.35	0.764706	0.831975		0.450495	0.35	0.745902	0.891705	0.594771	0.511446	0.551515	1.03768	0.627586	0.485767	0.561728	0.6906	0.489247	0.674688		0.365462	0.35	0.684211	0.825202	0.575949	0.35	0.684211	0.891984	0.745902	1.03523	0.745902	0.869349	0.674074	0.747867
0.502732	0.35	0.666667	0.400783	0.713178	0.35	0.578616	0.611252	0.597403	0.35	0.593548	0.35	0.773109	0.835088		0.455446	0.35	0.754098	0.893557	0.601307	0.512302	0.557576	1.04037	0.634483	0.494368	0.567901	0.6941	0.494624	0.679011		0.369478	0.35	0.691729	0.831867	0.582278	0.35	0.691729	0.892738	0.754098	1.04	0.754098	0.890248	0.681481	0.750697
0.508197	0.35	0.673913	0.405324	0.72093	0.35	0.584906	0.618829	0.603896	0.35	0.6	0.35	0.781513	0.843952		0.460396	0.35	0.762295	0.897031	0.607843	0.518326	0.563636	1.04364	0.641379	0.494903	0.574074	0.700379	0.5	0.686528		0.373494	0.35	0.699248	0.834966	0.588608	0.35	0.699248	0.892797	0.762295	1.04977	0.762295	0.907071	0.688889	0.770943
0.513661	0.35	0.681159	0.408058	0.728682	0.35	0.591195	0.621936	0.61039	0.35	0.606452	0.35	0.789916	0.856944		0.465347	0.35	0.770492	0.935259	0.614379	0.521822	0.569697	1.05102	0.648276	0.50649	0.580247	0.708769	0.505376	0.6941		0.37751	0.35	0.706767	0.84783	0.594937	0.35	0.706767	0.893766	0.770492	1.08668	0.770492	0.921723	0.696296	0.776815
0.519126	0.35	0.688406	0.408712	0.736434	0.35	0.597484	0.632244	0.616883	0.35	0.612903	0.35	0.798319	0.9		0.470297	0.35	0.778689	0.942324	0.620915	0.524768	0.575758	1.05211	0.655172	0.507448	0.58642	0.725975	0.510753	0.701288		0.381526	0.35	0.714286	0.852252	0.601266	0.35	0.714286	0.896416	0.778689	1.09038	0.778689	0.938668	0.703704	0.783447
0.52459	0.35	0.695652	0.414168	0.744186	0.35	0.603774	0.634254	0.623377	0.35	0.619355	0.35	0.806723	0.9		0.475248	0.35	0.786885	0.947746	0.627451	0.525049	0.581818	1.05589	0.662069	0.511062	0.592593	0.732294	0.516129	0.701488		0.385542	0.35	0.721805	0.925277	0.607595	0.35	0.721805	0.901761	0.786885	1.09084	0.786885	0.985846	0.711111	0.787841
0.530055	0.35	0.702899	0.42	0.751938	0.35	0.610063	0.63521	0.62987	0.35	0.625806	0.35	0.815126	0.913044		0.480198	0.35	0.795082	0.959582	0.633987	0.530804	0.587879	1.07	0.668966	0.516267	0.598765	0.739369	0.521505	0.701642		0.389558	0.35	0.729323	0.93657	0.613924	0.353169	0.729323	0.905674	0.795082	1.10331	0.795082	0.993491	0.718519	0.791143
0.535519	0.35	0.710145	0.424799	0.75969	0.35	0.616352	0.638003	0.636364	0.35	0.632258	0.35	0.823529	0.929079		0.485149	0.35	0.803279	1.02147	0.640523	0.531846	0.593939	1.07525	0.675862	0.526591	0.604938	0.739956	0.526882	0.715578		0.393574	0.35	0.736842	0.943226	0.620253	0.353866	0.736842	0.905817	0.803279	1.12174	0.803279	0.996394	0.725926	0.795275
0.540984	0.35	0.717391	0.43	0.767442	0.35	0.622642	0.639757	0.642857	0.35	0.63871	0.35	0.831933	0.930429		0.490099	0.35	0.811475	1.02645	0.647059	0.537136	0.6	1.0763	0.682759	0.533535	0.611111	0.74646	0.532258	0.719526		0.39759	0.35	0.744361	0.994483	0.626582	0.357907	0.744361	0.911635	0.811475	1.15492	0.811475	1.01116	0.733333	0.796941
0.546448	0.35	0.724638	0.43	0.775194	0.35	0.628931	0.648469	0.649351	0.35	0.645161	0.35	0.840336	0.961688		0.49505	0.35	0.819672	1.07844	0.653595	0.538349	0.606061	1.09139	0.689655	0.537875	0.617284	0.749437	0.537634	0.734713		0.401606	0.35	0.75188	1.07308	0.632911	0.370026	0.75188	0.921607	0.819672	1.15621	0.819672	1.04427	0.740741	0.815616
0.551913	0.35	0.731884	0.43	0.782946	0.35	0.63522	0.65449	0.655844	0.35	0.651613	0.35	0.848739	0.966296		0.5	0.35	0.827869	1.10255	0.660131	0.544406	0.612121	1.10151	0.696552	0.541784	0.623457	0.762909	0.543011	0.7403		0.405622	0.35	0.759398	1.07342	0.639241	0.372483	0.759398	0.947004	0.827869	1.16787	0.827869	1.05547	0.748148	0.816249
0.557377	0.35	0.73913	0.43	0.790698	0.35	0.641509	0.654925	0.662338	0.35	0.658065	0.35	0.857143	0.978431		0.50495	0.384075	0.836066	1.12424	0.666667	0.548635	0.618182	1.10156	0.703448	0.543732	0.62963	0.773343	0.548387	0.745674		0.409639	0.35	0.766917	1.075	0.64557	0.374625	0.766917	0.94749	0.836066	1.19	0.836066	1.07044	0.755556	0.818171
0.562842	0.35	0.746377	0.43	0.79845	0.35	0.647799	0.656753	0.668831	0.35	0.664516	0.35	0.865546	1.01458		0.509901	0.385864	0.844262	1.15402	0.673203	0.550953	0.624242	1.10586	0.710345	0.549004	0.635802	0.777992	0.553763	0.75		0.413655	0.35	0.774436	1.07646	0.651899	0.376166	0.774436	0.951427	0.844262	1.22534	0.844262	1.11201	0.762963	0.818972
0.568306	0.35	0.753623	0.43	0.806202	0.35	0.654088	0.659142	0.675325	0.35	0.670968	0.35	0.87395	1.02966		0.514851	0.390235	0.852459	1.15957	0.679739	0.551724	0.630303	1.11283	0.717241	0.557626	0.641975	0.784472	0.55914	0.753666		0.417671	0.35	0.781955	1.0992	0.658228	0.378264	0.781955	0.96	0.852459	1.25237	0.852459	1.14183	0.77037	0.833951
0.57377	0.35	0.76087	0.43	0.813953	0.35	0.660377	0.666003	0.681818	0.35	0.677419	0.395495	0.882353	1.04973		0.519802	0.398497	0.860656	1.16494	0.686275	0.553834	0.636364	1.11527	0.724138	0.560562	0.648148	0.787794	0.564516	0.762728		0.421687	0.35	0.789474	1.09951	0.664557	0.380621	0.789474	0.970758	0.860656	1.25447	0.860656	1.15628	0.777778	0.838228
0.579235	0.35	0.768116	0.447962	0.821705	0.35	0.666667	0.677238	0.688312	0.35	0.683871	0.4	0.890756	1.07567		0.524752	0.402854	0.868852	1.19867	0.69281	0.559483	0.642424	1.11897	0.731034	0.56531	0.654321	0.799107	0.569892	0.770452		0.425703	0.35	0.796992	1.11432	0.670886	0.383402	0.796992	0.974495	0.868852	1.2623	0.868852	1.18633	0.785185	0.851121
0.584699	0.35	0.775362	0.46	0.829457	0.35	0.672956	0.693683	0.694805	0.35	0.690323	0.400285	0.89916	1.08595		0.529703	0.432947	0.877049	1.22648	0.699346	0.57662	0.648485	1.12811	0.737931	0.574487	0.660494	0.812433	0.575269	0.781801		0.429719	0.35	0.804511	1.11728	0.677215	0.393072	0.804511	0.98931	0.877049	1.3151	0.877049	1.19196	0.792593	0.864242
0.590164	0.35	0.782609	0.468577	0.837209	0.35	0.679245	0.69956	0.701299	0.35	0.696774	0.423345	0.907563	1.21325		0.534653	0.437984	0.885246	1.26532	0.705882	0.604833	0.654545	1.14516	0.744828	0.583593	0.666667	0.81569	0.580645	0.785451		0.433735	0.35	0.81203	1.11749	0.683544	0.396508	0.81203	0.997184	0.885246	1.31672	0.885246	1.23	0.8	0.879512
0.595628	0.35	0.789855	0.47	0.844961	0.35	0.685535	0.701353	0.707792	0.35	0.703226	0.445889	0.915966	1.22519		0.539604	0.445075	0.893443	1.27557	0.712418	0.604874	0.660606	1.1456	0.751724	0.584833	0.67284	0.818021	0.586022	0.797959		0.437751	0.35	0.819549	1.13187	0.689873	0.399836	0.819549	1.00372	0.893443	1.32098	0.893443	1.2383	0.807407	0.884944
0.601093	0.35	0.797101	0.471163	0.852713	0.35	0.691824	0.711747	0.714286	0.35	0.709677	0.449627	0.92437	1.25002		0.544554	0.446306	0.901639	1.35614	0.718954	0.604888	0.666667	1.14744	0.758621	0.588518	0.679012	0.821385	0.591398	0.814057		0.441767	0.35	0.827068	1.16088	0.696203	0.404094	0.827068	1.00612	0.901639	1.36139	0.901639	1.26999	0.814815	0.888684
0.606557	0.35	0.804348	0.485887	0.860465	0.35	0.698113	0.720779	0.720779	0.35	0.716129	0.451885	0.932773	1.32885		0.549505	0.447926	0.909836	1.45793	0.72549	0.605074	0.672727	1.17044	0.765517	0.607272	0.685185	0.826678	0.596774	0.818485		0.445783	0.35	0.834586	1.20168	0.702532	0.423159	0.834586	1.01757	0.909836	1.37829	0.909836	1.27799	0.822222	0.891202
0.612022	0.35	0.811594	0.487704	0.868217	0.35	0.704403	0.726676	0.727273	0.35	0.722581	0.453706	0.941176	1.33456		0.554455	0.449945	0.918033	1.60134	0.732026	0.606223	0.678788	1.17423	0.772414	0.612419	0.691358	0.83961	0.602151	0.821385		0.449799	0.35	0.842105	1.2212	0.708861	0.424423	0.842105	1.02209	0.918033	1.37937	0.918033	1.29385	0.82963	0.898934
0.617486	0.35	0.818841	0.502225	0.875969	0.35	0.710692	0.744553	0.733766	0.35	0.729032	0.458229	0.94958	1.39362		0.559406	0.4573	0.92623	1.60769	0.738562	0.607293	0.684848	1.17561	0.77931	0.615036	0.697531	0.841101	0.607527	0.823759		0.453815	0.35	0.849624	1.22871	0.71519	0.425685	0.849624	1.05758	0.92623	1.38467	0.92623	1.31166	0.837037	0.90182
0.622951	0.35	0.826087	0.503025	0.883721	0.35	0.716981	0.7512	0.74026	0.353838	0.735484	0.461191	0.957983	1.42857		0.564356	0.45821	0.934426	1.67021	0.745098	0.607596	0.690909	1.185	0.786207	0.630807	0.703704	0.86	0.612903	0.841991		0.457831	0.35	0.857143	1.24478	0.721519	0.427198	0.857143	1.05859	0.934426	1.38648	0.934426	1.31203	0.844444	0.913282
0.628415	0.35	0.833333	0.526696	0.891473	0.35	0.72327	0.763434	0.746753	0.362021	0.741935	0.464964	0.966387	1.43062		0.569307	0.465762	0.942623	2.03593	0.751634	0.612549	0.69697	1.1883	0.793103	0.638804	0.709877	0.875311	0.61828	0.86516		0.461847	0.35	0.864662	1.25591	0.727848	0.432207	0.864662	1.06307	0.942623	1.40216	0.942623	1.31995	0.851852	0.920933
0.63388	0.35	0.84058	0.53	0.899225	0.35	0.72956	0.764549	0.753247	0.363705	0.748387	0.469754	0.97479	1.44095		0.574257	0.466598	0.95082	2.07435	0.75817	0.62	0.70303	1.20615	0.8	0.640406	0.716049	0.912196	0.623656	0.878982		0.465863	0.35	0.87218	1.27059	0.734177	0.437107	0.87218	1.08248	0.95082	1.51446	0.95082	1.34489	0.859259	0.930941
0.639344	0.35	0.847826	0.53	0.906977	0.386744	0.735849	0.781487	0.75974	0.386419	0.754839	0.47	0.983193	1.68767		0.579208	0.466606	0.959016	2.10497	0.764706	0.63	0.709091	1.20779	0.806897	0.64073	0.722222	0.915951	0.629032	0.895784		0.46988	0.35	0.879699	1.28053	0.740506	0.441246	0.879699	1.1147	0.959016	1.61862	0.959016	1.40639	0.866667	0.934531
0.644809	0.35	0.855072	0.54	0.914729	0.41	0.742138	0.788014	0.766234	0.405454	0.76129	0.47271	0.991597	1.7		0.584158	0.468562	0.967213	2.13596	0.771242	0.630792	0.715152	1.21371	0.813793	0.641582	0.728395	0.941486	0.634409	0.9		0.473896	0.35	0.887218	1.29009	0.746835	0.441869	0.887218	1.11538	0.967213	1.63792	0.967213	1.47544	0.874074	0.946132
0.650273	0.35	0.862319	0.555918	0.922481	0.439135	0.748428	0.789639	0.772727	0.408091	0.767742	0.473501	1	2.58911		0.589109	0.472401	0.97541	2.28825	0.777778	0.633355	0.721212	1.22934	0.82069	0.658371	0.734568	0.945945	0.639785	0.91968		0.477912	0.35	0.894737	1.29417	0.753165	0.450395	0.894737	1.13124	0.97541	1.66855	0.97541	1.49032	0.881481	0.948359
0.655738	0.35	0.869565	0.565422	0.930233	0.444987	0.754717	0.790252	0.779221	0.423522	0.774194	0.498451				0.594059	0.473974	0.983607	2.47717	0.784314	0.643366	0.727273	1.23947	0.827586	0.659352	0.740741	0.96366	0.645161	0.921066		0.481928	0.35	0.902256	1.32302	0.759494	0.452626	0.902256	1.15491	0.983607	1.66926	0.983607	1.58213	0.888889	0.961835
0.661202	0.35	0.876812	0.576105	0.937984	0.45	0.761006	0.793062	0.785714	0.432345	0.780645	0.500898				0.59901	0.475628	0.991803	2.57912	0.79085	0.644056	0.733333	1.24215	0.834483	0.675134	0.746914	0.965154	0.650538	0.922114		0.485944	0.35	0.909774	1.40238	0.765823	0.456019	0.909774	1.15683	0.991803	2.38083	0.991803	1.65605	0.896296	0.978252
0.666667	0.35	0.884058	0.577167	0.945736	0.513784	0.767296	0.79967	0.792208	0.43284	0.787097	0.509019				0.60396	0.477021	1	2.75917	0.797386	0.657999	0.739394	1.24685	0.841379	0.680454	0.753086	0.97	0.655914	0.935309		0.48996	0.35	0.917293	1.40514	0.772152	0.456549	0.917293	1.17141	1	2.58397	1	2.49642	0.903704	0.982719
0.672131	0.35	0.891304	0.580408	0.953488	0.530398	0.773585	0.8	0.798701	0.438934	0.793548	0.548992				0.608911	0.479024			0.803922	0.659144	0.745455	1.25025	0.848276	0.686105	0.759259	0.974538	0.66129	0.945015		0.493976	0.35	0.924812	1.4395	0.778481	0.458419	0.924812	1.20381					0.911111	1.05094
0.677596	0.35	0.898551	0.67	0.96124	0.544107	0.779874	0.800352	0.805195	0.445889	0.8	0.556946				0.613861	0.479107			0.810458	0.661431	0.751515	1.25397	0.855172	0.696479	0.765432	1.04144	0.666667	0.97		0.497992	0.35	0.932331	1.45562	0.78481	0.464152	0.932331	1.25313					0.918519	1.08868
0.68306	0.35	0.905797	0.67	0.968992	0.547409	0.786164	0.808956	0.811688	0.449627	0.806452	0.574099				0.618812	0.481312			0.816993	0.666671	0.757576	1.28586	0.862069	0.705365	0.771605	1.06293	0.672043	0.970161		0.502008	0.35	0.93985	1.5037	0.791139	0.469564	0.93985	1.29053					0.925926	1.09953
0.688525	0.35	0.913043	0.721765	0.976744	0.573176	0.792453	0.824152	0.818182	0.455371	0.812903	0.594666				0.623762	0.481738			0.823529	0.67596	0.763636	1.29088	0.868966	0.737971	0.777778	1.06633	0.677419	0.973165		0.506024	0.35	0.947368	1.50726	0.797468	0.475736	0.947368	1.29593					0.933333	1.10889
0.693989	0.35	0.92029	0.732716	0.984496	0.643254	0.798742	0.827427	0.824675	0.457465	0.819355	0.598117				0.628713	0.482841			0.830065	0.676729	0.769697	1.29398	0.875862	0.742199	0.783951	1.06763	0.682796	0.981432		0.51004	0.35	0.954887	1.56023	0.803797	0.476578	0.954887	1.30303					0.940741	1.11102
0.699454	0.35	0.927536	0.741824	0.992248	0.749671	0.805031	0.852307	0.831169	0.461191	0.825806	0.62				0.633663	0.484064			0.836601	0.722634	0.775758	1.30085	0.882759	0.774196	0.790123	1.10127	0.688172	0.988244		0.514056	0.35	0.962406	1.56824	0.810127	0.48724	0.962406	1.35398					0.948148	1.17441
0.704918	0.35	0.934783	0.761789	1	0.795143	0.811321	0.853283	0.837662	0.469754	0.832258	0.633904				0.638614	0.486693			0.843137	0.722776	0.781818	1.30445	0.889655	0.793302	0.796296	1.10186	0.693548	0.99173		0.518072	0.35	0.969925	1.59539	0.816456	0.490687	0.969925	1.37134					0.955556	1.19807
0.710383	0.35	0.942029	0.76282			0.81761	0.858462	0.844156	0.473501	0.83871	0.641213				0.643564	0.489575			0.849673	0.752321	0.787879	1.30778	0.896552	0.798774	0.802469	1.10324	0.698925	0.993877		0.522088	0.35	0.977444	1.61771	0.822785	0.505898	0.977444	1.39637					0.962963	1.22684
0.715847	0.35	0.949275	0.9			0.823899	0.86	0.850649	0.485443	0.845161	0.66171				0.648515	0.491116			0.856209	0.789832	0.793939	1.31948	0.903448	0.807514	0.808642	1.11572	0.704301	0.997032		0.526104	0.35	0.984962	1.70113	0.829114	0.50844	0.984962	1.47793					0.97037	1.24262
0.721311	0.35	0.956522	0.924902			0.830189	0.861802	0.857143	0.487977	0.851613	0.667884				0.653465	0.494353			0.862745	0.793225	0.8	1.33108	0.910345	0.808699	0.814815	1.11957	0.709677	1		0.53012	0.35	0.992481	1.76955	0.835443	0.525101	0.992481	1.57005					0.977778	1.50994
0.726776	0.35	0.963768	1.01582			0.836478	0.88341	0.863636	0.491389	0.858065	0.678975				0.658416	0.498728			0.869281	0.799734	0.806061	1.33703	0.917241	0.812993	0.820988	1.12	0.715054	1.00107		0.534137	0.35	1	1.84777	0.841772	0.53364	1	2.06497					0.985185	1.58076
0.73224	0.35	0.971014	1.0426			0.842767	0.892034	0.87013	0.51342	0.864516	0.696545				0.663366	0.499281			0.875817	0.81799	0.812121	1.36337	0.924138	0.854319	0.82716	1.12134	0.72043	1.01688		0.538153	0.35			0.848101	0.542244							0.992593	1.80591
0.737705	0.35	0.978261	1.08			0.849057	0.900155	0.876623	0.516899	0.870968	0.728114				0.668317	0.5			0.882353	0.820783	0.818182	1.38988	0.931034	0.866465	0.833333	1.12375	0.725806	1.01876		0.542169	0.35			0.85443	0.54261							1	1.88107
0.743169	0.35	0.985507	1.24784			0.855346	0.948049	0.883117	0.523543	0.877419	0.748427				0.673267	0.501469			0.888889	0.829614	0.824242	1.41215	0.937931	0.880143	0.839506	1.12904	0.731183	1.02259		0.546185	0.35			0.860759	0.54372
0.748634	0.35	0.992754	2.02626			0.861635	0.954371	0.88961	0.532779	0.883871	0.761805				0.678218	0.504804			0.895425	0.851765	0.830303	1.42703	0.944828	0.918813	0.845679	1.14751	0.736559	1.05261		0.550201	0.35			0.867089	0.566367
0.754098	0.35	1	6.46647			0.867925	0.969949	0.896104	0.537764	0.890323	0.823694				0.683168	0.505666			0.901961	0.855356	0.836364	1.43876	0.951724	0.923643	0.851852	1.20813	0.741935	1.06072		0.554217	0.35			0.873418	0.572117
0.759563	0.35					0.874214	1.00913	0.902597	0.548992	0.896774	0.841234				0.688119	0.508321			0.908497	0.859209	0.842424	1.47984	0.958621	1.05776	0.858025	1.22541	0.747312	1.07813		0.558233	0.35			0.879747	0.580897
0.765027	0.35					0.880503	1.02515	0.909091	0.555563	0.903226	0.857923				0.693069	0.514754			0.915033	0.866477	0.848485	1.48039	0.965517	1.12437	0.864198	1.23013	0.752688	1.09183		0.562249	0.35			0.886076	0.599974
0.770492	0.35					0.886792	1.03605	0.915584	0.594666	0.909677	0.859529				0.69802	0.515259			0.921569	0.881376	0.854545	1.49428	0.972414	1.31776	0.87037	1.24146	0.758065	1.12401		0.566265	0.35			0.892405	0.61912
0.775956	0.35					0.893082	1.05108	0.922078	0.596596	0.916129	0.918974				0.70297	0.515641			0.928105	0.895444	0.860606	1.50227	0.97931	1.575	0.876543	1.28592	0.763441	1.12768		0.570281	0.35			0.898734	0.619497
0.781421	0.35					0.899371	1.0574	0.928571	0.601523	0.922581	0.998165				0.707921	0.518446			0.934641	0.93971	0.866667	1.59415	0.986207	1.71005	0.882716	1.28724	0.768817	1.15098		0.574297	0.35			0.905063	0.667567
0.786885	0.35					0.90566	1.11766	0.935065	0.612031	0.929032	1.01288				0.712871	0.532209			0.941176	0.993717	0.872727	1.6089	0.993103	1.89729	0.888889	1.30766	0.774194	1.17764		0.578313	0.35			0.911392	0.704782
0.79235	0.35					0.91195	1.1934	0.941558	0.622754	0.935484	1.01565				0.717822	0.532866			0.947712	1.01321	0.878788	1.64436	1	1.99131	0.895062	1.32548	0.77957	1.19787		0.582329	0.35			0.917722	0.737265
0.797814	0.35					0.918239	1.21385	0.948052	0.628419	0.941935	1.0195				0.722772	0.532926			0.954248	1.03656	0.884848	1.66104			0.901235	1.3784	0.784946	1.2		0.586345	0.35			0.924051	0.802483
0.803279	0.35					0.924528	1.21921	0.954545	0.629129	0.948387	1.07978				0.727723	0.534709			0.960784	1.04397	0.890909	1.66917			0.907407	1.41979	0.790323	1.22757		0.590361	0.35			0.93038	0.839886
0.808743	0.35					0.930818	1.31306	0.961039	0.630218	0.954839	1.19606				0.732673	0.535052			0.96732	1.05672	0.89697	1.6967			0.91358	1.42643	0.795699	1.23711		0.594378	0.35			0.936709	0.850865
0.814208	0.35					0.937107	1.3805	0.967532	0.647452	0.96129	1.21136				0.737624	0.536333			0.973856	1.0761	0.90303	1.71836			0.919753	1.4726	0.801075	1.24565		0.598394	0.366585			0.943038	0.854115
0.819672	0.35					0.943396	1.39068	0.974026	0.7893	0.967742	1.25283				0.742574	0.541947			0.980392	1.13852	0.909091	1.77			0.925926	1.4777	0.806452	1.2592		0.60241	0.368373			0.949367	0.869444
0.825137	0.35					0.949686	1.4	0.980519	0.841234	0.974194	1.43325				0.747525	0.547087			0.986928	1.53505	0.915152	1.79583			0.932099	1.57513	0.811828	1.26		0.606426	0.375638			0.955696	0.903094
0.830601	0.35					0.955975	1.43713	0.987013	0.844173	0.980645	1.76208				0.752475	0.548528			0.993464	1.67992	0.921212	1.85112			0.938272	1.64332	0.817204	1.27679		0.610442	0.376266			0.962025	0.919356
0.836066	0.35					0.962264	1.43976	0.993506	1.15181	0.987097	1.79688				0.757426	0.560027			1	1.73819	0.927273	1.87546			0.944444	1.66788	0.822581	1.29134		0.614458	0.38186			0.968354	0.989067
0.84153	0.35					0.968553	1.53489	1	1.2616	0.993548	1.8				0.762376	0.5627					0.933333	1.95257			0.950617	1.77735	0.827957	1.3		0.618474	0.383292			0.974684	0.996853
0.846995	0.35					0.974843	1.64216			1	2.23309				0.767327	0.56473					0.939394	2.12153			0.95679	1.78625	0.833333	1.31715		0.62249	0.38567			0.981013	1.11385
0.852459	0.35					0.981132	1.66956								0.772277	0.566025					0.945455	2.27223			0.962963	1.9581	0.83871	1.32346		0.626506	0.389253			0.987342	1.18675
0.857923	0.35					0.987421	2.32735								0.777228	0.566306					0.951515	2.35746			0.969136	1.96628	0.844086	1.34713		0.630522	0.393928			0.993671	1.19325
0.863388	0.35					0.993711	2.3295								0.782178	0.567617					0.957576	2.41617			0.975309	1.979	0.849462	1.41184		0.634538	0.396068			1	1.53027
0.868852	0.35					1	2.97266								0.787129	0.580114					0.963636	2.41938			0.981481	2.0194	0.854839	1.43443		0.638554	0.40232
0.874317	0.35														0.792079	0.588044					0.969697	2.43249			0.987654	2.02407	0.860215	1.44148		0.64257	0.406707
0.879781	0.35														0.79703	0.589587					0.975758	2.44463			0.993827	2.21723	0.865591	1.44685		0.646586	0.417069
0.885246	0.35														0.80198	0.597564					0.981818	2.6516			1	2.26682	0.870968	1.44738		0.650602	0.417246
0.89071	0.35														0.806931	0.599075					0.987879	2.67741					0.876344	1.50828		0.654618	0.419046
0.896175	0.35														0.811881	0.599731					0.993939	2.8884					0.88172	1.53119		0.658635	0.426162
0.901639	0.35														0.816832	0.6					1	3.04579					0.887097	1.53501		0.662651	0.428241
0.907104	0.35														0.821782	0.602496											0.892473	1.55897		0.666667	0.430892
0.912568	0.402374														0.826733	0.602638											0.897849	1.56441		0.670683	0.432613
0.918033	0.41														0.831683	0.607712											0.903226	1.56741		0.674699	0.434751
0.923497	0.412702														0.836634	0.624199											0.908602	1.57		0.678715	0.439501
0.928962	0.413609														0.841584	0.628453											0.913978	1.57598		0.682731	0.439923
0.934426	0.445603														0.846535	0.630447											0.919355	1.67708		0.686747	0.441231
0.939891	0.452891														0.851485	0.642904											0.924731	1.67734		0.690763	0.445447
0.945355	0.45684														0.856436	0.647399											0.930108	1.6818		0.694779	0.448421
0.95082	0.459694														0.861386	0.662875											0.935484	1.69379		0.698795	0.459669
0.956284	0.470761														0.866337	0.665397											0.94086	1.84683		0.702811	0.459832
0.961749	0.473903														0.871287	0.671467											0.946237	1.86		0.706827	0.465458
0.967213	0.494436														0.876238	0.676707											0.951613	1.98239		0.710843	0.467755
0.972678	0.49519														0.881188	0.677702											0.956989	2.03926		0.714859	0.469103
0.978142	0.497859														0.886139	0.685656											0.962366	2.0487		0.718876	0.469681
0.983607	0.546267														0.891089	0.704515											0.967742	2.06337		0.722892	0.471051
0.989071	0.548721														0.89604	0.722476											0.973118	2.15355		0.726908	0.478612
0.994536	0.600858														0.90099	0.730441											0.978495	2.18249		0.730924	0.483255
1	0.858736														0.905941	0.771018											0.983871	2.70258		0.73494	0.484395
															0.910891	0.772221											0.989247	2.71972		0.738956	0.491205
															0.915842	0.792917											0.994624	2.89377		0.742972	0.49149
															0.920792	0.808481											1	3.03544		0.746988	0.498608
															0.925743	0.832311														0.751004	0.499129
															0.930693	0.845583														0.75502	0.502322
															0.935644	0.848687														0.759036	0.504137
															0.940594	0.85301														0.763052	0.504729
															0.945545	0.87383														0.767068	0.510926
															0.950495	0.88548														0.771084	0.513662
															0.955446	0.903247														0.7751	0.532641
															0.960396	0.952059														0.779116	0.538626
															0.965347	0.955105														0.783133	0.541889
															0.970297	0.968162														0.787149	0.561056
															0.975248	1.2174														0.791165	0.567554
															0.980198	1.24321														0.795181	0.572928
															0.985149	1.30521														0.799197	0.579713
															0.990099	1.42312														0.803213	0.580424
															0.99505	1.46502														0.807229	0.581939
															1	1.49173														0.811245	0.582056
																														0.815261	0.583298
																														0.819277	0.59143
																														0.823293	0.592816
																														0.827309	0.593448
																														0.831325	0.597728
																														0.835341	0.605809
																														0.839357	0.608423
																														0.843373	0.630581
																														0.84739	0.632698
																														0.851406	0.636218
																														0.855422	0.639885
																														0.859438	0.662368
																														0.863454	0.673825
																														0.86747	0.677878
																														0.871486	0.67883
																														0.875502	0.679601
																														0.879518	0.679768
																														0.883534	0.691989
																														0.88755	0.696723
																														0.891566	0.7
																														0.895582	0.718021
																														0.899598	0.722623
																														0.903614	0.733444
																														0.907631	0.733459
																														0.911647	0.737096
																														0.915663	0.754185
																														0.919679	0.776853
																														0.923695	0.78104
																														0.927711	0.781129
																														0.931727	0.790163
																														0.935743	0.795998
																														0.939759	0.800717
																														0.943775	0.807064
																														0.947791	0.843514
																														0.951807	0.84582
																														0.955823	0.85
																														0.959839	0.899241
																														0.963855	0.955842
																														0.967871	0.978414
																														0.971888	0.992937
																														0.975904	1.00124
																														0.97992	1.00589
																														0.983936	1.00649
																														0.987952	1.02315
																														0.991968	1.03122
																														0.995984	1.14321
																														1	1.16547
