# Supplementary material for: Chromosome-associated RNA–protein complexes promote pairing of homologous chromosomes during meiosis in Schizosaccharomyces pombe
Source: Nat Commun. 2019 Dec 6;10:5598. doi: 10.1038/s41467-019-13609-0 (PMC6898681; doi:10.1038/s41467-019-13609-0)
Supplement: Supplementary file 12 — Source Data [file 41467_2019_13609_MOESM12_ESM.zip › 203434_3_data_set_4201425_q0n67g (1).xlsx]

## Sheet: Fig.3
			Cell number									Cell number								Cell number
sme2 probe		WT	p1+p2	s2	s2	s0			omt3 probe		WT	p1+p2	s2	s2	s0		lncRNA584 probe		WT	p1+p2	s2	s2	s0
		Exp1	164	10	3	0					Exp1	131	44	4	1				Exp1	55	9	8	4
		Exp2	62	3	1	0					Exp2	124	39	7	1				Exp2	80	11	12	23
		Exp3	146	7	7	1					Exp3	84	23	4	1				Exp3	98	22	12	14
sme2 probe		rhn1-	p1+p2	s2	s2	s0			omt3 probe		rhn1-	p1	s2	s2	s0		lncRNA584 probe		rhn1-	p1	s2	s2	s0
		Exp1	49	26	7	1					Exp1	39	29	35	7				Exp1	62	51	29	10
		Exp2	46	22	9	0					Exp2	29	27	36	22				Exp2	38	19	12	5
		Exp3	53	18	25	5													Exp3	33	8	20	8
sme2 probe		seb1-	p1+p2	s2	s2	s0			omt3 probe		seb1-	p1	s2	s2	s0		lncRNA584 probe		seb1-	p1	s2	s2	s0
		Exp1	89	8	11	3					Exp1	6	0	6	55				Exp1	8	2	11	41
		Exp2	78	6	20	3					Exp2	3	2	7	53				Exp2	10	5	5	68
		Exp3	37	6	16	1					Exp3	17	9	15	73				Exp3	1	0	8	47
sme2 probe		pab2-	p1+p2	s2	s2	s0			omt3 probe		pab2-	p1	s2	s2	s0		lncRNA584 probe		pab2-	p1	s2	s2	s0
		Exp1	57	28	16	0					Exp1	34	6	13	13				Exp1	31	6	10	12
