# Supplementary material for: Chromosome-associated RNA–protein complexes promote pairing of homologous chromosomes during meiosis in Schizosaccharomyces pombe
Source: Nat Commun. 2019 Dec 6;10:5598. doi: 10.1038/s41467-019-13609-0 (PMC6898681; doi:10.1038/s41467-019-13609-0)
Supplement: Supplementary file 12 — Source Data [file 41467_2019_13609_MOESM12_ESM.zip › 203434_3_data_set_4201426_q0n67g (1).xlsx]

## Sheet: Fig.1b&SupFig3-stage1
Percentile Rank (P.R.) of Distances (Dis.) between sme2 loci in horsetail stage 1
WT (40 cells)		rhn1- (31 cells)		seb1- (30 cells)		pab2- (46 cells)		ctf1- (27 cells)		pcf11- (25 cells)		rna15- (18 cells)		rcd1-(27 cells)		nab3- (26 cells)		rmn1- (26 cells)
P.R.	Dis.	P.R.	Dis.	P.R.	Dis.	P.R.	Dis.	P.R.	Dis.	P.R.	Dis.	P.R.	Dis.	P.R.	Dis.	P.R.	Dis.	P.R.	Dis.
0.00537634	0.35	0.00649351	0.35	0.00649351	0.35	0.00416667	0.35	0.00564972	0.35	0.00584795	0.35	0.00813008	0.35	0.00689655	0.35	0.00735294	0.35	0.0078125	0.35
0.0107527	0.35	0.012987	0.35	0.012987	0.35	0.00833333	0.35	0.0112994	0.35	0.0116959	0.35	0.0162602	0.35	0.0137931	0.35	0.0147059	0.35	0.015625	0.35
0.016129	0.35	0.0194805	0.35	0.0194805	0.35	0.0125	0.35	0.0169492	0.35	0.0175439	0.35	0.0243902	0.35	0.0206897	0.35	0.0220588	0.35	0.0234375	0.35
0.0215054	0.35	0.025974	0.35	0.025974	0.35	0.0166667	0.35	0.0225989	0.35	0.0233918	0.35	0.0325203	0.35	0.0275862	0.35	0.0294118	0.35	0.03125	0.35
0.0268817	0.35	0.0324675	0.35	0.0324675	0.35	0.0208333	0.35	0.0282486	0.35	0.0292398	0.35	0.0406504	0.35	0.0344828	0.35	0.0367647	0.35	0.0390625	0.35
0.0322581	0.35	0.038961	0.35	0.038961	0.35	0.025	0.35	0.0338983	0.35	0.0350877	0.35	0.0487805	0.35	0.0413793	0.35	0.0441176	0.35	0.046875	0.35
0.0376344	0.35	0.0454545	0.35	0.0454545	0.35	0.0291667	0.35	0.039548	0.35	0.0409357	0.35	0.0569106	0.35	0.0482759	0.35	0.0514706	0.35	0.0546875	0.35
0.0430108	0.35	0.0519481	0.35	0.0519481	0.35	0.0333333	0.35	0.0451977	0.35	0.0467836	0.35	0.0650407	0.35	0.0551724	0.35	0.0588235	0.35	0.0625	0.35
0.0483871	0.35	0.0584416	0.35	0.0584416	0.35	0.0375	0.35	0.0508475	0.35	0.0526316	0.35	0.0731707	0.35	0.062069	0.35	0.0661765	0.35	0.0703125	0.35
0.0537634	0.35	0.0649351	0.35	0.0649351	0.35	0.0416667	0.35	0.0564972	0.35	0.0584795	0.35	0.0813008	0.35	0.0689655	0.35	0.0735294	0.35	0.078125	0.35
0.0591398	0.35	0.0714286	0.35	0.0714286	0.35	0.0458333	0.35	0.0621469	0.35	0.0643275	0.35	0.0894309	0.35	0.0758621	0.35	0.0808824	0.35	0.0859375	0.35
0.0645161	0.35	0.0779221	0.35	0.0779221	0.35	0.05	0.35	0.0677966	0.35	0.0701754	0.35	0.097561	0.35	0.0827586	0.35	0.0882353	0.35	0.09375	0.35
0.0698925	0.35	0.0844156	0.35	0.0844156	0.35	0.0541667	0.35	0.0734463	0.35	0.0760234	0.35	0.105691	0.35	0.0896552	0.35	0.0955882	0.35	0.101562	0.35
0.0752688	0.35	0.0909091	0.35	0.0909091	0.35	0.0583333	0.35	0.079096	0.35	0.0818713	0.35	0.113821	0.35	0.0965517	0.35	0.102941	0.35	0.109375	0.35
0.0806452	0.35	0.0974026	0.35	0.0974026	0.35	0.0625	0.35	0.0847458	0.35	0.0877193	0.35	0.121951	0.35	0.103448	0.35	0.110294	0.35	0.117188	0.35
0.0860215	0.35	0.103896	0.35	0.103896	0.35	0.0666667	0.35	0.0903955	0.35	0.0935673	0.35	0.130081	0.35	0.110345	0.35	0.117647	0.35	0.125	0.35
0.0913978	0.35	0.11039	0.35	0.11039	0.35	0.0708333	0.35	0.0960452	0.35	0.0994152	0.35	0.138211	0.35	0.117241	0.35	0.125	0.35	0.132812	0.35
0.0967742	0.35	0.116883	0.35	0.116883	0.35	0.075	0.35	0.101695	0.35	0.105263	0.35	0.146341	0.35	0.124138	0.35	0.132353	0.35	0.140625	0.35
0.102151	0.35	0.123377	0.35	0.123377	0.35	0.0791667	0.35	0.107345	0.35	0.111111	0.35	0.154472	0.35	0.131034	0.35	0.139706	0.35	0.148438	0.35
0.107527	0.35	0.12987	0.35	0.12987	0.35	0.0833333	0.35	0.112994	0.35	0.116959	0.35	0.162602	0.35	0.137931	0.35	0.147059	0.35	0.15625	0.35
0.112903	0.35	0.136364	0.35	0.136364	0.35	0.0875	0.35	0.118644	0.35	0.122807	0.35	0.170732	0.35	0.144828	0.35	0.154412	0.35	0.164062	0.35
0.11828	0.35	0.142857	0.35	0.142857	0.35	0.0916667	0.35	0.124294	0.35	0.128655	0.35	0.178862	0.35	0.151724	0.35	0.161765	0.35	0.171875	0.35
0.123656	0.35	0.149351	0.35	0.149351	0.35	0.0958333	0.35	0.129944	0.35	0.134503	0.35	0.186992	0.35	0.158621	0.35	0.169118	0.35	0.179688	0.35
0.129032	0.35	0.155844	0.35	0.155844	0.35	0.1	0.35	0.135593	0.35	0.140351	0.35	0.195122	0.35	0.165517	0.35	0.176471	0.35	0.1875	0.35
0.134409	0.35	0.162338	0.35	0.162338	0.35	0.104167	0.35	0.141243	0.35	0.146199	0.35	0.203252	0.35	0.172414	0.35	0.183824	0.35	0.195312	0.35
0.139785	0.35	0.168831	0.431152	0.168831	0.35	0.108333	0.35	0.146893	0.35	0.152047	0.35	0.211382	0.35	0.17931	0.35	0.191176	0.35	0.203125	0.35
0.145161	0.35	0.175325	0.45169	0.175325	0.35	0.1125	0.35	0.152542	0.35	0.157895	0.35	0.219512	0.35	0.186207	0.35	0.198529	0.35	0.210938	0.35
0.150538	0.35	0.181818	0.455742	0.181818	0.35	0.116667	0.35	0.158192	0.35	0.163743	0.35	0.227642	0.35	0.193103	0.35	0.205882	0.35	0.21875	0.35
0.155914	0.35	0.188312	0.461891	0.188312	0.35	0.120833	0.35	0.163842	0.35	0.169591	0.35	0.235772	0.35	0.2	0.35	0.213235	0.35	0.226562	0.35
0.16129	0.35	0.194805	0.48368	0.194805	0.35	0.125	0.35	0.169492	0.35	0.175439	0.35	0.243902	0.35	0.206897	0.35	0.220588	0.35	0.234375	0.35
0.166667	0.35	0.201299	0.498312	0.201299	0.35	0.129167	0.35	0.175141	0.35	0.181287	0.35	0.252033	0.35	0.213793	0.35	0.227941	0.35	0.242188	0.35
0.172043	0.35	0.207792	0.503227	0.207792	0.35	0.133333	0.35	0.180791	0.35	0.187135	0.35	0.260163	0.35	0.22069	0.35	0.235294	0.35	0.25	0.35
0.177419	0.35	0.214286	0.507813	0.214286	0.35	0.1375	0.35	0.186441	0.35	0.192982	0.35	0.268293	0.35	0.227586	0.35	0.242647	0.35	0.257812	0.35
0.182796	0.35	0.220779	0.556478	0.220779	0.35	0.141667	0.35	0.19209	0.35	0.19883	0.35	0.276423	0.35	0.234483	0.35	0.25	0.35	0.265625	0.35
0.188172	0.35	0.227273	0.556645	0.227273	0.35	0.145833	0.35	0.19774	0.35	0.204678	0.35	0.284553	0.35	0.241379	0.35	0.257353	0.35	0.273438	0.35
0.193548	0.35	0.233766	0.563423	0.233766	0.35	0.15	0.35	0.20339	0.35	0.210526	0.35	0.292683	0.35	0.248276	0.35	0.264706	0.35	0.28125	0.35
0.198925	0.35	0.24026	0.564187	0.24026	0.35	0.154167	0.35	0.20904	0.35	0.216374	0.35	0.300813	0.35	0.255172	0.35	0.272059	0.35	0.289062	0.35
0.204301	0.35	0.246753	0.597003	0.246753	0.372688	0.158333	0.35	0.214689	0.35	0.222222	0.35	0.308943	0.35	0.262069	0.35	0.279412	0.35	0.296875	0.35
0.209677	0.35	0.253247	0.6	0.253247	0.376917	0.1625	0.35	0.220339	0.35	0.22807	0.35	0.317073	0.35	0.268966	0.35	0.286765	0.35	0.304688	0.35
0.215054	0.35	0.25974	0.607843	0.25974	0.385919	0.166667	0.35	0.225989	0.35	0.233918	0.35	0.325203	0.35	0.275862	0.35	0.294118	0.35	0.3125	0.35
0.22043	0.35	0.266234	0.621277	0.266234	0.391343	0.170833	0.35	0.231638	0.35	0.239766	0.35	0.333333	0.35	0.282759	0.35	0.301471	0.35	0.320312	0.35
0.225806	0.35	0.272727	0.628658	0.272727	0.392229	0.175	0.35	0.237288	0.35	0.245614	0.35	0.341463	0.35	0.289655	0.35	0.308824	0.35	0.328125	0.35
0.231183	0.35	0.279221	0.628997	0.279221	0.417787	0.179167	0.35	0.242938	0.35	0.251462	0.35	0.349593	0.35	0.296552	0.35	0.316176	0.35	0.335938	0.35
0.236559	0.35	0.285714	0.662407	0.285714	0.421542	0.183333	0.35	0.248588	0.35	0.25731	0.35	0.357724	0.35	0.303448	0.35	0.323529	0.35	0.34375	0.35
0.241935	0.35	0.292208	0.670943	0.292208	0.423602	0.1875	0.35	0.254237	0.35	0.263158	0.35	0.365854	0.35	0.310345	0.35	0.330882	0.35	0.351562	0.35
0.247312	0.35	0.298701	0.687361	0.298701	0.431152	0.191667	0.35	0.259887	0.35	0.269006	0.35	0.373984	0.364003	0.317241	0.35	0.338235	0.35	0.359375	0.35
0.252688	0.35	0.305195	0.692519	0.305195	0.432097	0.195833	0.35	0.265537	0.35	0.274854	0.35	0.382114	0.376817	0.324138	0.35	0.345588	0.35	0.367188	0.35
0.258065	0.35	0.311688	0.692619	0.311688	0.43373	0.2	0.35	0.271186	0.351757	0.280702	0.35	0.390244	0.387659	0.331034	0.35	0.352941	0.35	0.375	0.35
0.263441	0.35	0.318182	0.696284	0.318182	0.434315	0.204167	0.35	0.276836	0.373568	0.28655	0.35	0.398374	0.406686	0.337931	0.35	0.360294	0.35	0.382812	0.35
0.268817	0.35	0.324675	0.705515	0.324675	0.437127	0.208333	0.35	0.282486	0.388315	0.292398	0.35	0.406504	0.406917	0.344828	0.35	0.367647	0.35	0.390625	0.35
0.274194	0.35	0.331169	0.710916	0.331169	0.455742	0.2125	0.35	0.288136	0.390351	0.298246	0.35	0.414634	0.418014	0.351724	0.35	0.375	0.35	0.398438	0.35
0.27957	0.35	0.337662	0.726472	0.337662	0.470714	0.216667	0.35	0.293785	0.402834	0.304094	0.35	0.422764	0.426904	0.358621	0.35	0.382353	0.35	0.40625	0.35
0.284946	0.35	0.344156	0.732796	0.344156	0.48368	0.220833	0.35	0.299435	0.42604	0.309942	0.35	0.430894	0.428828	0.365517	0.35	0.389706	0.35	0.414062	0.35
0.290323	0.35	0.350649	0.74859	0.350649	0.495467	0.225	0.35	0.305085	0.434625	0.315789	0.35	0.439024	0.436612	0.372414	0.35	0.397059	0.35	0.421875	0.35
0.295699	0.35	0.357143	0.752674	0.357143	0.509616	0.229167	0.35	0.310734	0.435975	0.321637	0.35	0.447154	0.440476	0.37931	0.35	0.404412	0.35	0.429688	0.35
0.301075	0.35	0.363636	0.756874	0.363636	0.512396	0.233333	0.35	0.316384	0.436817	0.327485	0.35	0.455285	0.442752	0.386207	0.35	0.411765	0.35	0.4375	0.35
0.306452	0.35	0.37013	0.761491	0.37013	0.525469	0.2375	0.35	0.322034	0.438265	0.333333	0.35	0.463415	0.454043	0.393103	0.35	0.419118	0.35	0.445312	0.35
0.311828	0.35	0.376623	0.764575	0.376623	0.531261	0.241667	0.35	0.327684	0.459629	0.339181	0.35	0.471545	0.454891	0.4	0.35	0.426471	0.35	0.453125	0.35
0.317204	0.35	0.383117	0.771208	0.383117	0.564187	0.245833	0.35	0.333333	0.461926	0.345029	0.35	0.479675	0.45794	0.406897	0.35	0.433824	0.35	0.460938	0.35
0.322581	0.35	0.38961	0.773583	0.38961	0.621277	0.25	0.35	0.338983	0.465582	0.350877	0.35	0.487805	0.467011	0.413793	0.35	0.441176	0.35	0.46875	0.35
0.327957	0.35	0.396104	0.782102	0.396104	0.628997	0.254167	0.35	0.344633	0.467387	0.356725	0.35	0.495935	0.4694	0.42069	0.35	0.448529	0.35	0.476562	0.35
0.333333	0.35	0.402597	0.783552	0.402597	0.645823	0.258333	0.35	0.350282	0.46944	0.362573	0.35	0.504065	0.480232	0.427586	0.35	0.455882	0.35	0.484375	0.35
0.33871	0.35	0.409091	0.787189	0.409091	0.647274	0.2625	0.35	0.355932	0.469588	0.368421	0.35	0.512195	0.486114	0.434483	0.35	0.463235	0.35	0.492188	0.35
0.344086	0.35	0.415584	0.8	0.415584	0.655548	0.266667	0.35	0.361582	0.47001	0.374269	0.35	0.520325	0.490416	0.441379	0.35	0.470588	0.35	0.5	0.35
0.349462	0.35	0.422078	0.8	0.422078	0.657651	0.270833	0.35	0.367232	0.471921	0.380117	0.35	0.528455	0.514291	0.448276	0.35	0.477941	0.35	0.507812	0.35
0.354839	0.35	0.428571	0.804328	0.428571	0.662878	0.275	0.35	0.372881	0.472187	0.385965	0.35	0.536585	0.516813	0.455172	0.35	0.485294	0.35	0.515625	0.35
0.360215	0.35	0.435065	0.82701	0.435065	0.689637	0.279167	0.35	0.378531	0.474983	0.391813	0.35	0.544715	0.526467	0.462069	0.35	0.492647	0.35	0.523438	0.35
0.365591	0.35	0.441558	0.827303	0.441558	0.696284	0.283333	0.35	0.384181	0.47513	0.397661	0.35	0.552846	0.528125	0.468966	0.35	0.5	0.35	0.53125	0.35
0.370968	0.35	0.448052	0.836356	0.448052	0.69768	0.2875	0.35	0.389831	0.481496	0.403509	0.35	0.560976	0.534597	0.475862	0.35	0.507353	0.35	0.539062	0.35
0.376344	0.35	0.454545	0.839284	0.454545	0.70151	0.291667	0.35	0.39548	0.482887	0.409357	0.35	0.569106	0.534814	0.482759	0.35	0.514706	0.35	0.546875	0.35
0.38172	0.35	0.461039	0.851079	0.461039	0.705515	0.295833	0.35	0.40113	0.493819	0.415205	0.35	0.577236	0.53656	0.489655	0.35	0.522059	0.35	0.554688	0.35
0.387097	0.35	0.467532	0.857992	0.467532	0.718416	0.3	0.35	0.40678	0.495924	0.421053	0.35	0.585366	0.542078	0.496552	0.35	0.529412	0.35	0.5625	0.35
0.392473	0.35	0.474026	0.863657	0.474026	0.731155	0.304167	0.35	0.412429	0.5	0.426901	0.35	0.593496	0.545336	0.503448	0.35	0.536765	0.35	0.570312	0.35
0.397849	0.35	0.480519	0.865583	0.480519	0.73528	0.308333	0.35	0.418079	0.5	0.432749	0.35	0.601626	0.553653	0.510345	0.35	0.544118	0.35	0.578125	0.38
0.403226	0.35	0.487013	0.883459	0.487013	0.740424	0.3125	0.35	0.423729	0.513557	0.438596	0.35	0.609756	0.560836	0.517241	0.35	0.551471	0.35	0.585938	0.387
0.408602	0.35	0.493506	0.893114	0.493506	0.763628	0.316667	0.35	0.429379	0.52225	0.444444	0.35	0.617886	0.566038	0.524138	0.35	0.558824	0.35	0.59375	0.4
0.413978	0.35	0.5	0.896053	0.5	0.780794	0.320833	0.35	0.435028	0.534748	0.450292	0.35	0.626016	0.566767	0.531034	0.35	0.566176	0.35	0.601562	0.42
0.419355	0.35	0.506494	0.904351	0.506494	0.782102	0.325	0.35	0.440678	0.539889	0.45614	0.35	0.634146	0.584016	0.537931	0.35	0.573529	0.35	0.609375	0.427826
0.424731	0.35	0.512987	0.912392	0.512987	0.783552	0.329167	0.35	0.446328	0.583613	0.461988	0.35	0.642276	0.595969	0.544828	0.35	0.580882	0.35	0.617188	0.47
0.430108	0.35	0.519481	0.918635	0.519481	0.799718	0.333333	0.35	0.451977	0.6	0.467836	0.35	0.650407	0.637355	0.551724	0.35	0.588235	0.35	0.625	0.5
0.435484	0.35	0.525974	0.936775	0.525974	0.818439	0.3375	0.35	0.457627	0.6	0.473684	0.35	0.658537	0.648229	0.558621	0.35	0.595588	0.35	0.632812	0.508609
0.44086	0.35	0.532468	0.955072	0.532468	0.840929	0.341667	0.35	0.463277	0.636405	0.479532	0.35	0.666667	0.672154	0.565517	0.35	0.602941	0.35	0.640625	0.51
0.446237	0.35	0.538961	0.965967	0.538961	0.847867	0.345833	0.35	0.468927	0.638128	0.48538	0.429913	0.674797	0.676227	0.572414	0.35	0.610294	0.4	0.648438	0.54
0.451613	0.35	0.545455	0.966715	0.545455	0.85037	0.35	0.35	0.474576	0.642609	0.491228	0.43	0.682927	0.702642	0.57931	0.35	0.617647	0.42	0.65625	0.54
0.456989	0.35	0.551948	0.97	0.551948	0.883018	0.354167	0.35	0.480226	0.649094	0.497076	0.44	0.691057	0.714452	0.586207	0.35	0.625	0.43	0.664062	0.55
0.462366	0.35	0.558442	0.977125	0.558442	0.893842	0.358333	0.35	0.485876	0.656338	0.502924	0.45	0.699187	0.719119	0.593103	0.35	0.632353	0.43	0.671875	0.57
0.467742	0.35	0.564935	0.983204	0.564935	0.896053	0.3625	0.35	0.491525	0.66257	0.508772	0.452108	0.707317	0.728174	0.6	0.35	0.639706	0.44	0.679688	0.62
0.473118	0.35	0.571429	0.983679	0.571429	0.89613	0.366667	0.35	0.497175	0.67	0.51462	0.457007	0.715447	0.742219	0.606897	0.35	0.647059	0.44	0.6875	0.625825
0.478495	0.35	0.577922	0.994946	0.577922	0.9	0.370833	0.35	0.502825	0.673866	0.520468	0.469209	0.723577	0.7471	0.613793	0.35	0.654412	0.45	0.695312	0.669187
0.483871	0.35	0.584416	0.998965	0.584416	0.904351	0.375	0.350537	0.508475	0.675084	0.526316	0.47	0.731707	0.76341	0.62069	0.35	0.661765	0.48	0.703125	0.678127
0.489247	0.35	0.590909	1	0.590909	0.90489	0.379167	0.361805	0.514124	0.676008	0.532164	0.47	0.739837	0.769857	0.627586	0.35	0.669118	0.480687	0.710938	0.68
0.494624	0.35	0.597403	1.00199	0.597403	0.922671	0.383333	0.386008	0.519774	0.694135	0.538012	0.470889	0.747967	0.776808	0.634483	0.35	0.676471	0.49	0.71875	0.71771
0.5	0.35	0.603896	1.00679	0.603896	0.925789	0.3875	0.391161	0.525424	0.699824	0.54386	0.489251	0.756098	0.791248	0.641379	0.35	0.683824	0.492707	0.726562	0.718545
0.505376	0.35	0.61039	1.00789	0.61039	0.935652	0.391667	0.402834	0.531073	0.7	0.549708	0.499851	0.764228	0.803238	0.648276	0.35	0.691176	0.5	0.734375	0.723049
0.510753	0.35	0.616883	1.03052	0.616883	0.936775	0.395833	0.405088	0.536723	0.707921	0.555556	0.5	0.772358	0.815486	0.655172	0.35	0.698529	0.57	0.742188	0.752506
0.516129	0.35	0.623377	1.04173	0.623377	0.975873	0.4	0.407193	0.542373	0.725207	0.561404	0.5	0.780488	0.830055	0.662069	0.35	0.705882	0.57	0.75	0.762461
0.521505	0.35	0.62987	1.05285	0.62987	0.983204	0.404167	0.40931	0.548023	0.72585	0.567251	0.52	0.788618	0.833612	0.668966	0.35	0.713235	0.58	0.757812	0.771622
0.526882	0.35	0.636364	1.05633	0.636364	0.983679	0.408333	0.409884	0.553672	0.74078	0.573099	0.522113	0.796748	0.891902	0.675862	0.35	0.720588	0.59	0.765625	0.796354
0.532258	0.35	0.642857	1.05642	0.642857	1.00027	0.4125	0.425221	0.559322	0.764027	0.578947	0.528169	0.804878	0.915357	0.682759	0.35	0.727941	0.6	0.773438	0.811543
0.537634	0.35	0.649351	1.05898	0.649351	1.00653	0.416667	0.42604	0.564972	0.786494	0.584795	0.539424	0.813008	0.957503	0.689655	0.35	0.735294	0.6	0.78125	0.84
0.543011	0.35	0.655844	1.06138	0.655844	1.00679	0.420833	0.434625	0.570621	0.786976	0.590643	0.541578	0.821138	0.96593	0.696552	0.35	0.742647	0.676104	0.789062	0.841495
0.548387	0.35	0.662338	1.07425	0.662338	1.00789	0.425	0.436817	0.576271	0.788651	0.596491	0.55	0.829268	0.982346	0.703448	0.35	0.75	0.698715	0.796875	0.85
0.553763	0.35	0.668831	1.08677	0.668831	1.02248	0.429167	0.438265	0.581921	0.795654	0.602339	0.556361	0.837398	0.987999	0.710345	0.35	0.757353	0.726411	0.804688	0.868136
0.55914	0.35	0.675325	1.0958	0.675325	1.04173	0.433333	0.439329	0.587571	0.8	0.608187	0.563978	0.845528	1.00336	0.717241	0.35	0.764706	0.75	0.8125	0.87
0.564516	0.35	0.681818	1.09765	0.681818	1.04255	0.4375	0.44316	0.59322	0.800714	0.614035	0.568588	0.853659	1.01087	0.724138	0.35	0.772059	0.78	0.820312	0.87023
0.569892	0.35	0.688312	1.10393	0.688312	1.04276	0.441667	0.443402	0.59887	0.807334	0.619883	0.577432	0.861789	1.07764	0.731034	0.35	0.779412	0.8	0.828125	0.88862
0.575269	0.35	0.694805	1.11088	0.694805	1.05633	0.445833	0.45	0.60452	0.82	0.625731	0.578102	0.869919	1.11254	0.737931	0.35	0.786765	0.8	0.835938	0.94
0.580645	0.35	0.701299	1.13103	0.701299	1.05642	0.45	0.457066	0.610169	0.823131	0.631579	0.590548	0.878049	1.1392	0.744828	0.35	0.794118	0.804539	0.84375	0.94392
0.586022	0.35	0.707792	1.1468	0.707792	1.06138	0.454167	0.459629	0.615819	0.828325	0.637427	0.591441	0.886179	1.1514	0.751724	0.35	0.801471	0.836238	0.851562	0.954952
0.591398	0.35	0.714286	1.14777	0.714286	1.06989	0.458333	0.461926	0.621469	0.82872	0.643275	0.600887	0.894309	1.28089	0.758621	0.35	0.808824	0.84	0.859375	1
0.596774	0.35	0.720779	1.19216	0.720779	1.08677	0.4625	0.465582	0.627119	0.832754	0.649123	0.61631	0.902439	1.29897	0.765517	0.411553	0.816176	0.845195	0.867188	1.01858
0.602151	0.35	0.727273	1.19528	0.727273	1.09765	0.466667	0.46944	0.632768	0.837484	0.654971	0.631813	0.910569	1.32794	0.772414	0.43	0.823529	0.88	0.875	1.03
0.607527	0.35	0.733766	1.20405	0.733766	1.11088	0.470833	0.471921	0.638418	0.838259	0.660819	0.634607	0.918699	1.34756	0.77931	0.44	0.830882	0.897519	0.882812	1.03589
0.612903	0.35	0.74026	1.22761	0.74026	1.12453	0.475	0.47513	0.644068	0.841863	0.666667	0.64	0.926829	1.41702	0.786207	0.44	0.838235	0.9	0.890625	1.12796
0.61828	0.35	0.746753	1.23071	0.746753	1.13529	0.479167	0.485432	0.649718	0.880633	0.672515	0.64	0.934959	1.423	0.793103	0.5	0.845588	0.9	0.898438	1.13205
0.623656	0.35	0.753247	1.2443	0.753247	1.16694	0.483333	0.493819	0.655367	0.889398	0.678363	0.665198	0.943089	1.48171	0.8	0.5	0.852941	0.906157	0.90625	1.13541
0.629032	0.35	0.75974	1.26568	0.75974	1.17882	0.4875	0.495924	0.661017	0.9	0.684211	0.679419	0.95122	1.71877	0.806897	0.54	0.860294	0.908283	0.914062	1.15397
0.634409	0.35	0.766234	1.27387	0.766234	1.25715	0.491667	0.5	0.666667	0.9	0.690058	0.683386	0.95935	1.72594	0.813793	0.55	0.867647	0.914087	0.921875	1.16242
0.639785	0.35	0.772727	1.28822	0.772727	1.26026	0.495833	0.5	0.672316	0.91856	0.695906	0.685206	0.96748	1.81811	0.82069	0.58	0.875	0.93	0.929688	1.3287
0.645161	0.35	0.779221	1.29234	0.779221	1.2982	0.5	0.5	0.677966	0.919246	0.701754	0.709995	0.97561	1.82875	0.827586	0.595019	0.882353	0.940636	0.9375	1.4
0.650538	0.35	0.785714	1.2982	0.785714	1.35571	0.504167	0.5	0.683616	0.931435	0.707602	0.721096	0.98374	1.93815	0.834483	0.7	0.889706	0.97	0.945312	1.45421
0.655914	0.35	0.792208	1.31019	0.792208	1.36903	0.508333	0.502479	0.689266	0.939195	0.71345	0.732259	0.99187	2.06095	0.841379	0.75	0.897059	0.97	0.953125	1.52207
0.66129	0.35	0.798701	1.31278	0.798701	1.44503	0.5125	0.507871	0.694915	0.944663	0.719298	0.74	1	2.31079	0.848276	0.76	0.904412	1.04	0.960938	1.58862
0.666667	0.35	0.805195	1.32646	0.805195	1.4586	0.516667	0.513557	0.700565	0.951957	0.725146	0.750912			0.855172	0.77	0.911765	1.09381	0.96875	1.64
0.672043	0.35	0.811688	1.33325	0.811688	1.47083	0.520833	0.516057	0.706215	0.952102	0.730994	0.751986			0.862069	0.790137	0.919118	1.12	0.976562	1.68
0.677419	0.35	0.818182	1.35	0.818182	1.49389	0.525	0.519921	0.711864	0.9541	0.736842	0.754128			0.868966	0.8	0.926471	1.14	0.984375	1.76342
0.682796	0.35	0.824675	1.35571	0.824675	1.49532	0.529167	0.525122	0.717514	0.958611	0.74269	0.768542			0.875862	0.85	0.933824	1.18019	0.992188	1.77
0.688172	0.35	0.831169	1.36131	0.831169	1.49887	0.533333	0.526759	0.723164	0.959396	0.748538	0.870775			0.882759	0.866755	0.941176	1.2	1	1.82918
0.693548	0.35	0.837662	1.37359	0.837662	1.5066	0.5375	0.531922	0.728814	0.964625	0.754386	0.891863			0.889655	0.88	0.948529	1.21383
0.698925	0.35	0.844156	1.38184	0.844156	1.58874	0.541667	0.539889	0.734463	0.968261	0.760234	0.904724			0.896552	0.96	0.955882	1.25791
0.704301	0.35	0.850649	1.40997	0.850649	1.65603	0.545833	0.575363	0.740113	0.972299	0.766082	0.922121			0.903448	0.96	0.963235	1.27
0.709677	0.35	0.857143	1.42759	0.857143	1.68	0.55	0.583613	0.745763	1.03042	0.77193	0.934034			0.910345	0.99	0.970588	1.31
0.715054	0.35	0.863636	1.5	0.863636	1.68678	0.554167	0.585896	0.751412	1.04394	0.777778	0.941503			0.917241	1.01	0.977941	1.37237
0.72043	0.35	0.87013	1.58014	0.87013	1.68706	0.558333	0.594928	0.757062	1.11	0.783626	0.95			0.924138	1.05147	0.985294	1.38
0.725806	0.35	0.876623	1.59341	0.876623	1.69993	0.5625	0.6	0.762712	1.11	0.789474	0.950814			0.931034	1.18	0.992647	1.5
0.731183	0.35	0.883117	1.60411	0.883117	1.82219	0.566667	0.6	0.768362	1.12892	0.795322	0.978693			0.937931	1.23	1	2.1
0.736559	0.35	0.88961	1.60849	0.88961	1.83397	0.570833	0.6	0.774011	1.15038	0.80117	0.98			0.944828	1.25
0.741935	0.369834	0.896104	1.6436	0.896104	1.88226	0.575	0.6	0.779661	1.18064	0.807018	0.984384			0.951724	1.28
0.747312	0.401998	0.902597	1.68678	0.902597	1.96491	0.579167	0.618349	0.785311	1.18085	0.812865	0.988035			0.958621	1.33
0.752688	0.414183	0.909091	1.69993	0.909091	1.97554	0.583333	0.619669	0.79096	1.2	0.818713	1.01			0.965517	1.36
0.758065	0.423095	0.915584	1.7	0.915584	2.00654	0.5875	0.62	0.79661	1.20592	0.824561	1.03228			0.972414	1.49
0.763441	0.42625	0.922078	1.7334	0.922078	2.05256	0.591667	0.624322	0.80226	1.22	0.830409	1.04641			0.97931	1.78
0.768817	0.429455	0.928571	1.79088	0.928571	2.07514	0.595833	0.634368	0.80791	1.23	0.836257	1.10039			0.986207	1.83
0.774194	0.451557	0.935065	1.81121	0.935065	2.16446	0.6	0.638128	0.813559	1.23621	0.842105	1.12			0.993103	2.16389
0.77957	0.461813	0.941558	1.85263	0.941558	2.27684	0.604167	0.642609	0.819209	1.24316	0.847953	1.12149			1	2.24354
0.784946	0.463903	0.948052	1.88226	0.948052	2.29966	0.608333	0.643583	0.824859	1.24673	0.853801	1.13268
0.790323	0.465996	0.954545	1.95761	0.954545	2.42656	0.6125	0.647864	0.830508	1.25411	0.859649	1.14924
0.795699	0.473036	0.961039	1.96491	0.961039	2.47717	0.616667	0.653531	0.836158	1.25949	0.865497	1.17657
0.801075	0.480891	0.967532	1.98835	0.967532	2.51625	0.620833	0.658776	0.841808	1.32318	0.871345	1.17702
0.806452	0.485272	0.974026	2.00892	0.974026	2.90918	0.625	0.659923	0.847458	1.34315	0.877193	1.19614
0.811828	0.486475	0.980519	2.05256	0.980519	3.05041	0.629167	0.66257	0.853107	1.39491	0.883041	1.20873
0.817204	0.486634	0.987013	2.30256	0.987013	3.18403	0.633333	0.67	0.858757	1.42383	0.888889	1.22709
0.822581	0.494779	0.993506	3.39138	0.993506	3.39138	0.6375	0.673866	0.864407	1.44131	0.894737	1.2644
0.827957	0.501254	1	5.05389	1	5.05389	0.641667	0.676008	0.870056	1.45253	0.900585	1.27263
0.833333	0.510851					0.645833	0.688851	0.875706	1.45398	0.906433	1.28
0.83871	0.511676					0.65	0.694135	0.881356	1.47428	0.912281	1.28335
0.844086	0.515					0.654167	0.7	0.887006	1.47561	0.918129	1.30349
0.849462	0.523019					0.658333	0.707921	0.892655	1.48298	0.923977	1.31341
0.854839	0.532741					0.6625	0.72	0.898305	1.48439	0.929825	1.3213
0.860215	0.54923					0.666667	0.725207	0.903955	1.5	0.935673	1.33402
0.865591	0.555353					0.670833	0.74078	0.909605	1.57005	0.94152	1.3526
0.870968	0.57033					0.675	0.751691	0.915254	1.60968	0.947368	1.43668
0.876344	0.572825					0.679167	0.753686	0.920904	1.64817	0.953216	1.46218
0.88172	0.593525					0.683333	0.76	0.926554	1.65617	0.959064	1.57009
0.887097	0.595134					0.6875	0.775366	0.932203	1.66498	0.964912	1.6
0.892473	0.6					0.691667	0.78592	0.937853	1.70783	0.97076	1.60743
0.897849	0.601889					0.695833	0.786494	0.943503	1.73787	0.976608	1.63143
0.903226	0.610691					0.7	0.786976	0.949153	1.8721	0.982456	1.74837
0.908602	0.633497					0.704167	0.78965	0.954802	1.90234	0.988304	1.77487
0.913978	0.682294					0.708333	0.8	0.960452	1.90241	0.994152	1.77855
0.919355	0.682454					0.7125	0.8	0.966102	2.15181	1	1.83
0.924731	0.686791					0.716667	0.803479	0.971751	2.28058
0.930108	0.736338					0.720833	0.803652	0.977401	2.33238
0.935484	0.796482					0.725	0.82	0.983051	2.41302
0.94086	0.803517					0.729167	0.823131	0.988701	2.4607
0.946237	0.822496					0.733333	0.826957	0.99435	2.53275
0.951613	0.823266					0.7375	0.8286	1	2.8218
0.956989	0.838467					0.741667	0.832754
0.962366	0.88					0.745833	0.833218
0.967742	0.885842					0.75	0.834001
0.973118	0.89118					0.754167	0.835337
0.978495	0.893612					0.758333	0.837484
0.983871	0.916711					0.7625	0.838428
0.989247	1.05693					0.766667	0.865058
0.994624	1.25831					0.770833	0.873415
1	1.63916					0.775	0.879907
						0.779167	0.880633
						0.783333	0.885344
						0.7875	0.888807
						0.791667	0.9
						0.795833	0.9
						0.8	0.9
						0.804167	0.906754
						0.808333	0.908361
						0.8125	0.919111
						0.816667	0.931435
						0.820833	0.931761
						0.825	0.931987
						0.829167	0.936801
						0.833333	0.939195
						0.8375	0.944663
						0.841667	0.95
						0.845833	0.95825
						0.85	0.960214
						0.854167	0.961586
						0.858333	0.980192
						0.8625	0.982306
						0.866667	1
						0.870833	1
						0.875	1
						0.879167	1
						0.883333	1.0127
						0.8875	1.03042
						0.891667	1.03184
						0.895833	1.04054
						0.9	1.05078
						0.904167	1.1
						0.908333	1.12437
						0.9125	1.15769
						0.916667	1.159
						0.920833	1.18187
						0.925	1.2
						0.929167	1.20592
						0.933333	1.25
						0.9375	1.26052
						0.941667	1.27
						0.945833	1.29402
						0.95	1.30261
						0.954167	1.37
						0.958333	1.42371
						0.9625	1.47428
						0.966667	1.48938
						0.970833	1.60737
						0.975	1.66498
						0.979167	1.67
						0.983333	1.90241
						0.9875	2.04238
						0.991667	2.26767
						0.995833	2.30666
						1	3.00058

## Sheet: Fig.1b&SupFig3-stage2
Percentile Rank (P.R.) of Distances (Dis.) between sme2 loci in horsetail stage 2
WT (40 cells)		rhn1- (31 cells)		seb1- (30 cells)		pab2- (46 cells)		ctf1- (27 cells)		pcf11- (25 cells)		rna15- (18 cells)		rcd1-(27 cells)		nab3- (26 cells)		rmn1- (26 cells)
P.R.	Dis.	P.R.	Dis.	P.R.	Dis.	P.R.	Dis.	P.R.	Dis.	P.R.	Dis.	P.R.	Dis.	P.R.	Dis.	P.R.	Dis.	P.R.	Dis.
0.00540541	0.35	0.00649351	0.35	0.00645161	0.35	0.00411523	0.35	0.0075188	0.35	0.00584795	0.35	0.00813008	0.35	0.00684932	0.35	0.00729927	0.35	0.00763359	0.35
0.0108108	0.35	0.012987	0.35	0.0129032	0.35	0.00823045	0.35	0.0150376	0.35	0.0116959	0.35	0.0162602	0.35	0.0136986	0.35	0.0145985	0.35	0.0152672	0.35
0.0162162	0.35	0.0194805	0.35	0.0193548	0.35	0.0123457	0.35	0.0225564	0.35	0.0175439	0.35	0.0243902	0.35	0.0205479	0.35	0.0218978	0.35	0.0229008	0.35
0.0216216	0.35	0.025974	0.35	0.0258065	0.35	0.0164609	0.35	0.0300752	0.35	0.0233918	0.35	0.0325203	0.35	0.0273973	0.35	0.0291971	0.35	0.0305344	0.35
0.027027	0.35	0.0324675	0.35	0.0322581	0.35	0.0205761	0.35	0.037594	0.35	0.0292398	0.35	0.0406504	0.35	0.0342466	0.35	0.0364964	0.35	0.0381679	0.35
0.0324324	0.35	0.038961	0.35	0.0387097	0.35	0.0246914	0.35	0.0451128	0.35	0.0350877	0.35	0.0487805	0.35	0.0410959	0.35	0.0437956	0.35	0.0458015	0.35
0.0378378	0.35	0.0454545	0.35	0.0451613	0.35	0.0288066	0.35	0.0526316	0.35	0.0409357	0.35	0.0569106	0.35	0.0479452	0.35	0.0510949	0.35	0.0534351	0.35
0.0432432	0.35	0.0519481	0.35	0.0516129	0.35	0.0329218	0.35	0.0601504	0.35	0.0467836	0.35	0.0650407	0.35	0.0547945	0.35	0.0583942	0.35	0.0610687	0.35
0.0486486	0.35	0.0584416	0.35	0.0580645	0.35	0.037037	0.35	0.0676692	0.35	0.0526316	0.35	0.0731707	0.35	0.0616438	0.35	0.0656934	0.35	0.0687023	0.35
0.0540541	0.35	0.0649351	0.35	0.0645161	0.35	0.0411523	0.35	0.075188	0.35	0.0584795	0.35	0.0813008	0.35	0.0684932	0.35	0.0729927	0.35	0.0763359	0.35
0.0594595	0.35	0.0714286	0.35	0.0709677	0.35	0.0452675	0.35	0.0827068	0.35	0.0643275	0.35	0.0894309	0.35	0.0753425	0.35	0.080292	0.35	0.0839695	0.35
0.0648649	0.35	0.0779221	0.35	0.0774194	0.35	0.0493827	0.35	0.0902256	0.35	0.0701754	0.35	0.097561	0.35	0.0821918	0.35	0.0875912	0.35	0.0916031	0.35
0.0702703	0.35	0.0844156	0.35	0.083871	0.35	0.0534979	0.35	0.0977444	0.35	0.0760234	0.35	0.105691	0.35	0.0890411	0.35	0.0948905	0.35	0.0992366	0.35
0.0756757	0.35	0.0909091	0.35	0.0903226	0.35	0.0576132	0.35	0.105263	0.35	0.0818713	0.35	0.113821	0.35	0.0958904	0.35	0.10219	0.35	0.10687	0.35
0.0810811	0.35	0.0974026	0.35	0.0967742	0.35	0.0617284	0.35	0.112782	0.35	0.0877193	0.35	0.121951	0.35	0.10274	0.35	0.109489	0.35	0.114504	0.35
0.0864865	0.35	0.103896	0.35	0.103226	0.35	0.0658436	0.35	0.120301	0.35	0.0935673	0.35	0.130081	0.35	0.109589	0.35	0.116788	0.35	0.122137	0.35
0.0918919	0.35	0.11039	0.35	0.109677	0.35	0.0699588	0.35	0.12782	0.35	0.0994152	0.35	0.138211	0.35	0.116438	0.35	0.124088	0.35	0.129771	0.35
0.0972973	0.35	0.116883	0.35	0.116129	0.35	0.0740741	0.35	0.135338	0.35	0.105263	0.35	0.146341	0.35	0.123288	0.35	0.131387	0.35	0.137405	0.35
0.102703	0.35	0.123377	0.35	0.122581	0.35	0.0781893	0.35	0.142857	0.35	0.111111	0.35	0.154472	0.35	0.130137	0.35	0.138686	0.35	0.145038	0.35
0.108108	0.35	0.12987	0.35	0.129032	0.35	0.0823045	0.35	0.150376	0.35	0.116959	0.35	0.162602	0.35	0.136986	0.35	0.145985	0.35	0.152672	0.35
0.113514	0.35	0.136364	0.35	0.135484	0.35	0.0864198	0.35	0.157895	0.35	0.122807	0.35	0.170732	0.35	0.143836	0.35	0.153285	0.35	0.160305	0.35
0.118919	0.35	0.142857	0.35	0.141935	0.35	0.090535	0.35	0.165414	0.35	0.128655	0.35	0.178862	0.35	0.150685	0.35	0.160584	0.35	0.167939	0.35
0.124324	0.35	0.149351	0.35	0.148387	0.35	0.0946502	0.35	0.172932	0.35	0.134503	0.35	0.186992	0.35	0.157534	0.35	0.167883	0.35	0.175573	0.35
0.12973	0.35	0.155844	0.35	0.154839	0.35	0.0987654	0.35	0.180451	0.35	0.140351	0.35	0.195122	0.35	0.164384	0.35	0.175182	0.35	0.183206	0.35
0.135135	0.35	0.162338	0.35	0.16129	0.35	0.102881	0.35	0.18797	0.35	0.146199	0.35	0.203252	0.35	0.171233	0.35	0.182482	0.35	0.19084	0.35
0.140541	0.35	0.168831	0.35	0.167742	0.35	0.106996	0.35	0.195489	0.35	0.152047	0.35	0.211382	0.35	0.178082	0.35	0.189781	0.35	0.198473	0.35
0.145946	0.35	0.175325	0.35	0.174194	0.35	0.111111	0.35	0.203008	0.35	0.157895	0.35	0.219512	0.35	0.184932	0.35	0.19708	0.35	0.206107	0.35
0.151351	0.35	0.181818	0.35	0.180645	0.35	0.115226	0.35	0.210526	0.35	0.163743	0.35	0.227642	0.35	0.191781	0.35	0.20438	0.35	0.21374	0.35
0.156757	0.35	0.188312	0.35	0.187097	0.35	0.119342	0.35	0.218045	0.35	0.169591	0.35	0.235772	0.35	0.19863	0.35	0.211679	0.35	0.221374	0.35
0.162162	0.35	0.194805	0.35	0.193548	0.35	0.123457	0.35	0.225564	0.35	0.175439	0.35	0.243902	0.35	0.205479	0.35	0.218978	0.35	0.229008	0.35
0.167568	0.35	0.201299	0.35	0.2	0.35	0.127572	0.35	0.233083	0.35	0.181287	0.35	0.252033	0.35	0.212329	0.35	0.226277	0.35	0.236641	0.35
0.172973	0.35	0.207792	0.442331	0.206452	0.35	0.131687	0.35	0.240602	0.35	0.187135	0.35	0.260163	0.35	0.219178	0.35	0.233577	0.35	0.244275	0.35
0.178378	0.35	0.214286	0.451105	0.212903	0.35	0.135802	0.35	0.24812	0.35	0.192982	0.35	0.268293	0.35	0.226027	0.35	0.240876	0.35	0.251908	0.35
0.183784	0.35	0.220779	0.454548	0.219355	0.35	0.139918	0.35	0.255639	0.35	0.19883	0.35	0.276423	0.35	0.232877	0.35	0.248175	0.35	0.259542	0.35
0.189189	0.35	0.227273	0.469194	0.225806	0.35	0.144033	0.35	0.263158	0.35	0.204678	0.35	0.284553	0.35	0.239726	0.35	0.255474	0.35	0.267176	0.35
0.194595	0.35	0.233766	0.47479	0.232258	0.35	0.148148	0.35	0.270677	0.35	0.210526	0.35	0.292683	0.35	0.246575	0.35	0.262774	0.35	0.274809	0.35
0.2	0.35	0.24026	0.478587	0.23871	0.35	0.152263	0.35	0.278195	0.35	0.216374	0.35	0.300813	0.35	0.253425	0.35	0.270073	0.35	0.282443	0.35
0.205405	0.35	0.246753	0.486123	0.245161	0.35	0.156379	0.35	0.285714	0.35	0.222222	0.35	0.308943	0.35	0.260274	0.35	0.277372	0.35	0.290076	0.35
0.210811	0.35	0.253247	0.5	0.251613	0.35	0.160494	0.35	0.293233	0.35	0.22807	0.35	0.317073	0.35	0.267123	0.35	0.284672	0.35	0.29771	0.35
0.216216	0.35	0.25974	0.513919	0.258065	0.35	0.164609	0.35	0.300752	0.35	0.233918	0.35	0.325203	0.35	0.273973	0.35	0.291971	0.35	0.305344	0.35
0.221622	0.35	0.266234	0.521431	0.264516	0.35	0.168724	0.35	0.308271	0.35	0.239766	0.35	0.333333	0.35	0.280822	0.35	0.29927	0.35	0.312977	0.35
0.227027	0.35	0.272727	0.524622	0.270968	0.35	0.17284	0.35	0.315789	0.35	0.245614	0.35	0.341463	0.35	0.287671	0.35	0.306569	0.35	0.320611	0.35
0.232432	0.35	0.279221	0.532174	0.277419	0.35	0.176955	0.35	0.323308	0.35	0.251462	0.35	0.349593	0.35	0.294521	0.35	0.313869	0.35	0.328244	0.35
0.237838	0.35	0.285714	0.542319	0.283871	0.35	0.18107	0.35	0.330827	0.35	0.25731	0.35	0.357724	0.35	0.30137	0.35	0.321168	0.35	0.335878	0.35
0.243243	0.35	0.292208	0.551634	0.290323	0.35	0.185185	0.35	0.338346	0.35	0.263158	0.35	0.365854	0.35	0.308219	0.35	0.328467	0.35	0.343511	0.35
0.248649	0.35	0.298701	0.55486	0.296774	0.35	0.1893	0.35	0.345865	0.35	0.269006	0.35	0.373984	0.35	0.315068	0.35	0.335766	0.35	0.351145	0.35
0.254054	0.35	0.305195	0.555695	0.303226	0.35	0.193416	0.35	0.353383	0.35	0.274854	0.35	0.382114	0.35	0.321918	0.35	0.343066	0.35	0.358779	0.35
0.259459	0.35	0.311688	0.564258	0.309677	0.35	0.197531	0.35	0.360902	0.35	0.280702	0.35	0.390244	0.35	0.328767	0.35	0.350365	0.35	0.366412	0.35
0.264865	0.35	0.318182	0.588136	0.316129	0.35	0.201646	0.35	0.368421	0.35	0.28655	0.35	0.398374	0.35	0.335616	0.35	0.357664	0.35	0.374046	0.35
0.27027	0.35	0.324675	0.598257	0.322581	0.35	0.205761	0.35	0.37594	0.35	0.292398	0.35	0.406504	0.35	0.342466	0.35	0.364964	0.35	0.381679	0.35
0.275676	0.35	0.331169	0.603927	0.329032	0.35	0.209877	0.35	0.383459	0.35	0.298246	0.35	0.414634	0.35	0.349315	0.35	0.372263	0.35	0.389313	0.35
0.281081	0.35	0.337662	0.604238	0.335484	0.364248	0.213992	0.35	0.390977	0.35	0.304094	0.35	0.422764	0.35	0.356164	0.35	0.379562	0.35	0.396947	0.35
0.286486	0.35	0.344156	0.614684	0.341935	0.364986	0.218107	0.35	0.398496	0.35	0.309942	0.35	0.430894	0.35	0.363014	0.35	0.386861	0.35	0.40458	0.35
0.291892	0.35	0.350649	0.615742	0.348387	0.365772	0.222222	0.35	0.406015	0.35	0.315789	0.35	0.439024	0.35	0.369863	0.35	0.394161	0.35	0.412214	0.35
0.297297	0.35	0.357143	0.618112	0.354839	0.406999	0.226337	0.35	0.413534	0.35	0.321637	0.35	0.447154	0.35	0.376712	0.35	0.40146	0.35	0.419847	0.35
0.302703	0.35	0.363636	0.624007	0.36129	0.407924	0.230453	0.35	0.421053	0.35	0.327485	0.35	0.455285	0.35	0.383562	0.35	0.408759	0.35	0.427481	0.35
0.308108	0.35	0.37013	0.63403	0.367742	0.408456	0.234568	0.35	0.428571	0.35	0.333333	0.35	0.463415	0.35	0.390411	0.35	0.416058	0.35	0.435115	0.35
0.313514	0.35	0.376623	0.637967	0.374194	0.415105	0.238683	0.35	0.43609	0.35	0.339181	0.35	0.471545	0.35	0.39726	0.35	0.423358	0.35	0.442748	0.35
0.318919	0.35	0.383117	0.66	0.380645	0.419531	0.242798	0.35	0.443609	0.375048	0.345029	0.35	0.479675	0.35	0.40411	0.35	0.430657	0.35	0.450382	0.35
0.324324	0.35	0.38961	0.666999	0.387097	0.425709	0.246914	0.35	0.451128	0.408929	0.350877	0.35	0.487805	0.35	0.410959	0.35	0.437956	0.35	0.458015	0.35
0.32973	0.35	0.396104	0.678695	0.393548	0.4392	0.251029	0.35	0.458647	0.411323	0.356725	0.35	0.495935	0.35	0.417808	0.35	0.445255	0.35	0.465649	0.35
0.335135	0.35	0.402597	0.679448	0.4	0.441747	0.255144	0.35	0.466165	0.413492	0.362573	0.35	0.504065	0.35	0.424658	0.35	0.452555	0.35	0.473282	0.35
0.340541	0.35	0.409091	0.684728	0.406452	0.4418	0.259259	0.35	0.473684	0.413879	0.368421	0.35	0.512195	0.35	0.431507	0.35	0.459854	0.35	0.480916	0.35
0.345946	0.35	0.415584	0.695239	0.412903	0.444284	0.263374	0.35	0.481203	0.42043	0.374269	0.35	0.520325	0.35	0.438356	0.35	0.467153	0.35	0.48855	0.35
0.351351	0.35	0.422078	0.696663	0.419355	0.472167	0.26749	0.35	0.488722	0.424537	0.380117	0.35	0.528455	0.35	0.445205	0.35	0.474453	0.35	0.496183	0.35
0.356757	0.35	0.428571	0.704017	0.425806	0.475305	0.271605	0.35	0.496241	0.439551	0.385965	0.35	0.536585	0.35	0.452055	0.35	0.481752	0.35	0.503817	0.35
0.362162	0.35	0.435065	0.71433	0.432258	0.487094	0.27572	0.35	0.503759	0.444349	0.391813	0.35	0.544715	0.35	0.458904	0.35	0.489051	0.35	0.51145	0.35
0.367568	0.35	0.441558	0.718494	0.43871	0.499036	0.279835	0.35	0.511278	0.445432	0.397661	0.35	0.552846	0.35	0.465753	0.35	0.49635	0.35	0.519084	0.35
0.372973	0.35	0.448052	0.723662	0.445161	0.50162	0.283951	0.35	0.518797	0.446833	0.403509	0.35	0.560976	0.35	0.472603	0.35	0.50365	0.35	0.526718	0.35
0.378378	0.35	0.454545	0.732563	0.451613	0.5111	0.288066	0.35	0.526316	0.465625	0.409357	0.35	0.569106	0.35	0.479452	0.35	0.510949	0.35	0.534351	0.35
0.383784	0.35	0.461039	0.733977	0.458065	0.523281	0.292181	0.35	0.533835	0.476915	0.415205	0.35	0.577236	0.35	0.486301	0.35	0.518248	0.35	0.541985	0.35
0.389189	0.35	0.467532	0.734055	0.464516	0.529951	0.296296	0.35	0.541353	0.480972	0.421053	0.35	0.585366	0.35	0.493151	0.35	0.525547	0.35	0.549618	0.35
0.394595	0.35	0.474026	0.736695	0.470968	0.532191	0.300412	0.35	0.548872	0.4855	0.426901	0.35	0.593496	0.35	0.5	0.35	0.532847	0.35	0.557252	0.35
0.4	0.35	0.480519	0.740252	0.477419	0.532341	0.304527	0.35	0.556391	0.495909	0.432749	0.35	0.601626	0.35	0.506849	0.35	0.540146	0.35	0.564885	0.35
0.405405	0.35	0.487013	0.75	0.483871	0.5408	0.308642	0.35	0.56391	0.496194	0.438596	0.35	0.609756	0.35	0.513699	0.35	0.547445	0.35	0.572519	0.35
0.410811	0.35	0.493506	0.754356	0.490323	0.547229	0.312757	0.35	0.571429	0.499505	0.444444	0.35	0.617886	0.35	0.520548	0.35	0.554745	0.35	0.580153	0.35
0.416216	0.35	0.5	0.756342	0.496774	0.548039	0.316872	0.35	0.578947	0.508433	0.450292	0.35	0.626016	0.35	0.527397	0.35	0.562044	0.35	0.587786	0.35
0.421622	0.35	0.506494	0.77	0.503226	0.551126	0.320988	0.35	0.586466	0.515647	0.45614	0.35	0.634146	0.35	0.534247	0.35	0.569343	0.35	0.59542	0.35
0.427027	0.35	0.512987	0.795225	0.509677	0.557817	0.325103	0.35	0.593985	0.517981	0.461988	0.35	0.642276	0.35	0.541096	0.35	0.576642	0.35	0.603053	0.35
0.432432	0.35	0.519481	0.796047	0.516129	0.558295	0.329218	0.35	0.601504	0.539894	0.467836	0.35	0.650407	0.35	0.547945	0.35	0.583942	0.35	0.610687	0.35
0.437838	0.35	0.525974	0.79856	0.522581	0.561939	0.333333	0.35	0.609023	0.542846	0.473684	0.35	0.658537	0.35	0.554795	0.35	0.591241	0.35	0.618321	0.35
0.443243	0.35	0.532468	0.805628	0.529032	0.566442	0.337449	0.35	0.616541	0.554447	0.479532	0.35	0.666667	0.35	0.561644	0.35	0.59854	0.35	0.625954	0.35
0.448649	0.35	0.538961	0.814438	0.535484	0.575033	0.341564	0.35	0.62406	0.566146	0.48538	0.35	0.674797	0.35	0.568493	0.35	0.605839	0.35	0.633588	0.35
0.454054	0.35	0.545455	0.81814	0.541935	0.589199	0.345679	0.35	0.631579	0.573834	0.491228	0.35	0.682927	0.35	0.575342	0.35	0.613139	0.35	0.641221	0.35
0.459459	0.35	0.551948	0.826999	0.548387	0.60339	0.349794	0.35	0.639098	0.574886	0.497076	0.35	0.691057	0.35	0.582192	0.35	0.620438	0.35	0.648855	0.35
0.464865	0.35	0.558442	0.845667	0.554839	0.610431	0.353909	0.35	0.646617	0.584296	0.502924	0.35	0.699187	0.35	0.589041	0.35	0.627737	0.35	0.656489	0.35
0.47027	0.35	0.564935	0.847765	0.56129	0.614684	0.358025	0.35	0.654135	0.602468	0.508772	0.35	0.707317	0.370262	0.59589	0.35	0.635036	0.35	0.664122	0.35
0.475676	0.35	0.571429	0.851064	0.567742	0.617473	0.36214	0.35	0.661654	0.631811	0.51462	0.35	0.715447	0.404322	0.60274	0.35	0.642336	0.35	0.671756	0.35
0.481081	0.35	0.577922	0.861752	0.574194	0.637967	0.366255	0.35	0.669173	0.663748	0.520468	0.35	0.723577	0.412278	0.609589	0.35	0.649635	0.35	0.679389	0.35
0.486486	0.35	0.584416	0.866011	0.580645	0.643166	0.37037	0.35	0.676692	0.68647	0.526316	0.35	0.731707	0.420204	0.616438	0.35	0.656934	0.35	0.687023	0.35
0.491892	0.35	0.590909	0.885414	0.587097	0.66	0.374486	0.35	0.684211	0.69096	0.532164	0.35	0.739837	0.432417	0.623288	0.35	0.664234	0.35	0.694656	0.35
0.497297	0.35	0.597403	0.886708	0.593548	0.672644	0.378601	0.35	0.691729	0.692006	0.538012	0.35	0.747967	0.434342	0.630137	0.35	0.671533	0.35	0.70229	0.35
0.502703	0.35	0.603896	0.88975	0.6	0.674251	0.382716	0.35	0.699248	0.69383	0.54386	0.35	0.756098	0.438839	0.636986	0.35	0.678832	0.35	0.709924	0.35
0.508108	0.35	0.61039	0.919413	0.606452	0.674652	0.386831	0.35	0.706767	0.701069	0.549708	0.35	0.764228	0.44	0.643836	0.35	0.686131	0.35	0.717557	0.35
0.513514	0.35	0.616883	0.930128	0.612903	0.678695	0.390947	0.35	0.714286	0.710744	0.555556	0.35	0.772358	0.453628	0.650685	0.35	0.693431	0.35	0.725191	0.35
0.518919	0.35	0.623377	0.934015	0.619355	0.683058	0.395062	0.35	0.721805	0.730664	0.561404	0.4	0.780488	0.464197	0.657534	0.35	0.70073	0.35	0.732824	0.35
0.524324	0.35	0.62987	0.935007	0.625806	0.710292	0.399177	0.35	0.729323	0.75	0.567251	0.417467	0.788618	0.469684	0.664384	0.35	0.708029	0.35	0.740458	0.35
0.52973	0.35	0.636364	0.963615	0.632258	0.716741	0.403292	0.35	0.736842	0.7671	0.573099	0.42	0.796748	0.49617	0.671233	0.35	0.715328	0.35	0.748092	0.35
0.535135	0.35	0.642857	0.963827	0.63871	0.720552	0.407407	0.35	0.744361	0.77882	0.578947	0.429925	0.804878	0.509331	0.678082	0.35	0.722628	0.35	0.755725	0.35
0.540541	0.35	0.649351	0.969313	0.645161	0.721575	0.411523	0.35	0.75188	0.796439	0.584795	0.435083	0.813008	0.50963	0.684932	0.35	0.729927	0.35	0.763359	0.35
0.545946	0.35	0.655844	0.97	0.651613	0.733977	0.415638	0.35	0.759398	0.797361	0.590643	0.448339	0.821138	0.529904	0.691781	0.35	0.737226	0.35	0.770992	0.35
0.551351	0.35	0.662338	0.970768	0.658065	0.744599	0.419753	0.35	0.766917	0.845614	0.596491	0.45	0.829268	0.537743	0.69863	0.35	0.744526	0.35	0.778626	0.35
0.556757	0.35	0.668831	0.974061	0.664516	0.747609	0.423868	0.35	0.774436	0.911439	0.602339	0.45	0.837398	0.538936	0.705479	0.35	0.751825	0.35	0.78626	0.35
0.562162	0.35	0.675325	0.975188	0.670968	0.755196	0.427984	0.35	0.781955	0.915045	0.608187	0.45	0.845528	0.541075	0.712329	0.35	0.759124	0.35	0.793893	0.35
0.567568	0.35	0.681818	0.981229	0.677419	0.756342	0.432099	0.35	0.789474	0.943743	0.614035	0.46	0.853659	0.556781	0.719178	0.35	0.766423	0.35	0.801527	0.35
0.572973	0.35	0.688312	0.988323	0.683871	0.757483	0.436214	0.35	0.796992	1.03956	0.619883	0.463106	0.861789	0.561382	0.726027	0.35	0.773723	0.35	0.80916	0.35
0.578378	0.35	0.694805	1.00903	0.690323	0.77	0.440329	0.35	0.804511	1.04736	0.625731	0.466779	0.869919	0.591391	0.732877	0.35	0.781022	0.35	0.816794	0.41
0.583784	0.35	0.701299	1.0222	0.696774	0.795225	0.444444	0.35	0.81203	1.09434	0.631579	0.467865	0.878049	0.632558	0.739726	0.35	0.788321	0.35	0.824427	0.42
0.589189	0.35	0.707792	1.04256	0.703226	0.79856	0.44856	0.35	0.819549	1.12543	0.637427	0.475742	0.886179	0.643587	0.746575	0.35	0.79562	0.35	0.832061	0.43
0.594595	0.35	0.714286	1.0585	0.709677	0.844959	0.452675	0.35	0.827068	1.16743	0.643275	0.48	0.894309	0.665912	0.753425	0.35	0.80292	0.35	0.839695	0.43
0.6	0.35	0.720779	1.05948	0.716129	0.866011	0.45679	0.35	0.834586	1.17035	0.649123	0.49	0.902439	0.671016	0.760274	0.35	0.810219	0.35	0.847328	0.469016
0.605405	0.35	0.727273	1.07458	0.722581	0.885414	0.460905	0.35	0.842105	1.18968	0.654971	0.49	0.910569	0.726102	0.767123	0.35	0.817518	0.35	0.854962	0.5
0.610811	0.35	0.733766	1.09049	0.729032	0.886708	0.465021	0.35	0.849624	1.21079	0.660819	0.49	0.918699	0.813213	0.773973	0.35	0.824818	0.35	0.862595	0.54
0.616216	0.35	0.74026	1.1	0.735484	0.90182	0.469136	0.35	0.857143	1.23269	0.666667	0.494898	0.926829	0.976257	0.780822	0.35	0.832117	0.35	0.870229	0.59
0.621622	0.35	0.746753	1.12818	0.741935	0.9267	0.473251	0.35	0.864662	1.23532	0.672515	0.497479	0.934959	0.992692	0.787671	0.35	0.839416	0.35	0.877863	0.6
0.627027	0.35	0.753247	1.13506	0.748387	0.930128	0.477366	0.35	0.87218	1.24538	0.678363	0.5	0.943089	1.04241	0.794521	0.35	0.846715	0.35	0.885496	0.628283
0.632432	0.35	0.75974	1.13923	0.754839	0.935007	0.481481	0.35	0.879699	1.26718	0.684211	0.5	0.95122	1.15	0.80137	0.35	0.854015	0.35	0.89313	0.67
0.637838	0.35	0.766234	1.16076	0.76129	0.981229	0.485597	0.35	0.887218	1.3	0.690058	0.5	0.95935	1.15381	0.808219	0.35	0.861314	0.35	0.900763	0.69
0.643243	0.35	0.772727	1.16192	0.767742	0.999346	0.489712	0.35	0.894737	1.35302	0.695906	0.51	0.96748	1.1598	0.815068	0.35	0.868613	0.35	0.908397	0.692367
0.648649	0.35	0.779221	1.16223	0.774194	1.01896	0.493827	0.35	0.902256	1.36349	0.701754	0.53	0.97561	1.1668	0.821918	0.35	0.875912	0.35	0.916031	0.697684
0.654054	0.35	0.785714	1.17	0.780645	1.03185	0.497942	0.35	0.909774	1.56342	0.707602	0.55	0.98374	1.36418	0.828767	0.35	0.883212	0.35	0.923664	0.74
0.659459	0.35	0.792208	1.17249	0.787097	1.04256	0.502058	0.35	0.917293	1.62264	0.71345	0.552965	0.99187	1.39073	0.835616	0.35	0.890511	0.35	0.931298	0.806794
0.664865	0.35	0.798701	1.18878	0.793548	1.07458	0.506173	0.35	0.924812	1.69515	0.719298	0.569647	1	1.89838	0.842466	0.35	0.89781	0.35	0.938931	0.875936
0.67027	0.35	0.805195	1.2141	0.8	1.09049	0.510288	0.35	0.932331	1.88329	0.725146	0.57			0.849315	0.41	0.905109	0.38	0.946565	0.887971
0.675676	0.35	0.811688	1.21428	0.806452	1.1	0.514403	0.35	0.93985	2.07303	0.730994	0.570967			0.856164	0.44	0.912409	0.425608	0.954198	0.923347
0.681081	0.35	0.818182	1.23815	0.812903	1.12818	0.518519	0.35	0.947368	2.0999	0.736842	0.6			0.863014	0.44	0.919708	0.44	0.961832	0.93
0.686486	0.35	0.824675	1.24671	0.819355	1.13502	0.522634	0.35	0.954887	2.10255	0.74269	0.61			0.869863	0.44	0.927007	0.44	0.969466	1.05133
0.691892	0.35	0.831169	1.25321	0.825806	1.13506	0.526749	0.35	0.962406	2.12852	0.748538	0.621497			0.876712	0.45	0.934307	0.47	0.977099	1.1
0.697297	0.35	0.837662	1.25643	0.832258	1.2	0.530864	0.35	0.969925	2.13708	0.754386	0.626934			0.883562	0.45	0.941606	0.47	0.984733	1.25951
0.702703	0.35	0.844156	1.27987	0.83871	1.24671	0.534979	0.35	0.977444	2.35012	0.760234	0.62928			0.890411	0.49	0.948905	0.49	0.992366	1.42604
0.708108	0.35	0.850649	1.28538	0.845161	1.25321	0.539095	0.35	0.984962	2.44354	0.766082	0.63			0.89726	0.5	0.956204	0.51	1	2.05871
0.713514	0.35	0.857143	1.30893	0.851613	1.27617	0.54321	0.35	0.992481	2.56205	0.77193	0.64655			0.90411	0.5	0.963504	0.52
0.718919	0.35	0.863636	1.32581	0.858065	1.28021	0.547325	0.35	1	2.61261	0.777778	0.649695			0.910959	0.5	0.970803	0.52
0.724324	0.35	0.87013	1.33104	0.864516	1.30893	0.55144	0.35	0.757062	1.11	0.783626	0.65341			0.917808	0.52	0.978102	0.53
0.72973	0.35	0.876623	1.40063	0.870968	1.33104	0.555556	0.35	0.762712	1.11	0.789474	0.65472			0.924658	0.61	0.985401	0.608316
0.735135	0.35	0.883117	1.40269	0.877419	1.35226	0.559671	0.35	0.768362	1.12892	0.795322	0.655545			0.931507	0.61	0.992701	0.636795
0.740541	0.35	0.88961	1.40633	0.883871	1.40063	0.563786	0.35	0.774011	1.15038	0.80117	0.745384			0.938356	0.64	1	0.7
0.745946	0.35	0.896104	1.42862	0.890323	1.40633	0.567901	0.35	0.779661	1.18064	0.807018	0.768457			0.945205	0.64
0.751351	0.35	0.902597	1.52187	0.896774	1.41358	0.572016	0.35	0.785311	1.18085	0.812865	0.778287			0.952055	0.65084
0.756757	0.35	0.909091	1.5659	0.903226	1.42862	0.576132	0.35	0.79096	1.2	0.818713	0.801318			0.958904	0.68
0.762162	0.35	0.915584	1.58219	0.909677	1.45212	0.580247	0.35	0.79661	1.20592	0.824561	0.843742			0.965753	0.73
0.767568	0.35	0.922078	1.64177	0.916129	1.48155	0.584362	0.35	0.80226	1.22	0.830409	0.867481			0.972603	0.736915
0.772973	0.35	0.928571	1.652	0.922581	1.53297	0.588477	0.35	0.80791	1.23	0.836257	0.903691			0.979452	0.78
0.778378	0.35	0.935065	1.67248	0.929032	1.58922	0.592593	0.35	0.813559	1.23621	0.842105	0.922341			0.986301	0.95
0.783784	0.35	0.941558	1.73386	0.935484	1.60378	0.596708	0.35	0.819209	1.24316	0.847953	0.931445			0.993151	1.09161
0.789189	0.35	0.948052	1.75122	0.941935	1.73386	0.600823	0.35	0.824859	1.24673	0.853801	0.989166			1	1.36779
0.794595	0.35	0.954545	1.80459	0.948387	1.75076	0.604938	0.35	0.830508	1.25411	0.859649	0.989878
0.8	0.35	0.961039	1.81601	0.954839	1.77071	0.609053	0.35	0.836158	1.25949	0.865497	1.01449
0.805405	0.35	0.967532	1.97962	0.96129	1.79925	0.613169	0.367367	0.841808	1.32318	0.871345	1.01813
0.810811	0.35	0.974026	1.99056	0.967742	1.9155	0.617284	0.369039	0.847458	1.34315	0.877193	1.03491
0.816216	0.35	0.980519	2.04725	0.974194	1.97962	0.621399	0.392926	0.853107	1.39491	0.883041	1.05993
0.821622	0.35	0.987013	2.09443	0.980645	2.09443	0.625514	0.4	0.858757	1.42383	0.888889	1.06416
0.827027	0.35	0.993506	2.37728	0.987097	2.20216	0.62963	0.407526	0.864407	1.44131	0.894737	1.06465
0.832432	0.35	1	2.46567	0.993548	2.34881	0.633745	0.416941	0.870056	1.45253	0.900585	1.14577
0.837838	0.35			1	2.37728	0.63786	0.417161	0.875706	1.45398	0.906433	1.17681
0.843243	0.35					0.641975	0.442949	0.881356	1.47428	0.912281	1.19074
0.848649	0.35					0.646091	0.443261	0.887006	1.47561	0.918129	1.19331
0.854054	0.35					0.650206	0.458888	0.892655	1.48298	0.923977	1.19377
0.859459	0.35					0.654321	0.459028	0.898305	1.48439	0.929825	1.22665
0.864865	0.35					0.658436	0.459461	0.903955	1.5	0.935673	1.31027
0.87027	0.392863					0.662551	0.459838	0.909605	1.57005	0.94152	1.34096
0.875676	0.395861					0.666667	0.461499	0.915254	1.60968	0.947368	1.36857
0.881081	0.407237					0.670782	0.465298	0.920904	1.64817	0.953216	1.44864
0.886486	0.408222					0.674897	0.475049	0.926554	1.65617	0.959064	1.5579
0.891892	0.430883					0.679012	0.47607	0.932203	1.66498	0.964912	1.61909
0.897297	0.43628					0.683128	0.480049	0.937853	1.70783	0.97076	1.70168
0.902703	0.441814					0.687243	0.480341	0.943503	1.73787	0.976608	1.75098
0.908108	0.448078					0.691358	0.484533	0.949153	1.8721	0.982456	1.76961
0.913514	0.448167					0.695473	0.5	0.954802	1.90234	0.988304	1.83301
0.918919	0.456553					0.699588	0.501699	0.960452	1.90241	0.994152	1.9055
0.924324	0.459972					0.703704	0.515297	0.966102	2.15181	1	2.93396
0.92973	0.472053					0.707819	0.516529	0.971751	2.28058
0.935135	0.505069					0.711934	0.525414	0.977401	2.33238
0.940541	0.508254					0.716049	0.528273	0.983051	2.41302
0.945946	0.53					0.720165	0.541371	0.988701	2.4607
0.951351	0.532941					0.72428	0.545185	0.99435	2.53275
0.956757	0.542997					0.728395	0.5718	1	2.8218
0.962162	0.55					0.73251	0.585474
0.967568	0.552873					0.736626	0.586069
0.972973	0.597395					0.740741	0.594306
0.978378	0.6					0.744856	0.6
0.983784	0.6					0.748971	0.6
0.989189	0.654466					0.753086	0.602786
0.994595	0.733546					0.757202	0.60502
1	0.925435					0.761317	0.611487
						0.765432	0.611725
						0.769547	0.61541
						0.773663	0.620002
						0.777778	0.625656
						0.781893	0.627471
						0.786008	0.628121
						0.790123	0.630937
						0.794239	0.644577
						0.798354	0.648485
						0.802469	0.666512
						0.806584	0.676419
						0.8107	0.708502
						0.814815	0.712092
						0.81893	0.714638
						0.823045	0.724452
						0.82716	0.728627
						0.831276	0.733155
						0.835391	0.736784
						0.839506	0.748332
						0.843621	0.749214
						0.847737	0.76257
						0.851852	0.768042
						0.855967	0.774068
						0.860082	0.777013
						0.864198	0.781775
						0.868313	0.787851
						0.872428	0.8
						0.876543	0.8
						0.880658	0.80241
						0.884774	0.806077
						0.888889	0.85299
						0.893004	0.86
						0.897119	0.867984
						0.901235	0.870843
						0.90535	0.905445
						0.909465	0.925173
						0.91358	0.943028
						0.917695	0.943267
						0.921811	0.951229
						0.925926	0.9719
						0.930041	0.972207
						0.934156	0.986385
						0.938272	0.986752
						0.942387	1.02397
						0.946502	1.0731
						0.950617	1.09
						0.954733	1.11541
						0.958848	1.2
						0.962963	1.21775
						0.967078	1.22166
						0.971193	1.29853
						0.975309	1.30825
						0.979424	1.34908
						0.983539	1.39343
						0.987654	1.55844
						0.99177	1.6
						0.995885	1.82
						1	3.74086

## Sheet: Fig.1b&SupFig3-stage3
Percentile Rank (P.R.) of Distances (Dis.) between sme2 loci in horsetail stage 3
WT (40 cells)		rhn1- (31 cells)		seb1- (30 cells)		pab2- (46 cells)		ctf1- (27 cells)		pcf11- (25 cells)		rna15- (18 cells)		rcd1-(27 cells)		nab3- (26 cells)		rmn1- (26 cells)
P.R.	Dis.	P.R.	Dis.	P.R.	Dis.	P.R.	Dis.	P.R.	Dis.	P.R.	Dis.	P.R.	Dis.	P.R.	Dis.	P.R.	Dis.	P.R.	Dis.
0.00543478	0.35	0.00645161	0.35	0.00641026	0.35	0.00414938	0.35	0.00757576	0.35	0.00584795	0.35	0.00806452	0.35	0.00689655	0.35	0.00724638	0.35	0.00769231	0.35
0.0108696	0.35	0.0129032	0.35	0.0128205	0.35	0.00829876	0.35	0.0151515	0.35	0.0116959	0.35	0.016129	0.35	0.0137931	0.35	0.0144928	0.35	0.0153846	0.35
0.0163043	0.35	0.0193548	0.35	0.0192308	0.35	0.0124481	0.35	0.0227273	0.35	0.0175439	0.35	0.0241935	0.35	0.0206897	0.35	0.0217391	0.35	0.0230769	0.35
0.0217391	0.35	0.0258065	0.35	0.025641	0.35	0.0165975	0.35	0.030303	0.35	0.0233918	0.35	0.0322581	0.35	0.0275862	0.35	0.0289855	0.35	0.0307692	0.35
0.0271739	0.35	0.0322581	0.35	0.0320513	0.35	0.0207469	0.35	0.0378788	0.35	0.0292398	0.35	0.0403226	0.35	0.0344828	0.35	0.0362319	0.35	0.0384615	0.35
0.0326087	0.35	0.0387097	0.35	0.0384615	0.35	0.0248963	0.35	0.0454545	0.35	0.0350877	0.35	0.0483871	0.35	0.0413793	0.35	0.0434783	0.35	0.0461538	0.35
0.0380435	0.35	0.0451613	0.35	0.0448718	0.35	0.0290456	0.35	0.0530303	0.35	0.0409357	0.35	0.0564516	0.35	0.0482759	0.35	0.0507246	0.35	0.0538462	0.35
0.0434783	0.35	0.0516129	0.35	0.0512821	0.35	0.033195	0.35	0.0606061	0.35	0.0467836	0.35	0.0645161	0.35	0.0551724	0.35	0.057971	0.35	0.0615385	0.35
0.048913	0.35	0.0580645	0.35	0.0576923	0.35	0.0373444	0.35	0.0681818	0.35	0.0526316	0.35	0.0725806	0.35	0.062069	0.35	0.0652174	0.35	0.0692308	0.35
0.0543478	0.35	0.0645161	0.35	0.0641026	0.35	0.0414938	0.35	0.0757576	0.35	0.0584795	0.35	0.0806452	0.35	0.0689655	0.35	0.0724638	0.35	0.0769231	0.35
0.0597826	0.35	0.0709677	0.35	0.0705128	0.35	0.0456432	0.35	0.0833333	0.35	0.0643275	0.35	0.0887097	0.35	0.0758621	0.35	0.0797101	0.35	0.0846154	0.35
0.0652174	0.35	0.0774194	0.35	0.0769231	0.35	0.0497925	0.35	0.0909091	0.35	0.0701754	0.35	0.0967742	0.35	0.0827586	0.35	0.0869565	0.35	0.0923077	0.35
0.0706522	0.35	0.083871	0.35	0.0833333	0.35	0.0539419	0.35	0.0984848	0.35	0.0760234	0.35	0.104839	0.35	0.0896552	0.35	0.0942029	0.35	0.1	0.35
0.076087	0.35	0.0903226	0.35	0.0897436	0.35	0.0580913	0.35	0.106061	0.35	0.0818713	0.35	0.112903	0.35	0.0965517	0.35	0.101449	0.35	0.107692	0.35
0.0815217	0.35	0.0967742	0.35	0.0961538	0.35	0.0622407	0.35	0.113636	0.35	0.0877193	0.35	0.120968	0.35	0.103448	0.35	0.108696	0.35	0.115385	0.35
0.0869565	0.35	0.103226	0.35	0.102564	0.35	0.06639	0.35	0.121212	0.35	0.0935673	0.35	0.129032	0.35	0.110345	0.35	0.115942	0.35	0.123077	0.35
0.0923913	0.35	0.109677	0.35	0.108974	0.35	0.0705394	0.35	0.128788	0.35	0.0994152	0.35	0.137097	0.35	0.117241	0.35	0.123188	0.35	0.130769	0.35
0.0978261	0.35	0.116129	0.35	0.115385	0.35	0.0746888	0.35	0.136364	0.35	0.105263	0.35	0.145161	0.35	0.124138	0.35	0.130435	0.35	0.138462	0.35
0.103261	0.35	0.122581	0.35	0.121795	0.35	0.0788382	0.35	0.143939	0.35	0.111111	0.35	0.153226	0.35	0.131034	0.35	0.137681	0.35	0.146154	0.35
0.108696	0.35	0.129032	0.35	0.128205	0.35	0.0829876	0.35	0.151515	0.35	0.116959	0.35	0.16129	0.35	0.137931	0.35	0.144928	0.35	0.153846	0.35
0.11413	0.35	0.135484	0.35	0.134615	0.35	0.0871369	0.35	0.159091	0.35	0.122807	0.35	0.169355	0.35	0.144828	0.35	0.152174	0.35	0.161538	0.35
0.119565	0.35	0.141935	0.35	0.141026	0.35	0.0912863	0.35	0.166667	0.35	0.128655	0.35	0.177419	0.35	0.151724	0.35	0.15942	0.35	0.169231	0.35
0.125	0.35	0.148387	0.35	0.147436	0.35	0.0954357	0.35	0.174242	0.35	0.134503	0.35	0.185484	0.35	0.158621	0.35	0.166667	0.35	0.176923	0.35
0.130435	0.35	0.154839	0.35	0.153846	0.35	0.0995851	0.35	0.181818	0.35	0.140351	0.35	0.193548	0.35	0.165517	0.35	0.173913	0.35	0.184615	0.35
0.13587	0.35	0.16129	0.35	0.160256	0.35	0.103734	0.35	0.189394	0.35	0.146199	0.35	0.201613	0.35	0.172414	0.35	0.181159	0.35	0.192308	0.35
0.141304	0.35	0.167742	0.35	0.166667	0.35	0.107884	0.35	0.19697	0.35	0.152047	0.35	0.209677	0.35	0.17931	0.35	0.188406	0.35	0.2	0.35
0.146739	0.35	0.174194	0.35	0.173077	0.35	0.112033	0.35	0.204545	0.35	0.157895	0.35	0.217742	0.35	0.186207	0.35	0.195652	0.35	0.207692	0.35
0.152174	0.35	0.180645	0.35	0.179487	0.35	0.116183	0.35	0.212121	0.35	0.163743	0.35	0.225806	0.35	0.193103	0.35	0.202899	0.35	0.215385	0.35
0.157609	0.35	0.187097	0.35	0.185897	0.35	0.120332	0.35	0.219697	0.35	0.169591	0.35	0.233871	0.35	0.2	0.35	0.210145	0.35	0.223077	0.35
0.163043	0.35	0.193548	0.35	0.192308	0.35	0.124481	0.35	0.227273	0.35	0.175439	0.35	0.241935	0.35	0.206897	0.35	0.217391	0.35	0.230769	0.35
0.168478	0.35	0.2	0.35	0.198718	0.35	0.128631	0.35	0.234848	0.35	0.181287	0.35	0.25	0.35	0.213793	0.35	0.224638	0.35	0.238462	0.35
0.173913	0.35	0.206452	0.35	0.205128	0.35	0.13278	0.35	0.242424	0.35	0.187135	0.35	0.258065	0.35	0.22069	0.35	0.231884	0.35	0.246154	0.35
0.179348	0.35	0.212903	0.35	0.211538	0.35	0.136929	0.35	0.25	0.35	0.192982	0.35	0.266129	0.35	0.227586	0.35	0.23913	0.35	0.253846	0.35
0.184783	0.35	0.219355	0.35	0.217949	0.35	0.141079	0.35	0.257576	0.35	0.19883	0.35	0.274194	0.35	0.234483	0.35	0.246377	0.35	0.261538	0.35
0.190217	0.35	0.225806	0.35	0.224359	0.35	0.145228	0.35	0.265152	0.35	0.204678	0.35	0.282258	0.35	0.241379	0.35	0.253623	0.35	0.269231	0.35
0.195652	0.35	0.232258	0.35	0.230769	0.35	0.149378	0.35	0.272727	0.35	0.210526	0.35	0.290323	0.35	0.248276	0.35	0.26087	0.35	0.276923	0.35
0.201087	0.35	0.23871	0.35	0.237179	0.35	0.153527	0.35	0.280303	0.35	0.216374	0.35	0.298387	0.35	0.255172	0.35	0.268116	0.35	0.284615	0.35
0.206522	0.35	0.245161	0.35	0.24359	0.35	0.157676	0.35	0.287879	0.35	0.222222	0.35	0.306452	0.35	0.262069	0.35	0.275362	0.35	0.292308	0.35
0.211957	0.35	0.251613	0.35	0.25	0.35	0.161826	0.35	0.295455	0.35	0.22807	0.35	0.314516	0.35	0.268966	0.35	0.282609	0.35	0.3	0.35
0.217391	0.35	0.258065	0.35	0.25641	0.35	0.165975	0.35	0.30303	0.35	0.233918	0.35	0.322581	0.35	0.275862	0.35	0.289855	0.35	0.307692	0.35
0.222826	0.35	0.264516	0.35	0.262821	0.35	0.170124	0.35	0.310606	0.35	0.239766	0.35	0.330645	0.35	0.282759	0.35	0.297101	0.35	0.315385	0.35
0.228261	0.35	0.270968	0.35	0.269231	0.35	0.174274	0.35	0.318182	0.35	0.245614	0.35	0.33871	0.35	0.289655	0.35	0.304348	0.35	0.323077	0.35
0.233696	0.35	0.277419	0.35	0.275641	0.35	0.178423	0.35	0.325758	0.35	0.251462	0.35	0.346774	0.35	0.296552	0.35	0.311594	0.35	0.330769	0.35
0.23913	0.35	0.283871	0.35	0.282051	0.35	0.182573	0.35	0.333333	0.35	0.25731	0.35	0.354839	0.35	0.303448	0.35	0.318841	0.35	0.338462	0.35
0.244565	0.35	0.290323	0.35	0.288462	0.35	0.186722	0.35	0.340909	0.35	0.263158	0.35	0.362903	0.35	0.310345	0.35	0.326087	0.35	0.346154	0.35
0.25	0.35	0.296774	0.35	0.294872	0.35	0.190871	0.35	0.348485	0.35	0.269006	0.35	0.370968	0.35	0.317241	0.35	0.333333	0.35	0.353846	0.35
0.255435	0.35	0.303226	0.35	0.301282	0.35	0.195021	0.35	0.356061	0.35	0.274854	0.35	0.379032	0.35	0.324138	0.35	0.34058	0.35	0.361538	0.35
0.26087	0.35	0.309677	0.35	0.307692	0.35	0.19917	0.35	0.363636	0.35	0.280702	0.35	0.387097	0.35	0.331034	0.35	0.347826	0.35	0.369231	0.35
0.266304	0.35	0.316129	0.35	0.314103	0.35	0.20332	0.35	0.371212	0.35	0.28655	0.35	0.395161	0.35	0.337931	0.35	0.355072	0.35	0.376923	0.35
0.271739	0.35	0.322581	0.35	0.320513	0.35	0.207469	0.35	0.378788	0.35	0.292398	0.35	0.403226	0.35	0.344828	0.35	0.362319	0.35	0.384615	0.35
0.277174	0.35	0.329032	0.35	0.326923	0.35	0.211618	0.35	0.386364	0.35	0.298246	0.35	0.41129	0.35	0.351724	0.35	0.369565	0.35	0.392308	0.35
0.282609	0.35	0.335484	0.35	0.333333	0.35	0.215768	0.35	0.393939	0.35	0.304094	0.35	0.419355	0.35	0.358621	0.35	0.376812	0.35	0.4	0.35
0.288043	0.35	0.341935	0.35	0.339744	0.35	0.219917	0.35	0.401515	0.35	0.309942	0.35	0.427419	0.35	0.365517	0.35	0.384058	0.35	0.407692	0.35
0.293478	0.35	0.348387	0.35	0.346154	0.35	0.224066	0.35	0.409091	0.35	0.315789	0.35	0.435484	0.35	0.372414	0.35	0.391304	0.35	0.415385	0.35
0.298913	0.35	0.354839	0.35	0.352564	0.35	0.228216	0.35	0.416667	0.35	0.321637	0.35	0.443548	0.35	0.37931	0.35	0.398551	0.35	0.423077	0.35
0.304348	0.35	0.36129	0.35	0.358974	0.35	0.232365	0.35	0.424242	0.35	0.327485	0.35	0.451613	0.35	0.386207	0.35	0.405797	0.35	0.430769	0.35
0.309783	0.35	0.367742	0.35	0.365385	0.35	0.236515	0.35	0.431818	0.35	0.333333	0.35	0.459677	0.35	0.393103	0.35	0.413043	0.35	0.438462	0.35
0.315217	0.35	0.374194	0.35	0.371795	0.35	0.240664	0.35	0.439394	0.35	0.339181	0.35	0.467742	0.35	0.4	0.35	0.42029	0.35	0.446154	0.35
0.320652	0.35	0.380645	0.35	0.378205	0.35	0.244813	0.35	0.44697	0.35	0.345029	0.35	0.475806	0.35	0.406897	0.35	0.427536	0.35	0.453846	0.35
0.326087	0.35	0.387097	0.35	0.384615	0.35	0.248963	0.35	0.454545	0.35	0.350877	0.35	0.483871	0.35	0.413793	0.35	0.434783	0.35	0.461538	0.35
0.331522	0.35	0.393548	0.35	0.391026	0.35	0.253112	0.35	0.462121	0.35	0.356725	0.35	0.491935	0.35	0.42069	0.35	0.442029	0.35	0.469231	0.35
0.336957	0.35	0.4	0.35	0.397436	0.35	0.257261	0.35	0.469697	0.35	0.362573	0.35	0.5	0.35	0.427586	0.35	0.449275	0.35	0.476923	0.35
0.342391	0.35	0.406452	0.35	0.403846	0.35	0.261411	0.35	0.477273	0.35	0.368421	0.35	0.508065	0.35	0.434483	0.35	0.456522	0.35	0.484615	0.35
0.347826	0.35	0.412903	0.412568	0.410256	0.35	0.26556	0.35	0.484848	0.35	0.374269	0.35	0.516129	0.35	0.441379	0.35	0.463768	0.35	0.492308	0.35
0.353261	0.35	0.419355	0.414453	0.416667	0.35	0.26971	0.35	0.492424	0.35	0.380117	0.35	0.524194	0.35	0.448276	0.35	0.471014	0.35	0.5	0.35
0.358696	0.35	0.425806	0.418464	0.423077	0.35	0.273859	0.35	0.5	0.35	0.385965	0.35	0.532258	0.35	0.455172	0.35	0.478261	0.35	0.507692	0.35
0.36413	0.35	0.432258	0.42532	0.429487	0.35	0.278008	0.35	0.507576	0.35	0.391813	0.35	0.540323	0.35	0.462069	0.35	0.485507	0.35	0.515385	0.35
0.369565	0.35	0.43871	0.429879	0.435897	0.35	0.282158	0.35	0.515152	0.35	0.397661	0.35	0.548387	0.35	0.468966	0.35	0.492754	0.35	0.523077	0.35
0.375	0.35	0.445161	0.43	0.442308	0.35	0.286307	0.35	0.522727	0.35	0.403509	0.35	0.556452	0.35	0.475862	0.35	0.5	0.35	0.530769	0.35
0.380435	0.35	0.451613	0.433408	0.448718	0.35	0.290456	0.35	0.530303	0.35	0.409357	0.35	0.564516	0.35	0.482759	0.35	0.507246	0.35	0.538462	0.35
0.38587	0.35	0.458065	0.437863	0.455128	0.35	0.294606	0.35	0.537879	0.35	0.415205	0.35	0.572581	0.35	0.489655	0.35	0.514493	0.35	0.546154	0.35
0.391304	0.35	0.464516	0.442619	0.461538	0.35	0.298755	0.35	0.545455	0.353975	0.421053	0.35	0.580645	0.35	0.496552	0.35	0.521739	0.35	0.553846	0.35
0.396739	0.35	0.470968	0.443128	0.467949	0.35	0.302905	0.35	0.55303	0.368473	0.426901	0.35	0.58871	0.35	0.503448	0.35	0.528986	0.35	0.561538	0.35
0.402174	0.35	0.477419	0.44966	0.474359	0.357898	0.307054	0.35	0.560606	0.413347	0.432749	0.35	0.596774	0.35	0.510345	0.35	0.536232	0.35	0.569231	0.35
0.407609	0.35	0.483871	0.454492	0.480769	0.360836	0.311203	0.35	0.568182	0.416264	0.438596	0.35	0.604839	0.35	0.517241	0.35	0.543478	0.35	0.576923	0.35
0.413043	0.35	0.490323	0.455543	0.487179	0.365407	0.315353	0.35	0.575758	0.417085	0.444444	0.35	0.612903	0.35	0.524138	0.35	0.550725	0.35	0.584615	0.35
0.418478	0.35	0.496774	0.456931	0.49359	0.380894	0.319502	0.35	0.583333	0.425291	0.450292	0.35	0.620968	0.35	0.531034	0.35	0.557971	0.35	0.592308	0.35
0.423913	0.35	0.503226	0.460181	0.5	0.4	0.323651	0.35	0.590909	0.436084	0.45614	0.35	0.629032	0.35	0.537931	0.35	0.565217	0.35	0.6	0.35
0.429348	0.35	0.509677	0.463903	0.50641	0.410592	0.327801	0.35	0.598485	0.436614	0.461988	0.35	0.637097	0.35	0.544828	0.35	0.572464	0.35	0.607692	0.35
0.434783	0.35	0.516129	0.47	0.512821	0.410763	0.33195	0.35	0.606061	0.438571	0.467836	0.35	0.645161	0.35	0.551724	0.35	0.57971	0.35	0.615385	0.35
0.440217	0.35	0.522581	0.474677	0.519231	0.42462	0.3361	0.35	0.613636	0.439417	0.473684	0.35	0.653226	0.35	0.558621	0.35	0.586957	0.35	0.623077	0.35
0.445652	0.35	0.529032	0.475323	0.525641	0.42532	0.340249	0.35	0.621212	0.448604	0.479532	0.35	0.66129	0.35	0.565517	0.35	0.594203	0.35	0.630769	0.35
0.451087	0.35	0.535484	0.48568	0.532051	0.427515	0.344398	0.35	0.628788	0.462455	0.48538	0.35	0.669355	0.35	0.572414	0.35	0.601449	0.35	0.638462	0.35
0.456522	0.35	0.541935	0.490414	0.538462	0.43	0.348548	0.35	0.636364	0.463272	0.491228	0.35	0.677419	0.35	0.57931	0.35	0.608696	0.35	0.646154	0.35
0.461957	0.35	0.548387	0.493289	0.544872	0.430742	0.352697	0.35	0.643939	0.466842	0.497076	0.35	0.685484	0.35	0.586207	0.35	0.615942	0.35	0.653846	0.35
0.467391	0.35	0.554839	0.495422	0.551282	0.437863	0.356846	0.35	0.651515	0.468603	0.502924	0.35	0.693548	0.35	0.593103	0.35	0.623188	0.35	0.661538	0.35
0.472826	0.35	0.56129	0.518038	0.557692	0.440632	0.360996	0.35	0.659091	0.471375	0.508772	0.35	0.701613	0.35	0.6	0.35	0.630435	0.35	0.669231	0.35
0.478261	0.35	0.567742	0.527917	0.564103	0.443128	0.365145	0.35	0.666667	0.486035	0.51462	0.35	0.709677	0.35	0.606897	0.35	0.637681	0.35	0.676923	0.35
0.483696	0.35	0.574194	0.534582	0.570513	0.443853	0.369295	0.35	0.674242	0.526867	0.520468	0.35	0.717742	0.35	0.613793	0.35	0.644928	0.35	0.684615	0.35
0.48913	0.35	0.580645	0.534754	0.576923	0.445133	0.373444	0.35	0.681818	0.52768	0.526316	0.35	0.725806	0.35	0.62069	0.35	0.652174	0.35	0.692308	0.35
0.494565	0.35	0.587097	0.535975	0.583333	0.448021	0.377593	0.35	0.689394	0.560802	0.532164	0.35	0.733871	0.35	0.627586	0.35	0.65942	0.35	0.7	0.35
0.5	0.35	0.593548	0.550124	0.589744	0.457474	0.381743	0.35	0.69697	0.565323	0.538012	0.35	0.741935	0.35	0.634483	0.35	0.666667	0.35	0.707692	0.35
0.505435	0.35	0.6	0.556476	0.596154	0.463903	0.385892	0.35	0.704545	0.605211	0.54386	0.35	0.75	0.35	0.641379	0.35	0.673913	0.35	0.715385	0.35
0.51087	0.35	0.606452	0.562687	0.602564	0.474229	0.390041	0.35	0.712121	0.638415	0.549708	0.35	0.758065	0.35	0.648276	0.35	0.681159	0.35	0.723077	0.35
0.516304	0.35	0.612903	0.565686	0.608974	0.475323	0.394191	0.35	0.719697	0.639807	0.555556	0.4	0.766129	0.35	0.655172	0.35	0.688406	0.35	0.730769	0.35
0.521739	0.35	0.619355	0.569761	0.615385	0.476634	0.39834	0.35	0.727273	0.642959	0.561404	0.400356	0.774194	0.35	0.662069	0.35	0.695652	0.35	0.738462	0.35
0.527174	0.35	0.625806	0.57	0.621795	0.482156	0.40249	0.35	0.734848	0.649179	0.567251	0.405018	0.782258	0.35	0.668966	0.35	0.702899	0.35	0.746154	0.35
0.532609	0.35	0.632258	0.572058	0.628205	0.495336	0.406639	0.35	0.742424	0.678032	0.573099	0.405399	0.790323	0.35	0.675862	0.35	0.710145	0.35	0.753846	0.35
0.538043	0.35	0.63871	0.596419	0.634615	0.496724	0.410788	0.35	0.75	0.728178	0.578947	0.42	0.798387	0.35	0.682759	0.35	0.717391	0.35	0.761538	0.35
0.543478	0.35	0.645161	0.6	0.641026	0.497741	0.414938	0.35	0.757576	0.74632	0.584795	0.432749	0.806452	0.35	0.689655	0.35	0.724638	0.35	0.769231	0.35
0.548913	0.35	0.651613	0.600296	0.647436	0.502674	0.419087	0.35	0.765152	0.748724	0.590643	0.442194	0.814516	0.35	0.696552	0.35	0.731884	0.35	0.776923	0.35
0.554348	0.35	0.658065	0.632531	0.653846	0.513389	0.423237	0.35	0.772727	0.762219	0.596491	0.444427	0.822581	0.35	0.703448	0.35	0.73913	0.35	0.784615	0.35
0.559783	0.35	0.664516	0.633964	0.660256	0.518038	0.427386	0.35	0.780303	0.779016	0.602339	0.457325	0.830645	0.35	0.710345	0.35	0.746377	0.35	0.792308	0.35
0.565217	0.35	0.670968	0.635347	0.666667	0.519045	0.431535	0.35	0.787879	0.785366	0.608187	0.46	0.83871	0.35	0.717241	0.35	0.753623	0.35	0.8	0.35
0.570652	0.35	0.677419	0.648451	0.673077	0.521565	0.435685	0.35	0.795455	0.790906	0.614035	0.467028	0.846774	0.35	0.724138	0.35	0.76087	0.35	0.807692	0.35
0.576087	0.35	0.683871	0.649312	0.679487	0.529843	0.439834	0.35	0.80303	0.79704	0.619883	0.473926	0.854839	0.37553	0.731034	0.35	0.768116	0.35	0.815385	0.35
0.581522	0.35	0.690323	0.7	0.685897	0.534582	0.443983	0.35	0.810606	0.799715	0.625731	0.478397	0.862903	0.393925	0.737931	0.35	0.775362	0.35	0.823077	0.35
0.586957	0.35	0.696774	0.702492	0.692308	0.545688	0.448133	0.35	0.818182	0.801461	0.631579	0.48302	0.870968	0.423394	0.744828	0.35	0.782609	0.35	0.830769	0.35
0.592391	0.35	0.703226	0.711949	0.698718	0.556476	0.452282	0.35	0.825758	0.819477	0.637427	0.488691	0.879032	0.447329	0.751724	0.35	0.789855	0.35	0.838462	0.35
0.597826	0.35	0.709677	0.719695	0.705128	0.566146	0.456432	0.35	0.833333	0.82865	0.643275	0.492987	0.887097	0.475419	0.758621	0.35	0.797101	0.35	0.846154	0.35
0.603261	0.35	0.716129	0.759747	0.711538	0.568323	0.460581	0.35	0.840909	0.837471	0.649123	0.497046	0.895161	0.484531	0.765517	0.35	0.804348	0.35	0.853846	0.35
0.608696	0.35	0.722581	0.760962	0.717949	0.592656	0.46473	0.35	0.848485	0.841777	0.654971	0.498324	0.903226	0.551774	0.772414	0.35	0.811594	0.35	0.861538	0.35
0.61413	0.35	0.729032	0.762835	0.724359	0.596167	0.46888	0.35	0.856061	0.842486	0.660819	0.510902	0.91129	0.588411	0.77931	0.35	0.818841	0.35	0.869231	0.35
0.619565	0.35	0.735484	0.771305	0.730769	0.596419	0.473029	0.35	0.863636	0.85	0.666667	0.514195	0.919355	0.608915	0.786207	0.35	0.826087	0.35	0.876923	0.35
0.625	0.35	0.741935	0.786819	0.737179	0.633964	0.477178	0.35	0.871212	0.897145	0.672515	0.51797	0.927419	0.623877	0.793103	0.35	0.833333	0.35	0.884615	0.35
0.630435	0.35	0.748387	0.794744	0.74359	0.665489	0.481328	0.35	0.878788	0.93021	0.678363	0.524639	0.935484	0.64	0.8	0.35	0.84058	0.35	0.892308	0.35
0.63587	0.35	0.754839	0.82	0.75	0.676281	0.485477	0.35	0.886364	0.989264	0.684211	0.524902	0.943548	0.66032	0.806897	0.35	0.847826	0.35	0.9	0.35
0.641304	0.35	0.76129	0.831488	0.75641	0.69683	0.489627	0.35	0.893939	0.999851	0.690058	0.526611	0.951613	0.700324	0.813793	0.35	0.855072	0.35	0.907692	0.35
0.646739	0.35	0.767742	0.838576	0.762821	0.7	0.493776	0.35	0.901515	1.00599	0.695906	0.53	0.959677	0.810002	0.82069	0.35	0.862319	0.35	0.915385	0.39
0.652174	0.35	0.774194	0.857496	0.769231	0.711949	0.497925	0.35	0.909091	1.05079	0.701754	0.54	0.967742	0.811896	0.827586	0.35	0.869565	0.35	0.923077	0.4
0.657609	0.35	0.780645	0.894991	0.775641	0.719695	0.502075	0.35	0.916667	1.06557	0.707602	0.55	0.975806	0.820474	0.834483	0.35	0.876812	0.35	0.930769	0.47
0.663043	0.35	0.787097	0.915653	0.782051	0.736727	0.506224	0.35	0.924242	1.07444	0.71345	0.56	0.983871	0.828617	0.841379	0.35	0.884058	0.35	0.938462	0.48
0.668478	0.35	0.793548	0.916919	0.788462	0.753493	0.510373	0.35	0.931818	1.07787	0.719298	0.56122	0.991935	0.910417	0.848276	0.35	0.891304	0.35	0.946154	0.51
0.673913	0.35	0.8	0.933665	0.794872	0.75482	0.514523	0.35	0.939394	1.08244	0.725146	0.564587	1	0.913315	0.855172	0.35	0.898551	0.35	0.953846	0.53
0.679348	0.35	0.806452	0.997967	0.801282	0.759747	0.518672	0.35	0.94697	1.11707	0.730994	0.58			0.862069	0.35	0.905797	0.35	0.961538	0.64
0.684783	0.35	0.812903	1.01438	0.807692	0.760962	0.522822	0.35	0.954545	1.23452	0.736842	0.581909			0.868966	0.35	0.913043	0.35	0.969231	0.722641
0.690217	0.35	0.819355	1.06613	0.814103	0.771305	0.526971	0.35	0.962121	1.2448	0.74269	0.583861			0.875862	0.35	0.92029	0.35	0.976923	0.876258
0.695652	0.35	0.825806	1.07117	0.820513	0.794744	0.53112	0.35	0.969697	1.31411	0.748538	0.584634			0.882759	0.35	0.927536	0.35	0.984615	0.929318
0.701087	0.35	0.832258	1.08569	0.826923	0.822034	0.53527	0.35	0.977273	1.34916	0.754386	0.593151			0.889655	0.35	0.934783	0.37	0.992308	1.02788
0.706522	0.35	0.83871	1.08663	0.833333	0.836174	0.539419	0.35	0.984848	1.44944	0.760234	0.596156			0.896552	0.35	0.942029	0.42	1	1.09564
0.711957	0.35	0.845161	1.08927	0.839744	0.838576	0.543568	0.35	0.992424	1.54436	0.766082	0.6			0.903448	0.35	0.949275	0.43
0.717391	0.35	0.851613	1.09137	0.846154	0.853224	0.547718	0.35	1	1.58732	0.77193	0.6			0.910345	0.35	0.956522	0.44
0.722826	0.35	0.858065	1.09949	0.852564	0.857496	0.551867	0.35			0.777778	0.604091			0.917241	0.35	0.963768	0.44
0.728261	0.35	0.864516	1.101	0.858974	0.892603	0.556017	0.35			0.783626	0.609173			0.924138	0.35	0.971014	0.46
0.733696	0.35	0.870968	1.10614	0.865385	0.916919	0.560166	0.35			0.789474	0.63			0.931034	0.35	0.978261	0.54
0.73913	0.35	0.877419	1.11333	0.871795	0.943768	0.564315	0.35			0.795322	0.678547			0.937931	0.35	0.985507	0.55
0.744565	0.35	0.883871	1.12811	0.878205	0.950912	0.568465	0.35			0.80117	0.68			0.944828	0.35	0.992754	0.59
0.75	0.35	0.890323	1.14178	0.884615	0.956913	0.572614	0.35			0.807018	0.693531			0.951724	0.35	1	0.62
0.755435	0.35	0.896774	1.14856	0.891026	0.990673	0.576763	0.35			0.812865	0.72			0.958621	0.45
0.76087	0.35	0.903226	1.17857	0.897436	0.993638	0.580913	0.35			0.818713	0.721267			0.965517	0.48
0.766304	0.35	0.909677	1.22305	0.903846	1.06613	0.585062	0.35			0.824561	0.721305			0.972414	0.49
0.771739	0.35	0.916129	1.24949	0.910256	1.09137	0.589212	0.35			0.830409	0.759538			0.97931	0.5
0.777174	0.35	0.922581	1.2545	0.916667	1.09949	0.593361	0.35			0.836257	0.805606			0.986207	0.56
0.782609	0.35	0.929032	1.29578	0.923077	1.11787	0.59751	0.35			0.842105	0.830373			0.993103	0.61
0.788043	0.35	0.935484	1.30813	0.929487	1.14178	0.60166	0.35			0.847953	0.83782			1	1.05915
0.793478	0.35	0.941935	1.33149	0.935897	1.27336	0.605809	0.35			0.853801	0.846793
0.798913	0.35	0.948387	1.4355	0.942308	1.31522	0.609959	0.35			0.859649	0.927896
0.804348	0.35	0.954839	1.46174	0.948718	1.33708	0.614108	0.35			0.865497	0.932481
0.809783	0.35	0.96129	1.55645	0.955128	1.35966	0.618257	0.35			0.871345	0.976743
0.815217	0.35	0.967742	1.56669	0.961538	1.40315	0.622407	0.35			0.877193	0.977284
0.820652	0.35	0.974194	1.60752	0.967949	1.47085	0.626556	0.35			0.883041	0.983209
0.826087	0.35	0.980645	1.84956	0.974359	1.55645	0.630705	0.35			0.888889	0.996283
0.831522	0.35	0.987097	1.95655	0.980769	1.64681	0.634855	0.35			0.894737	1.03211
0.836957	0.35	0.993548	2.28812	0.987179	1.84956	0.639004	0.35			0.900585	1.04979
0.842391	0.35	1	5.26838	0.99359	1.93176	0.643154	0.35			0.906433	1.07727
0.847826	0.35			1	2.00714	0.647303	0.35			0.912281	1.09205
0.853261	0.35					0.651452	0.35			0.918129	1.11905
0.858696	0.35					0.655602	0.35			0.923977	1.13238
0.86413	0.35					0.659751	0.35			0.929825	1.14247
0.869565	0.35					0.6639	0.35			0.935673	1.15467
0.875	0.35					0.66805	0.35			0.94152	1.17709
0.880435	0.35					0.672199	0.35			0.947368	1.1812
0.88587	0.40032					0.676349	0.35			0.953216	1.27235
0.891304	0.401739					0.680498	0.35			0.959064	1.27605
0.896739	0.406619					0.684647	0.35			0.964912	1.33312
0.902174	0.4111					0.688797	0.35			0.97076	1.36634
0.907609	0.412475					0.692946	0.35			0.976608	1.36979
0.913043	0.415074					0.697095	0.35			0.982456	1.51605
0.918478	0.415839					0.701245	0.35			0.988304	1.65628
0.923913	0.421629					0.705394	0.35			0.994152	1.70966
0.929348	0.438643					0.709544	0.35			1	1.70984
0.934783	0.443552					0.713693	0.35
0.940217	0.447568					0.717842	0.35
0.945652	0.451883					0.721992	0.35
0.951087	0.451896					0.726141	0.35
0.956522	0.456981					0.73029	0.35
0.961957	0.47113					0.73444	0.35
0.967391	0.476351					0.738589	0.35
0.972826	0.488744					0.742739	0.35
0.978261	0.520033					0.746888	0.394774
0.983696	0.523832					0.751037	0.398188
0.98913	0.537607					0.755187	0.4
0.994565	0.561706					0.759336	0.421382
1	0.672782					0.763485	0.472437
						0.767635	0.489867
						0.771784	0.49822
						0.775934	0.500328
						0.780083	0.502424
						0.784232	0.502778
						0.788382	0.503217
						0.792531	0.527267
						0.79668	0.530294
						0.80083	0.539433
						0.804979	0.542525
						0.809129	0.54883
						0.813278	0.552133
						0.817427	0.553872
						0.821577	0.555336
						0.825726	0.569451
						0.829876	0.581518
						0.834025	0.588806
						0.838174	0.597806
						0.842324	0.597932
						0.846473	0.611539
						0.850622	0.613614
						0.854772	0.634671
						0.858921	0.635737
						0.863071	0.649584
						0.86722	0.657327
						0.871369	0.6633
						0.875519	0.663372
						0.879668	0.669474
						0.883817	0.675034
						0.887967	0.68
						0.892116	0.688081
						0.896266	0.691496
						0.900415	0.704529
						0.904564	0.70969
						0.908714	0.726658
						0.912863	0.744519
						0.917012	0.771749
						0.921162	0.7756
						0.925311	0.778166
						0.929461	0.784516
						0.93361	0.800674
						0.937759	0.824335
						0.941909	0.827781
						0.946058	0.839403
						0.950207	0.853871
						0.954357	0.9
						0.958506	0.907813
						0.962656	0.976418
						0.966805	1.0288
						0.970954	1.1355
						0.975104	1.16108
						0.979253	1.1949
						0.983402	1.21272
						0.987552	1.22586
						0.991701	1.2618
						0.995851	1.3
						1	1.76956

## Sheet: Fig.1b&SupFig3-stage4
Percentile Rank (P.R.) of Distances (Dis.) between sme2 loci in horsetail stage 4
WT (40 cells)		rhn1- (31 cells)		seb1- (30 cells)		pab2- (46 cells)		ctf1- (27 cells)		pcf11- (25 cells)		rna15- (18 cells)		rcd1-(27 cells)		nab3- (26 cells)		rmn1- (26 cells)
P.R.	Dis.	P.R.	Dis.	P.R.	Dis.	P.R.	Dis.	P.R.	Dis.	P.R.	Dis.	P.R.	Dis.	P.R.	Dis.	P.R.	Dis.	P.R.	Dis.
0.00529101	0.35	0.00649351	0.35	0.00636943	0.35	0.00421941	0.35	0.00775194	0.35	0.00581395	0.35	0.00806452	0.35	0.00694444	0.35	0.00719424	0.35	0.00763359	0.35
0.010582	0.35	0.012987	0.35	0.0127389	0.35	0.00843882	0.35	0.0155039	0.35	0.0116279	0.35	0.016129	0.35	0.0138889	0.35	0.0143885	0.35	0.0152672	0.35
0.015873	0.35	0.0194805	0.35	0.0191083	0.35	0.0126582	0.35	0.0232558	0.35	0.0174419	0.35	0.0241935	0.35	0.0208333	0.35	0.0215827	0.35	0.0229008	0.35
0.021164	0.35	0.025974	0.35	0.0254777	0.35	0.0168776	0.35	0.0310078	0.35	0.0232558	0.35	0.0322581	0.35	0.0277778	0.35	0.028777	0.35	0.0305344	0.35
0.026455	0.35	0.0324675	0.35	0.0318471	0.35	0.021097	0.35	0.0387597	0.35	0.0290698	0.35	0.0403226	0.35	0.0347222	0.35	0.0359712	0.35	0.0381679	0.35
0.031746	0.35	0.038961	0.35	0.0382166	0.35	0.0253165	0.35	0.0465116	0.35	0.0348837	0.35	0.0483871	0.35	0.0416667	0.35	0.0431655	0.35	0.0458015	0.35
0.037037	0.35	0.0454545	0.35	0.044586	0.35	0.0295359	0.35	0.0542636	0.35	0.0406977	0.35	0.0564516	0.35	0.0486111	0.35	0.0503597	0.35	0.0534351	0.35
0.042328	0.35	0.0519481	0.35	0.0509554	0.35	0.0337553	0.35	0.0620155	0.35	0.0465116	0.35	0.0645161	0.35	0.0555556	0.35	0.057554	0.35	0.0610687	0.35
0.047619	0.35	0.0584416	0.35	0.0573248	0.35	0.0379747	0.35	0.0697674	0.35	0.0523256	0.35	0.0725806	0.35	0.0625	0.35	0.0647482	0.35	0.0687023	0.35
0.0529101	0.35	0.0649351	0.35	0.0636943	0.35	0.0421941	0.35	0.0775194	0.35	0.0581395	0.35	0.0806452	0.35	0.0694444	0.35	0.0719424	0.35	0.0763359	0.35
0.0582011	0.35	0.0714286	0.35	0.0700637	0.35	0.0464135	0.35	0.0852713	0.35	0.0639535	0.35	0.0887097	0.35	0.0763889	0.35	0.0791367	0.35	0.0839695	0.35
0.0634921	0.35	0.0779221	0.35	0.0764331	0.35	0.0506329	0.35	0.0930233	0.35	0.0697674	0.35	0.0967742	0.35	0.0833333	0.35	0.0863309	0.35	0.0916031	0.35
0.0687831	0.35	0.0844156	0.35	0.0828025	0.35	0.0548523	0.35	0.100775	0.35	0.0755814	0.35	0.104839	0.35	0.0902778	0.35	0.0935252	0.35	0.0992366	0.35
0.0740741	0.35	0.0909091	0.35	0.089172	0.35	0.0590717	0.35	0.108527	0.35	0.0813953	0.35	0.112903	0.35	0.0972222	0.35	0.100719	0.35	0.10687	0.35
0.0793651	0.35	0.0974026	0.35	0.0955414	0.35	0.0632911	0.35	0.116279	0.35	0.0872093	0.35	0.120968	0.35	0.104167	0.35	0.107914	0.35	0.114504	0.35
0.0846561	0.35	0.103896	0.35	0.101911	0.35	0.0675105	0.35	0.124031	0.35	0.0930233	0.35	0.129032	0.35	0.111111	0.35	0.115108	0.35	0.122137	0.35
0.0899471	0.35	0.11039	0.35	0.10828	0.35	0.07173	0.35	0.131783	0.35	0.0988372	0.35	0.137097	0.35	0.118056	0.35	0.122302	0.35	0.129771	0.35
0.0952381	0.35	0.116883	0.35	0.11465	0.35	0.0759494	0.35	0.139535	0.35	0.104651	0.35	0.145161	0.35	0.125	0.35	0.129496	0.35	0.137405	0.35
0.100529	0.35	0.123377	0.35	0.121019	0.35	0.0801688	0.35	0.147287	0.35	0.110465	0.35	0.153226	0.35	0.131944	0.35	0.136691	0.35	0.145038	0.35
0.10582	0.35	0.12987	0.35	0.127389	0.35	0.0843882	0.35	0.155039	0.35	0.116279	0.35	0.16129	0.35	0.138889	0.35	0.143885	0.35	0.152672	0.35
0.111111	0.35	0.136364	0.35	0.133758	0.35	0.0886076	0.35	0.162791	0.35	0.122093	0.35	0.169355	0.35	0.145833	0.35	0.151079	0.35	0.160305	0.35
0.116402	0.35	0.142857	0.35	0.140127	0.35	0.092827	0.35	0.170543	0.35	0.127907	0.35	0.177419	0.35	0.152778	0.35	0.158273	0.35	0.167939	0.35
0.121693	0.35	0.149351	0.35	0.146497	0.35	0.0970464	0.35	0.178295	0.35	0.133721	0.35	0.185484	0.35	0.159722	0.35	0.165468	0.35	0.175573	0.35
0.126984	0.35	0.155844	0.35	0.152866	0.35	0.101266	0.35	0.186047	0.35	0.139535	0.35	0.193548	0.35	0.166667	0.35	0.172662	0.35	0.183206	0.35
0.132275	0.35	0.162338	0.35	0.159236	0.35	0.105485	0.35	0.193798	0.35	0.145349	0.35	0.201613	0.35	0.173611	0.35	0.179856	0.35	0.19084	0.35
0.137566	0.35	0.168831	0.35	0.165605	0.35	0.109705	0.35	0.20155	0.35	0.151163	0.35	0.209677	0.35	0.180556	0.35	0.18705	0.35	0.198473	0.35
0.142857	0.35	0.175325	0.35	0.171975	0.35	0.113924	0.35	0.209302	0.35	0.156977	0.35	0.217742	0.35	0.1875	0.35	0.194245	0.35	0.206107	0.35
0.148148	0.35	0.181818	0.35	0.178344	0.35	0.118143	0.35	0.217054	0.35	0.162791	0.35	0.225806	0.35	0.194444	0.35	0.201439	0.35	0.21374	0.35
0.153439	0.35	0.188312	0.35	0.184713	0.35	0.122363	0.35	0.224806	0.35	0.168605	0.35	0.233871	0.35	0.201389	0.35	0.208633	0.35	0.221374	0.35
0.15873	0.35	0.194805	0.35	0.191083	0.35	0.126582	0.35	0.232558	0.35	0.174419	0.35	0.241935	0.35	0.208333	0.35	0.215827	0.35	0.229008	0.35
0.164021	0.35	0.201299	0.35	0.197452	0.35	0.130802	0.35	0.24031	0.35	0.180233	0.35	0.25	0.35	0.215278	0.35	0.223022	0.35	0.236641	0.35
0.169312	0.35	0.207792	0.35	0.203822	0.35	0.135021	0.35	0.248062	0.35	0.186047	0.35	0.258065	0.35	0.222222	0.35	0.230216	0.35	0.244275	0.35
0.174603	0.35	0.214286	0.35	0.210191	0.35	0.139241	0.35	0.255814	0.35	0.19186	0.35	0.266129	0.35	0.229167	0.35	0.23741	0.35	0.251908	0.35
0.179894	0.35	0.220779	0.35	0.216561	0.35	0.14346	0.35	0.263566	0.35	0.197674	0.35	0.274194	0.35	0.236111	0.35	0.244604	0.35	0.259542	0.35
0.185185	0.35	0.227273	0.35	0.22293	0.35	0.147679	0.35	0.271318	0.35	0.203488	0.35	0.282258	0.35	0.243056	0.35	0.251799	0.35	0.267176	0.35
0.190476	0.35	0.233766	0.35	0.229299	0.35	0.151899	0.35	0.27907	0.35	0.209302	0.35	0.290323	0.35	0.25	0.35	0.258993	0.35	0.274809	0.35
0.195767	0.35	0.24026	0.35	0.235669	0.35	0.156118	0.35	0.286822	0.35	0.215116	0.35	0.298387	0.35	0.256944	0.35	0.266187	0.35	0.282443	0.35
0.201058	0.35	0.246753	0.35	0.242038	0.35	0.160338	0.35	0.294574	0.35	0.22093	0.35	0.306452	0.35	0.263889	0.35	0.273381	0.35	0.290076	0.35
0.206349	0.35	0.253247	0.35	0.248408	0.35	0.164557	0.35	0.302326	0.35	0.226744	0.35	0.314516	0.35	0.270833	0.35	0.280576	0.35	0.29771	0.35
0.21164	0.35	0.25974	0.35	0.254777	0.35	0.168776	0.35	0.310078	0.35	0.232558	0.35	0.322581	0.35	0.277778	0.35	0.28777	0.35	0.305344	0.35
0.216931	0.35	0.266234	0.35	0.261146	0.35	0.172996	0.35	0.317829	0.35	0.238372	0.35	0.330645	0.35	0.284722	0.35	0.294964	0.35	0.312977	0.35
0.222222	0.35	0.272727	0.35	0.267516	0.35	0.177215	0.35	0.325581	0.35	0.244186	0.35	0.33871	0.35	0.291667	0.35	0.302158	0.35	0.320611	0.35
0.227513	0.35	0.279221	0.35	0.273885	0.35	0.181435	0.35	0.333333	0.35	0.25	0.35	0.346774	0.35	0.298611	0.35	0.309353	0.35	0.328244	0.35
0.232804	0.35	0.285714	0.35	0.280255	0.35	0.185654	0.35	0.341085	0.35	0.255814	0.35	0.354839	0.35	0.305556	0.35	0.316547	0.35	0.335878	0.35
0.238095	0.35	0.292208	0.35	0.286624	0.35	0.189873	0.35	0.348837	0.35	0.261628	0.35	0.362903	0.35	0.3125	0.35	0.323741	0.35	0.343511	0.35
0.243386	0.35	0.298701	0.35	0.292994	0.35	0.194093	0.35	0.356589	0.35	0.267442	0.35	0.370968	0.35	0.319444	0.35	0.330935	0.35	0.351145	0.35
0.248677	0.35	0.305195	0.35	0.299363	0.35	0.198312	0.35	0.364341	0.35	0.273256	0.35	0.379032	0.35	0.326389	0.35	0.338129	0.35	0.358779	0.35
0.253968	0.35	0.311688	0.35	0.305732	0.35	0.202532	0.35	0.372093	0.35	0.27907	0.35	0.387097	0.35	0.333333	0.35	0.345324	0.35	0.366412	0.35
0.259259	0.35	0.318182	0.35	0.312102	0.35	0.206751	0.35	0.379845	0.35	0.284884	0.35	0.395161	0.35	0.340278	0.35	0.352518	0.35	0.374046	0.35
0.26455	0.35	0.324675	0.35	0.318471	0.35	0.21097	0.35	0.387597	0.35	0.290698	0.35	0.403226	0.35	0.347222	0.35	0.359712	0.35	0.381679	0.35
0.269841	0.35	0.331169	0.35	0.324841	0.35	0.21519	0.35	0.395349	0.35	0.296512	0.35	0.41129	0.35	0.354167	0.35	0.366906	0.35	0.389313	0.35
0.275132	0.35	0.337662	0.35	0.33121	0.35	0.219409	0.35	0.403101	0.35	0.302326	0.35	0.419355	0.35	0.361111	0.35	0.374101	0.35	0.396947	0.35
0.280423	0.35	0.344156	0.35	0.33758	0.35	0.223629	0.35	0.410853	0.35	0.30814	0.35	0.427419	0.35	0.368056	0.35	0.381295	0.35	0.40458	0.35
0.285714	0.35	0.350649	0.35	0.343949	0.35	0.227848	0.35	0.418605	0.35	0.313953	0.35	0.435484	0.35	0.375	0.35	0.388489	0.35	0.412214	0.35
0.291005	0.35	0.357143	0.35	0.350318	0.35	0.232068	0.35	0.426357	0.35	0.319767	0.35	0.443548	0.35	0.381944	0.35	0.395683	0.35	0.419847	0.35
0.296296	0.35	0.363636	0.35	0.356688	0.35	0.236287	0.35	0.434109	0.35	0.325581	0.35	0.451613	0.35	0.388889	0.35	0.402878	0.35	0.427481	0.35
0.301587	0.35	0.37013	0.35	0.363057	0.35	0.240506	0.35	0.44186	0.35	0.331395	0.35	0.459677	0.35	0.395833	0.35	0.410072	0.35	0.435115	0.35
0.306878	0.35	0.376623	0.35	0.369427	0.35	0.244726	0.35	0.449612	0.35	0.337209	0.35	0.467742	0.35	0.402778	0.35	0.417266	0.35	0.442748	0.35
0.312169	0.35	0.383117	0.35	0.375796	0.35	0.248945	0.35	0.457364	0.35	0.343023	0.35	0.475806	0.35	0.409722	0.35	0.42446	0.35	0.450382	0.35
0.31746	0.35	0.38961	0.35	0.382166	0.35	0.253165	0.35	0.465116	0.35	0.348837	0.35	0.483871	0.35	0.416667	0.35	0.431655	0.35	0.458015	0.35
0.322751	0.35	0.396104	0.35	0.388535	0.35	0.257384	0.35	0.472868	0.35	0.354651	0.35	0.491935	0.35	0.423611	0.35	0.438849	0.35	0.465649	0.35
0.328042	0.35	0.402597	0.35	0.394904	0.35	0.261603	0.35	0.48062	0.35	0.360465	0.35	0.5	0.35	0.430556	0.35	0.446043	0.35	0.473282	0.35
0.333333	0.35	0.409091	0.35	0.401274	0.35	0.265823	0.35	0.488372	0.35	0.366279	0.35	0.508065	0.35	0.4375	0.35	0.453237	0.35	0.480916	0.35
0.338624	0.35	0.415584	0.35	0.407643	0.35	0.270042	0.35	0.496124	0.35	0.372093	0.35	0.516129	0.35	0.444444	0.35	0.460432	0.35	0.48855	0.35
0.343915	0.35	0.422078	0.35	0.414013	0.35	0.274262	0.35	0.503876	0.35	0.377907	0.35	0.524194	0.35	0.451389	0.35	0.467626	0.35	0.496183	0.35
0.349206	0.35	0.428571	0.35	0.420382	0.35	0.278481	0.35	0.511628	0.35	0.383721	0.35	0.532258	0.35	0.458333	0.35	0.47482	0.35	0.503817	0.35
0.354497	0.35	0.435065	0.35	0.426752	0.35	0.2827	0.35	0.51938	0.35	0.389535	0.35	0.540323	0.35	0.465278	0.35	0.482014	0.35	0.51145	0.35
0.359788	0.35	0.441558	0.35	0.433121	0.35	0.28692	0.35	0.527132	0.35	0.395349	0.35	0.548387	0.35	0.472222	0.35	0.489209	0.35	0.519084	0.35
0.365079	0.35	0.448052	0.35	0.43949	0.35	0.291139	0.35	0.534884	0.35	0.401163	0.35	0.556452	0.35	0.479167	0.35	0.496403	0.35	0.526718	0.35
0.37037	0.35	0.454545	0.35	0.44586	0.35	0.295359	0.35	0.542636	0.35	0.406977	0.35	0.564516	0.35	0.486111	0.35	0.503597	0.35	0.534351	0.35
0.375661	0.35	0.461039	0.35	0.452229	0.35	0.299578	0.35	0.550388	0.35	0.412791	0.35	0.572581	0.35	0.493056	0.35	0.510791	0.35	0.541985	0.35
0.380952	0.35	0.467532	0.35	0.458599	0.35	0.303797	0.35	0.55814	0.35	0.418605	0.35	0.580645	0.35	0.5	0.35	0.517986	0.35	0.549618	0.35
0.386243	0.35	0.474026	0.35	0.464968	0.35	0.308017	0.35	0.565891	0.35	0.424419	0.35	0.58871	0.35	0.506944	0.35	0.52518	0.35	0.557252	0.35
0.391534	0.35	0.480519	0.35	0.471338	0.35	0.312236	0.35	0.573643	0.35	0.430233	0.35	0.596774	0.35	0.513889	0.35	0.532374	0.35	0.564885	0.35
0.396825	0.35	0.487013	0.35	0.477707	0.35	0.316456	0.35	0.581395	0.35	0.436047	0.35	0.604839	0.35	0.520833	0.35	0.539568	0.35	0.572519	0.35
0.402116	0.35	0.493506	0.35	0.484076	0.35	0.320675	0.35	0.589147	0.35	0.44186	0.35	0.612903	0.35	0.527778	0.35	0.546763	0.35	0.580153	0.35
0.407407	0.35	0.5	0.35	0.490446	0.35	0.324895	0.35	0.596899	0.35	0.447674	0.35	0.620968	0.35	0.534722	0.35	0.553957	0.35	0.587786	0.35
0.412698	0.35	0.506494	0.35	0.496815	0.35	0.329114	0.35	0.604651	0.35	0.453488	0.35	0.629032	0.35	0.541667	0.35	0.561151	0.35	0.59542	0.35
0.417989	0.35	0.512987	0.35	0.503185	0.35	0.333333	0.35	0.612403	0.35	0.459302	0.35	0.637097	0.35	0.548611	0.35	0.568345	0.35	0.603053	0.35
0.42328	0.35	0.519481	0.35	0.509554	0.35	0.337553	0.35	0.620155	0.35	0.465116	0.35	0.645161	0.35	0.555556	0.35	0.57554	0.35	0.610687	0.35
0.428571	0.35	0.525974	0.35	0.515924	0.35	0.341772	0.35	0.627907	0.35	0.47093	0.35	0.653226	0.35	0.5625	0.35	0.582734	0.35	0.618321	0.35
0.433862	0.35	0.532468	0.35	0.522293	0.35	0.345992	0.35	0.635659	0.35	0.476744	0.35	0.66129	0.35	0.569444	0.35	0.589928	0.35	0.625954	0.35
0.439153	0.35	0.538961	0.379975	0.528662	0.35	0.350211	0.35	0.643411	0.35	0.482558	0.35	0.669355	0.35	0.576389	0.35	0.597122	0.35	0.633588	0.35
0.444444	0.35	0.545455	0.380561	0.535032	0.35	0.35443	0.35	0.651163	0.35	0.488372	0.35	0.677419	0.35	0.583333	0.35	0.604317	0.35	0.641221	0.35
0.449735	0.35	0.551948	0.4	0.541401	0.35	0.35865	0.35	0.658915	0.35	0.494186	0.35	0.685484	0.35	0.590278	0.35	0.611511	0.35	0.648855	0.35
0.455026	0.35	0.558442	0.405431	0.547771	0.35	0.362869	0.35	0.666667	0.381384	0.5	0.35	0.693548	0.35	0.597222	0.35	0.618705	0.35	0.656489	0.35
0.460317	0.35	0.564935	0.415801	0.55414	0.35	0.367089	0.35	0.674419	0.419591	0.505814	0.35	0.701613	0.35	0.604167	0.35	0.625899	0.35	0.664122	0.35
0.465608	0.35	0.571429	0.432291	0.56051	0.35	0.371308	0.35	0.682171	0.424552	0.511628	0.35	0.709677	0.35	0.611111	0.35	0.633094	0.35	0.671756	0.35
0.470899	0.35	0.577922	0.436202	0.566879	0.35	0.375527	0.35	0.689922	0.432246	0.517442	0.35	0.717742	0.35	0.618056	0.35	0.640288	0.35	0.679389	0.35
0.47619	0.35	0.584416	0.444414	0.573248	0.35	0.379747	0.35	0.697674	0.432725	0.523256	0.35	0.725806	0.35	0.625	0.35	0.647482	0.35	0.687023	0.35
0.481481	0.35	0.590909	0.44699	0.579618	0.35	0.383966	0.35	0.705426	0.435478	0.52907	0.35	0.733871	0.35	0.631944	0.35	0.654676	0.35	0.694656	0.35
0.486772	0.35	0.597403	0.457	0.585987	0.35	0.388186	0.35	0.713178	0.449749	0.534884	0.35	0.741935	0.35	0.638889	0.35	0.661871	0.35	0.70229	0.35
0.492063	0.35	0.603896	0.472948	0.592357	0.35	0.392405	0.35	0.72093	0.45637	0.540698	0.35	0.75	0.35	0.645833	0.35	0.669065	0.35	0.709924	0.35
0.497354	0.35	0.61039	0.475082	0.598726	0.35	0.396624	0.35	0.728682	0.462328	0.546512	0.35	0.758065	0.35	0.652778	0.35	0.676259	0.35	0.717557	0.35
0.502646	0.35	0.616883	0.480212	0.605096	0.35	0.400844	0.35	0.736434	0.465832	0.552326	0.35	0.766129	0.35	0.659722	0.35	0.683453	0.35	0.725191	0.35
0.507937	0.35	0.623377	0.481937	0.611465	0.35	0.405063	0.35	0.744186	0.470554	0.55814	0.35	0.774194	0.35	0.666667	0.35	0.690647	0.35	0.732824	0.35
0.513228	0.35	0.62987	0.508746	0.617834	0.351821	0.409283	0.35	0.751938	0.471868	0.563953	0.35	0.782258	0.35	0.673611	0.35	0.697842	0.35	0.740458	0.35
0.518519	0.35	0.636364	0.514228	0.624204	0.372326	0.413502	0.35	0.75969	0.47808	0.569767	0.35	0.790323	0.35	0.680556	0.35	0.705036	0.35	0.748092	0.35
0.52381	0.35	0.642857	0.52393	0.630573	0.379679	0.417722	0.35	0.767442	0.495155	0.575581	0.35	0.798387	0.35	0.6875	0.35	0.71223	0.35	0.755725	0.35
0.529101	0.35	0.649351	0.534688	0.636943	0.385622	0.421941	0.35	0.775194	0.500742	0.581395	0.35	0.806452	0.35	0.694444	0.35	0.719424	0.35	0.763359	0.35
0.534392	0.35	0.655844	0.549211	0.643312	0.390653	0.42616	0.35	0.782946	0.504666	0.587209	0.35	0.814516	0.35	0.701389	0.35	0.726619	0.35	0.770992	0.35
0.539683	0.35	0.662338	0.560112	0.649682	0.405028	0.43038	0.35	0.790698	0.511013	0.593023	0.35	0.822581	0.35	0.708333	0.35	0.733813	0.35	0.778626	0.35
0.544974	0.35	0.668831	0.565808	0.656051	0.412222	0.434599	0.35	0.79845	0.539402	0.598837	0.35	0.830645	0.35	0.715278	0.35	0.741007	0.35	0.78626	0.35
0.550265	0.35	0.675325	0.566148	0.66242	0.419296	0.438819	0.35	0.806202	0.549468	0.604651	0.35	0.83871	0.35	0.722222	0.35	0.748201	0.35	0.793893	0.35
0.555556	0.35	0.681818	0.566243	0.66879	0.425882	0.443038	0.35	0.813953	0.557422	0.610465	0.35	0.846774	0.35	0.729167	0.35	0.755396	0.35	0.801527	0.35
0.560847	0.35	0.688312	0.575824	0.675159	0.431418	0.447257	0.35	0.821705	0.56585	0.616279	0.35	0.854839	0.35	0.736111	0.35	0.76259	0.35	0.80916	0.35
0.566138	0.35	0.694805	0.577888	0.681529	0.438561	0.451477	0.35	0.829457	0.578245	0.622093	0.35	0.862903	0.35	0.743056	0.35	0.769784	0.35	0.816794	0.35
0.571429	0.35	0.701299	0.58106	0.687898	0.443055	0.455696	0.35	0.837209	0.584645	0.627907	0.35	0.870968	0.35	0.75	0.35	0.776978	0.35	0.824427	0.35
0.57672	0.35	0.707792	0.588984	0.694268	0.450879	0.459916	0.35	0.844961	0.649196	0.633721	0.35	0.879032	0.35	0.756944	0.35	0.784173	0.35	0.832061	0.35
0.582011	0.35	0.714286	0.589874	0.700637	0.45529	0.464135	0.35	0.852713	0.706419	0.639535	0.35	0.887097	0.35	0.763889	0.35	0.791367	0.35	0.839695	0.35
0.587302	0.35	0.720779	0.599644	0.707006	0.456268	0.468354	0.35	0.860465	0.742287	0.645349	0.35	0.895161	0.35	0.770833	0.35	0.798561	0.35	0.847328	0.35
0.592593	0.35	0.727273	0.605795	0.713376	0.457	0.472574	0.35	0.868217	0.783855	0.651163	0.35	0.903226	0.35	0.777778	0.35	0.805755	0.35	0.854962	0.35
0.597884	0.35	0.733766	0.606422	0.719745	0.461695	0.476793	0.35	0.875969	0.816094	0.656977	0.35	0.91129	0.35	0.784722	0.35	0.81295	0.35	0.862595	0.35
0.603175	0.35	0.74026	0.616202	0.726115	0.465241	0.481013	0.35	0.883721	0.8174	0.662791	0.35	0.919355	0.35	0.791667	0.35	0.820144	0.35	0.870229	0.35
0.608466	0.35	0.746753	0.61942	0.732484	0.467928	0.485232	0.35	0.891473	0.871967	0.668605	0.35	0.927419	0.405832	0.798611	0.35	0.827338	0.35	0.877863	0.35
0.613757	0.35	0.753247	0.627958	0.738854	0.471294	0.489451	0.35	0.899225	0.970628	0.674419	0.35	0.935484	0.452346	0.805556	0.35	0.834532	0.35	0.885496	0.35
0.619048	0.35	0.75974	0.628897	0.745223	0.475082	0.493671	0.35	0.906977	0.97461	0.680233	0.368339	0.943548	0.492863	0.8125	0.35	0.841727	0.35	0.89313	0.35
0.624339	0.35	0.766234	0.637219	0.751592	0.479476	0.49789	0.35	0.914729	0.98	0.686047	0.406366	0.951613	0.523976	0.819444	0.35	0.848921	0.35	0.900763	0.35
0.62963	0.35	0.772727	0.691455	0.757962	0.480212	0.50211	0.35	0.922481	0.985082	0.69186	0.43	0.959677	0.61907	0.826389	0.35	0.856115	0.35	0.908397	0.35
0.634921	0.35	0.779221	0.693575	0.764331	0.486331	0.506329	0.35	0.930233	1.02457	0.697674	0.439982	0.967742	0.640248	0.833333	0.35	0.863309	0.35	0.916031	0.35
0.640212	0.35	0.785714	0.696837	0.770701	0.491319	0.510549	0.35	0.937984	1.02873	0.703488	0.45	0.975806	0.688453	0.840278	0.35	0.870504	0.35	0.923664	0.35
0.645503	0.35	0.792208	0.705955	0.77707	0.523038	0.514768	0.35	0.945736	1.04593	0.709302	0.454391	0.983871	0.786912	0.847222	0.35	0.877698	0.35	0.931298	0.35
0.650794	0.35	0.798701	0.72936	0.783439	0.525465	0.518987	0.35	0.953488	1.18203	0.715116	0.466397	0.991935	0.875428	0.854167	0.35	0.884892	0.35	0.938931	0.35
0.656085	0.35	0.805195	0.730428	0.789809	0.550165	0.523207	0.35	0.96124	1.1821	0.72093	0.475458	1	1.01152	0.861111	0.35	0.892086	0.35	0.946565	0.35
0.661376	0.35	0.811688	0.731603	0.796178	0.562618	0.527426	0.35	0.968992	1.26186	0.726744	0.483332			0.868056	0.35	0.899281	0.35	0.954198	0.35
0.666667	0.35	0.818182	0.734501	0.802548	0.565808	0.531646	0.35	0.976744	1.35521	0.732558	0.492434			0.875	0.35	0.906475	0.35	0.961832	0.35
0.671958	0.35	0.824675	0.758496	0.808917	0.566273	0.535865	0.35	0.984496	1.43791	0.738372	0.495942			0.881944	0.35	0.913669	0.35	0.969466	0.387
0.677249	0.35	0.831169	0.781724	0.815287	0.570659	0.540084	0.35	0.992248	1.56455	0.744186	0.496688			0.888889	0.35	0.920863	0.35	0.977099	0.41
0.68254	0.35	0.837662	0.784147	0.821656	0.587843	0.544304	0.35	1	1.77315	0.75	0.5			0.895833	0.35	0.928058	0.35	0.984733	0.43
0.687831	0.35	0.844156	0.792636	0.828025	0.599644	0.548523	0.35			0.755814	0.5			0.902778	0.35	0.935252	0.35	0.992366	0.453617
0.693122	0.35	0.850649	0.797994	0.834395	0.599722	0.552743	0.35			0.761628	0.5			0.909722	0.35	0.942446	0.35	1	1.15214
0.698413	0.35	0.857143	0.802247	0.840764	0.624656	0.556962	0.35			0.767442	0.506494			0.916667	0.35	0.94964	0.35
0.703704	0.35	0.863636	0.842626	0.847134	0.633157	0.561181	0.35			0.773256	0.524856			0.923611	0.35	0.956835	0.4
0.708995	0.35	0.87013	0.854239	0.853503	0.646579	0.565401	0.35			0.77907	0.529103			0.930556	0.35	0.964029	0.4
0.714286	0.35	0.876623	0.865229	0.859873	0.662975	0.56962	0.35			0.784884	0.54457			0.9375	0.35	0.971223	0.44
0.719577	0.35	0.883117	0.869563	0.866242	0.68208	0.57384	0.35			0.790698	0.57			0.944444	0.35	0.978417	0.52
0.724868	0.35	0.88961	0.873765	0.872611	0.693575	0.578059	0.35			0.796512	0.582523			0.951389	0.35	0.985612	0.53
0.730159	0.35	0.896104	0.895643	0.878981	0.716302	0.582278	0.35			0.802326	0.584891			0.958333	0.35	0.992806	0.57
0.73545	0.35	0.902597	0.908017	0.88535	0.72294	0.586498	0.35			0.80814	0.6			0.965278	0.35	1	0.81
0.740741	0.35	0.909091	0.924908	0.89172	0.730428	0.590717	0.35			0.813953	0.6			0.972222	0.35
0.746032	0.35	0.915584	0.929097	0.898089	0.784147	0.594937	0.35			0.819767	0.616572			0.979167	0.35
0.751323	0.35	0.922078	0.969883	0.904459	0.865229	0.599156	0.35			0.825581	0.619784			0.986111	0.35
0.756614	0.35	0.928571	1.0375	0.910828	0.895643	0.603376	0.35			0.831395	0.62			0.993056	0.48
0.761905	0.35	0.935065	1.06152	0.917197	0.913889	0.607595	0.35			0.837209	0.623036			1	0.56
0.767196	0.35	0.941558	1.10014	0.923567	0.921855	0.611814	0.35			0.843023	0.635349
0.772487	0.35	0.948052	1.10825	0.929936	0.955795	0.616034	0.35			0.848837	0.638043
0.777778	0.35	0.954545	1.21493	0.936306	0.990389	0.620253	0.35			0.854651	0.64
0.783069	0.35	0.961039	1.24141	0.942675	1.05179	0.624473	0.35			0.860465	0.641372
0.78836	0.35	0.967532	1.24243	0.949045	1.10014	0.628692	0.35			0.866279	0.670299
0.793651	0.35	0.974026	1.30744	0.955414	1.10825	0.632911	0.35			0.872093	0.678878
0.798942	0.35	0.980519	1.34422	0.961783	1.12259	0.637131	0.35			0.877907	0.733353
0.804233	0.35	0.987013	1.45191	0.968153	1.31134	0.64135	0.35			0.883721	0.769829
0.809524	0.35	0.993506	1.51793	0.974522	1.42987	0.64557	0.35			0.889535	0.776077
0.814815	0.35	1	1.90729	0.980892	1.47917	0.649789	0.35			0.895349	0.78
0.820106	0.35			0.987261	1.57393	0.654008	0.35			0.901163	0.784334
0.825397	0.35			0.993631	1.74255	0.658228	0.35			0.906977	0.80199
0.830688	0.35			1	2.13365	0.662447	0.35			0.912791	0.852345
0.835979	0.35					0.666667	0.35			0.918605	0.885008
0.84127	0.35					0.670886	0.35			0.924419	0.930505
0.846561	0.35					0.675105	0.35			0.930233	0.932311
0.851852	0.35					0.679325	0.35			0.936047	0.985069
0.857143	0.35					0.683544	0.35			0.94186	1.0429
0.862434	0.35					0.687764	0.35			0.947674	1.16032
0.867725	0.35					0.691983	0.35			0.953488	1.2
0.873016	0.35					0.696203	0.35			0.959302	1.2398
0.878307	0.35					0.700422	0.35			0.965116	1.37066
0.883598	0.377507					0.704641	0.35			0.97093	1.52858
0.888889	0.384668					0.708861	0.35			0.976744	1.53172
0.89418	0.402996					0.71308	0.35			0.982558	1.61283
0.899471	0.403802					0.7173	0.35			0.988372	1.62739
0.904762	0.406143					0.721519	0.35			0.994186	1.74763
0.910053	0.409993					0.725738	0.35			1	2.01435
0.915344	0.410729					0.729958	0.35
0.920635	0.422512					0.734177	0.35
0.925926	0.43					0.738397	0.35
0.931217	0.447607					0.742616	0.35
0.936508	0.449095					0.746835	0.35
0.941799	0.487658					0.751055	0.35
0.94709	0.489555					0.755274	0.35
0.952381	0.489665					0.759494	0.35
0.957672	0.500348					0.763713	0.35
0.962963	0.503482					0.767932	0.35
0.968254	0.533483					0.772152	0.35
0.973545	0.539218					0.776371	0.35
0.978836	0.562036					0.780591	0.358424
0.984127	0.564262					0.78481	0.381555
0.989418	0.575908					0.78903	0.416768
0.994709	0.641122					0.793249	0.417058
1	0.663504					0.797468	0.426164
						0.801688	0.436146
						0.805907	0.449071
						0.810127	0.449974
						0.814346	0.451659
						0.818565	0.460541
						0.822785	0.462019
						0.827004	0.466361
						0.831224	0.470478
						0.835443	0.485637
						0.839662	0.492944
						0.843882	0.497715
						0.848101	0.5059
						0.852321	0.507905
						0.85654	0.514391
						0.860759	0.520304
						0.864979	0.523172
						0.869198	0.52903
						0.873418	0.538747
						0.877637	0.543432
						0.881857	0.544047
						0.886076	0.556968
						0.890295	0.6
						0.894515	0.602566
						0.898734	0.611062
						0.902954	0.613865
						0.907173	0.628845
						0.911392	0.65
						0.915612	0.653997
						0.919831	0.675457
						0.924051	0.680281
						0.92827	0.681334
						0.932489	0.708161
						0.936709	0.725473
						0.940928	0.752495
						0.945148	0.850886
						0.949367	0.860219
						0.953586	0.876379
						0.957806	0.912671
						0.962025	0.924894
						0.966245	0.949011
						0.970464	1.05115
						0.974684	1.08573
						0.978903	1.14986
						0.983122	1.20749
						0.987342	1.26072
						0.991561	1.30739
						0.995781	1.30911
						1	1.56654

## Sheet: Fig.1b&SupFig3-stage5
Percentile Rank (P.R.) of Distances (Dis.) between sme2 loci in horsetail stage 5
WT (40 cells)		rhn1- (31 cells)		seb1- (30 cells)		pab2- (46 cells)		ctf1- (27 cells)		pcf11- (25 cells)		rna15- (18 cells)		rcd1-(27 cells)		nab3- (26 cells)		rmn1- (26 cells)
P.R.	Dis.	P.R.	Dis.	P.R.	Dis.	P.R.	Dis.	P.R.	Dis.	P.R.	Dis.	P.R.	Dis.	P.R.	Dis.	P.R.	Dis.	P.R.	Dis.
0.00546448	0.35	0.00645161	0.35	0.00649351	0.35	0.00416667	0.35	0.00769231	0.35	0.00581395	0.35	0.008	0.35	0.00689655	0.35	0.00724638	0.35	0.00763359	0.35
0.010929	0.35	0.0129032	0.35	0.012987	0.35	0.00833333	0.35	0.0153846	0.35	0.0116279	0.35	0.016	0.35	0.0137931	0.35	0.0144928	0.35	0.0152672	0.35
0.0163934	0.35	0.0193548	0.35	0.0194805	0.35	0.0125	0.35	0.0230769	0.35	0.0174419	0.35	0.024	0.35	0.0206897	0.35	0.0217391	0.35	0.0229008	0.35
0.0218579	0.35	0.0258065	0.35	0.025974	0.35	0.0166667	0.35	0.0307692	0.35	0.0232558	0.35	0.032	0.35	0.0275862	0.35	0.0289855	0.35	0.0305344	0.35
0.0273224	0.35	0.0322581	0.35	0.0324675	0.35	0.0208333	0.35	0.0384615	0.35	0.0290698	0.35	0.04	0.35	0.0344828	0.35	0.0362319	0.35	0.0381679	0.35
0.0327869	0.35	0.0387097	0.35	0.038961	0.35	0.025	0.35	0.0461538	0.35	0.0348837	0.35	0.048	0.35	0.0413793	0.35	0.0434783	0.35	0.0458015	0.35
0.0382514	0.35	0.0451613	0.35	0.0454545	0.35	0.0291667	0.35	0.0538462	0.35	0.0406977	0.35	0.056	0.35	0.0482759	0.35	0.0507246	0.35	0.0534351	0.35
0.0437158	0.35	0.0516129	0.35	0.0519481	0.35	0.0333333	0.35	0.0615385	0.35	0.0465116	0.35	0.064	0.35	0.0551724	0.35	0.057971	0.35	0.0610687	0.35
0.0491803	0.35	0.0580645	0.35	0.0584416	0.35	0.0375	0.35	0.0692308	0.35	0.0523256	0.35	0.072	0.35	0.062069	0.35	0.0652174	0.35	0.0687023	0.35
0.0546448	0.35	0.0645161	0.35	0.0649351	0.35	0.0416667	0.35	0.0769231	0.35	0.0581395	0.35	0.08	0.35	0.0689655	0.35	0.0724638	0.35	0.0763359	0.35
0.0601093	0.35	0.0709677	0.35	0.0714286	0.35	0.0458333	0.35	0.0846154	0.35	0.0639535	0.35	0.088	0.35	0.0758621	0.35	0.0797101	0.35	0.0839695	0.35
0.0655738	0.35	0.0774194	0.35	0.0779221	0.35	0.05	0.35	0.0923077	0.35	0.0697674	0.35	0.096	0.35	0.0827586	0.35	0.0869565	0.35	0.0916031	0.35
0.0710383	0.35	0.083871	0.35	0.0844156	0.35	0.0541667	0.35	0.1	0.35	0.0755814	0.35	0.104	0.35	0.0896552	0.35	0.0942029	0.35	0.0992366	0.35
0.0765027	0.35	0.0903226	0.35	0.0909091	0.35	0.0583333	0.35	0.107692	0.35	0.0813953	0.35	0.112	0.35	0.0965517	0.35	0.101449	0.35	0.10687	0.35
0.0819672	0.35	0.0967742	0.35	0.0974026	0.35	0.0625	0.35	0.115385	0.35	0.0872093	0.35	0.12	0.35	0.103448	0.35	0.108696	0.35	0.114504	0.35
0.0874317	0.35	0.103226	0.35	0.103896	0.35	0.0666667	0.35	0.123077	0.35	0.0930233	0.35	0.128	0.35	0.110345	0.35	0.115942	0.35	0.122137	0.35
0.0928962	0.35	0.109677	0.35	0.11039	0.35	0.0708333	0.35	0.130769	0.35	0.0988372	0.35	0.136	0.35	0.117241	0.35	0.123188	0.35	0.129771	0.35
0.0983607	0.35	0.116129	0.35	0.116883	0.35	0.075	0.35	0.138462	0.35	0.104651	0.35	0.144	0.35	0.124138	0.35	0.130435	0.35	0.137405	0.35
0.103825	0.35	0.122581	0.35	0.123377	0.35	0.0791667	0.35	0.146154	0.35	0.110465	0.35	0.152	0.35	0.131034	0.35	0.137681	0.35	0.145038	0.35
0.10929	0.35	0.129032	0.35	0.12987	0.35	0.0833333	0.35	0.153846	0.35	0.116279	0.35	0.16	0.35	0.137931	0.35	0.144928	0.35	0.152672	0.35
0.114754	0.35	0.135484	0.35	0.136364	0.35	0.0875	0.35	0.161538	0.35	0.122093	0.35	0.168	0.35	0.144828	0.35	0.152174	0.35	0.160305	0.35
0.120219	0.35	0.141935	0.35	0.142857	0.35	0.0916667	0.35	0.169231	0.35	0.127907	0.35	0.176	0.35	0.151724	0.35	0.15942	0.35	0.167939	0.35
0.125683	0.35	0.148387	0.35	0.149351	0.35	0.0958333	0.35	0.176923	0.35	0.133721	0.35	0.184	0.35	0.158621	0.35	0.166667	0.35	0.175573	0.35
0.131148	0.35	0.154839	0.35	0.155844	0.35	0.1	0.35	0.184615	0.35	0.139535	0.35	0.192	0.35	0.165517	0.35	0.173913	0.35	0.183206	0.35
0.136612	0.35	0.16129	0.35	0.162338	0.35	0.104167	0.35	0.192308	0.35	0.145349	0.35	0.2	0.35	0.172414	0.35	0.181159	0.35	0.19084	0.35
0.142077	0.35	0.167742	0.35	0.168831	0.35	0.108333	0.35	0.2	0.35	0.151163	0.35	0.208	0.35	0.17931	0.35	0.188406	0.35	0.198473	0.35
0.147541	0.35	0.174194	0.35	0.175325	0.35	0.1125	0.35	0.207692	0.35	0.156977	0.35	0.216	0.35	0.186207	0.35	0.195652	0.35	0.206107	0.35
0.153005	0.35	0.180645	0.35	0.181818	0.35	0.116667	0.35	0.215385	0.35	0.162791	0.35	0.224	0.35	0.193103	0.35	0.202899	0.35	0.21374	0.35
0.15847	0.35	0.187097	0.35	0.188312	0.35	0.120833	0.35	0.223077	0.35	0.168605	0.35	0.232	0.35	0.2	0.35	0.210145	0.35	0.221374	0.35
0.163934	0.35	0.193548	0.35	0.194805	0.35	0.125	0.35	0.230769	0.35	0.174419	0.35	0.24	0.35	0.206897	0.35	0.217391	0.35	0.229008	0.35
0.169399	0.35	0.2	0.35	0.201299	0.35	0.129167	0.35	0.238462	0.35	0.180233	0.35	0.248	0.35	0.213793	0.35	0.224638	0.35	0.236641	0.35
0.174863	0.35	0.206452	0.35	0.207792	0.35	0.133333	0.35	0.246154	0.35	0.186047	0.35	0.256	0.35	0.22069	0.35	0.231884	0.35	0.244275	0.35
0.180328	0.35	0.212903	0.35	0.214286	0.35	0.1375	0.35	0.253846	0.35	0.19186	0.35	0.264	0.35	0.227586	0.35	0.23913	0.35	0.251908	0.35
0.185792	0.35	0.219355	0.35	0.220779	0.35	0.141667	0.35	0.261538	0.35	0.197674	0.35	0.272	0.35	0.234483	0.35	0.246377	0.35	0.259542	0.35
0.191257	0.35	0.225806	0.35	0.227273	0.35	0.145833	0.35	0.269231	0.35	0.203488	0.35	0.28	0.35	0.241379	0.35	0.253623	0.35	0.267176	0.35
0.196721	0.35	0.232258	0.35	0.233766	0.35	0.15	0.35	0.276923	0.35	0.209302	0.35	0.288	0.35	0.248276	0.35	0.26087	0.35	0.274809	0.35
0.202186	0.35	0.23871	0.35	0.24026	0.35	0.154167	0.35	0.284615	0.35	0.215116	0.35	0.296	0.35	0.255172	0.35	0.268116	0.35	0.282443	0.35
0.20765	0.35	0.245161	0.35	0.246753	0.35	0.158333	0.35	0.292308	0.35	0.22093	0.35	0.304	0.35	0.262069	0.35	0.275362	0.35	0.290076	0.35
0.213115	0.35	0.251613	0.35	0.253247	0.35	0.1625	0.35	0.3	0.35	0.226744	0.35	0.312	0.35	0.268966	0.35	0.282609	0.35	0.29771	0.35
0.218579	0.35	0.258065	0.35	0.25974	0.35	0.166667	0.35	0.307692	0.35	0.232558	0.35	0.32	0.35	0.275862	0.35	0.289855	0.35	0.305344	0.35
0.224044	0.35	0.264516	0.35	0.266234	0.35	0.170833	0.35	0.315385	0.35	0.238372	0.35	0.328	0.35	0.282759	0.35	0.297101	0.35	0.312977	0.35
0.229508	0.35	0.270968	0.35	0.272727	0.35	0.175	0.35	0.323077	0.35	0.244186	0.35	0.336	0.35	0.289655	0.35	0.304348	0.35	0.320611	0.35
0.234973	0.35	0.277419	0.35	0.279221	0.35	0.179167	0.35	0.330769	0.35	0.25	0.35	0.344	0.35	0.296552	0.35	0.311594	0.35	0.328244	0.35
0.240437	0.35	0.283871	0.35	0.285714	0.35	0.183333	0.35	0.338462	0.35	0.255814	0.35	0.352	0.35	0.303448	0.35	0.318841	0.35	0.335878	0.35
0.245902	0.35	0.290323	0.35	0.292208	0.35	0.1875	0.35	0.346154	0.35	0.261628	0.35	0.36	0.35	0.310345	0.35	0.326087	0.35	0.343511	0.35
0.251366	0.35	0.296774	0.35	0.298701	0.35	0.191667	0.35	0.353846	0.35	0.267442	0.35	0.368	0.35	0.317241	0.35	0.333333	0.35	0.351145	0.35
0.256831	0.35	0.303226	0.35	0.305195	0.35	0.195833	0.35	0.361538	0.35	0.273256	0.35	0.376	0.35	0.324138	0.35	0.34058	0.35	0.358779	0.35
0.262295	0.35	0.309677	0.35	0.311688	0.35	0.2	0.35	0.369231	0.35	0.27907	0.35	0.384	0.35	0.331034	0.35	0.347826	0.35	0.366412	0.35
0.26776	0.35	0.316129	0.35	0.318182	0.35	0.204167	0.35	0.376923	0.35	0.284884	0.35	0.392	0.35	0.337931	0.35	0.355072	0.35	0.374046	0.35
0.273224	0.35	0.322581	0.35	0.324675	0.35	0.208333	0.35	0.384615	0.35	0.290698	0.35	0.4	0.35	0.344828	0.35	0.362319	0.35	0.381679	0.35
0.278689	0.35	0.329032	0.35	0.331169	0.35	0.2125	0.35	0.392308	0.35	0.296512	0.35	0.408	0.35	0.351724	0.35	0.369565	0.35	0.389313	0.35
0.284153	0.35	0.335484	0.35	0.337662	0.35	0.216667	0.35	0.4	0.35	0.302326	0.35	0.416	0.35	0.358621	0.35	0.376812	0.35	0.396947	0.35
0.289617	0.35	0.341935	0.35	0.344156	0.35	0.220833	0.35	0.407692	0.35	0.30814	0.35	0.424	0.35	0.365517	0.35	0.384058	0.35	0.40458	0.35
0.295082	0.35	0.348387	0.35	0.350649	0.35	0.225	0.35	0.415385	0.35	0.313953	0.35	0.432	0.35	0.372414	0.35	0.391304	0.35	0.412214	0.35
0.300546	0.35	0.354839	0.35	0.357143	0.35	0.229167	0.35	0.423077	0.35	0.319767	0.35	0.44	0.35	0.37931	0.35	0.398551	0.35	0.419847	0.35
0.306011	0.35	0.36129	0.35	0.363636	0.35	0.233333	0.35	0.430769	0.35	0.325581	0.35	0.448	0.35	0.386207	0.35	0.405797	0.35	0.427481	0.35
0.311475	0.35	0.367742	0.35	0.37013	0.35	0.2375	0.35	0.438462	0.35	0.331395	0.35	0.456	0.35	0.393103	0.35	0.413043	0.35	0.435115	0.35
0.31694	0.35	0.374194	0.35	0.376623	0.35	0.241667	0.35	0.446154	0.35	0.337209	0.35	0.464	0.35	0.4	0.35	0.42029	0.35	0.442748	0.35
0.322404	0.35	0.380645	0.35	0.383117	0.35	0.245833	0.35	0.453846	0.35	0.343023	0.35	0.472	0.35	0.406897	0.35	0.427536	0.35	0.450382	0.35
0.327869	0.35	0.387097	0.35	0.38961	0.35	0.25	0.35	0.461538	0.35	0.348837	0.35	0.48	0.35	0.413793	0.35	0.434783	0.35	0.458015	0.35
0.333333	0.35	0.393548	0.35	0.396104	0.35	0.254167	0.35	0.469231	0.35	0.354651	0.35	0.488	0.35	0.42069	0.35	0.442029	0.35	0.465649	0.35
0.338798	0.35	0.4	0.35	0.402597	0.35	0.258333	0.35	0.476923	0.35	0.360465	0.35	0.496	0.35	0.427586	0.35	0.449275	0.35	0.473282	0.35
0.344262	0.35	0.406452	0.35	0.409091	0.35	0.2625	0.35	0.484615	0.35	0.366279	0.35	0.504	0.35	0.434483	0.35	0.456522	0.35	0.480916	0.35
0.349727	0.35	0.412903	0.35	0.415584	0.35	0.266667	0.35	0.492308	0.35	0.372093	0.35	0.512	0.35	0.441379	0.35	0.463768	0.35	0.48855	0.35
0.355191	0.35	0.419355	0.35	0.422078	0.35	0.270833	0.35	0.5	0.35	0.377907	0.35	0.52	0.35	0.448276	0.35	0.471014	0.35	0.496183	0.35
0.360656	0.35	0.425806	0.35	0.428571	0.35	0.275	0.35	0.507692	0.35	0.383721	0.35	0.528	0.35	0.455172	0.35	0.478261	0.35	0.503817	0.35
0.36612	0.35	0.432258	0.35	0.435065	0.35	0.279167	0.35	0.515385	0.35	0.389535	0.35	0.536	0.35	0.462069	0.35	0.485507	0.35	0.51145	0.35
0.371585	0.35	0.43871	0.35	0.441558	0.35	0.283333	0.35	0.523077	0.35	0.395349	0.35	0.544	0.35	0.468966	0.35	0.492754	0.35	0.519084	0.35
0.377049	0.35	0.445161	0.35	0.448052	0.35	0.2875	0.35	0.530769	0.35	0.401163	0.35	0.552	0.35	0.475862	0.35	0.5	0.35	0.526718	0.35
0.382514	0.35	0.451613	0.35	0.454545	0.35	0.291667	0.35	0.538462	0.35	0.406977	0.35	0.56	0.35	0.482759	0.35	0.507246	0.35	0.534351	0.35
0.387978	0.35	0.458065	0.35	0.461039	0.35	0.295833	0.35	0.546154	0.35	0.412791	0.35	0.568	0.35	0.489655	0.35	0.514493	0.35	0.541985	0.35
0.393443	0.35	0.464516	0.35	0.467532	0.35	0.3	0.35	0.553846	0.35	0.418605	0.35	0.576	0.35	0.496552	0.35	0.521739	0.35	0.549618	0.35
0.398907	0.35	0.470968	0.35	0.474026	0.35	0.304167	0.35	0.561538	0.35	0.424419	0.35	0.584	0.35	0.503448	0.35	0.528986	0.35	0.557252	0.35
0.404372	0.35	0.477419	0.35	0.480519	0.35	0.308333	0.35	0.569231	0.35	0.430233	0.35	0.592	0.35	0.510345	0.35	0.536232	0.35	0.564885	0.35
0.409836	0.35	0.483871	0.35	0.487013	0.35	0.3125	0.35	0.576923	0.422523	0.436047	0.35	0.6	0.35	0.517241	0.35	0.543478	0.35	0.572519	0.35
0.415301	0.35	0.490323	0.35	0.493506	0.35	0.316667	0.35	0.584615	0.435568	0.44186	0.35	0.608	0.35	0.524138	0.35	0.550725	0.35	0.580153	0.35
0.420765	0.35	0.496774	0.35	0.5	0.35	0.320833	0.35	0.592308	0.453988	0.447674	0.35	0.616	0.35	0.531034	0.35	0.557971	0.35	0.587786	0.35
0.42623	0.35	0.503226	0.35	0.506494	0.35	0.325	0.35	0.6	0.454788	0.453488	0.35	0.624	0.35	0.537931	0.35	0.565217	0.35	0.59542	0.35
0.431694	0.35	0.509677	0.35	0.512987	0.35	0.329167	0.35	0.607692	0.456083	0.459302	0.35	0.632	0.35	0.544828	0.35	0.572464	0.35	0.603053	0.35
0.437158	0.35	0.516129	0.35	0.519481	0.35	0.333333	0.35	0.615385	0.460204	0.465116	0.35	0.64	0.35	0.551724	0.35	0.57971	0.35	0.610687	0.35
0.442623	0.35	0.522581	0.35	0.525974	0.35	0.3375	0.35	0.623077	0.461347	0.47093	0.35	0.648	0.35	0.558621	0.35	0.586957	0.35	0.618321	0.35
0.448087	0.35	0.529032	0.35	0.532468	0.35	0.341667	0.35	0.630769	0.477871	0.476744	0.35	0.656	0.35	0.565517	0.35	0.594203	0.35	0.625954	0.35
0.453552	0.35	0.535484	0.35	0.538961	0.35	0.345833	0.35	0.638462	0.480061	0.482558	0.35	0.664	0.35	0.572414	0.35	0.601449	0.35	0.633588	0.35
0.459016	0.35	0.541935	0.35	0.545455	0.35	0.35	0.35	0.646154	0.481731	0.488372	0.35	0.672	0.35	0.57931	0.35	0.608696	0.35	0.641221	0.35
0.464481	0.35	0.548387	0.35	0.551948	0.35	0.354167	0.35	0.653846	0.495032	0.494186	0.35	0.68	0.35	0.586207	0.35	0.615942	0.35	0.648855	0.35
0.469945	0.35	0.554839	0.35	0.558442	0.35	0.358333	0.35	0.661538	0.4982	0.5	0.35	0.688	0.35	0.593103	0.35	0.623188	0.35	0.656489	0.35
0.47541	0.35	0.56129	0.35	0.564935	0.35	0.3625	0.35	0.669231	0.499243	0.505814	0.35	0.696	0.35	0.6	0.35	0.630435	0.35	0.664122	0.35
0.480874	0.35	0.567742	0.35	0.571429	0.35	0.366667	0.35	0.676923	0.503501	0.511628	0.35	0.704	0.35	0.606897	0.35	0.637681	0.35	0.671756	0.35
0.486339	0.35	0.574194	0.35	0.577922	0.35	0.370833	0.35	0.684615	0.514523	0.517442	0.35	0.712	0.35	0.613793	0.35	0.644928	0.35	0.679389	0.35
0.491803	0.35	0.580645	0.35	0.584416	0.35	0.375	0.35	0.692308	0.517326	0.523256	0.35	0.72	0.35	0.62069	0.35	0.652174	0.35	0.687023	0.35
0.497268	0.35	0.587097	0.35	0.590909	0.35	0.379167	0.35	0.7	0.518702	0.52907	0.35	0.728	0.35	0.627586	0.35	0.65942	0.35	0.694656	0.35
0.502732	0.35	0.593548	0.35	0.597403	0.35	0.383333	0.35	0.707692	0.53	0.534884	0.35	0.736	0.35	0.634483	0.35	0.666667	0.35	0.70229	0.35
0.508197	0.35	0.6	0.35	0.603896	0.35	0.3875	0.35	0.715385	0.533808	0.540698	0.35	0.744	0.35	0.641379	0.35	0.673913	0.35	0.709924	0.35
0.513661	0.35	0.606452	0.35	0.61039	0.35	0.391667	0.35	0.723077	0.538618	0.546512	0.35	0.752	0.35	0.648276	0.35	0.681159	0.35	0.717557	0.35
0.519126	0.35	0.612903	0.35	0.616883	0.35	0.395833	0.35	0.730769	0.555403	0.552326	0.35	0.76	0.35	0.655172	0.35	0.688406	0.35	0.725191	0.35
0.52459	0.35	0.619355	0.35	0.623377	0.35	0.4	0.35	0.738462	0.560212	0.55814	0.35	0.768	0.35	0.662069	0.35	0.695652	0.35	0.732824	0.35
0.530055	0.35	0.625806	0.35	0.62987	0.35	0.404167	0.35	0.746154	0.6	0.563953	0.35	0.776	0.35	0.668966	0.35	0.702899	0.35	0.740458	0.35
0.535519	0.35	0.632258	0.35	0.636364	0.35	0.408333	0.35	0.753846	0.634883	0.569767	0.35	0.784	0.35	0.675862	0.35	0.710145	0.35	0.748092	0.35
0.540984	0.35	0.63871	0.35	0.642857	0.35	0.4125	0.35	0.761538	0.641311	0.575581	0.35	0.792	0.35	0.682759	0.35	0.717391	0.35	0.755725	0.35
0.546448	0.35	0.645161	0.35	0.649351	0.35	0.416667	0.35	0.769231	0.700661	0.581395	0.35	0.8	0.35	0.689655	0.35	0.724638	0.35	0.763359	0.35
0.551913	0.35	0.651613	0.35	0.655844	0.35	0.420833	0.35	0.776923	0.705583	0.587209	0.416756	0.808	0.35	0.696552	0.35	0.731884	0.35	0.770992	0.35
0.557377	0.35	0.658065	0.35	0.662338	0.35	0.425	0.35	0.784615	0.728216	0.593023	0.42	0.816	0.35	0.703448	0.35	0.73913	0.35	0.778626	0.35
0.562842	0.35	0.664516	0.35	0.668831	0.35	0.429167	0.35	0.792308	0.729103	0.598837	0.44	0.824	0.35	0.710345	0.35	0.746377	0.35	0.78626	0.35
0.568306	0.35	0.670968	0.35	0.675325	0.35	0.433333	0.35	0.8	0.730413	0.604651	0.44	0.832	0.35	0.717241	0.35	0.753623	0.35	0.793893	0.35
0.57377	0.35	0.677419	0.395495	0.681818	0.35	0.4375	0.35	0.807692	0.733082	0.610465	0.449757	0.84	0.35	0.724138	0.35	0.76087	0.35	0.801527	0.35
0.579235	0.35	0.683871	0.4	0.688312	0.35	0.441667	0.35	0.815385	0.765469	0.616279	0.45	0.848	0.35	0.731034	0.35	0.768116	0.35	0.80916	0.35
0.584699	0.35	0.690323	0.400285	0.694805	0.35	0.445833	0.35	0.823077	0.769166	0.622093	0.45	0.856	0.35	0.737931	0.35	0.775362	0.35	0.816794	0.35
0.590164	0.35	0.696774	0.423345	0.701299	0.35	0.45	0.35	0.830769	0.778156	0.627907	0.45	0.864	0.35	0.744828	0.35	0.782609	0.35	0.824427	0.35
0.595628	0.35	0.703226	0.445889	0.707792	0.35	0.454167	0.35	0.838462	0.780822	0.633721	0.457868	0.872	0.35	0.751724	0.35	0.789855	0.35	0.832061	0.35
0.601093	0.35	0.709677	0.449627	0.714286	0.35	0.458333	0.35	0.846154	0.827246	0.639535	0.47	0.88	0.35	0.758621	0.35	0.797101	0.35	0.839695	0.35
0.606557	0.35	0.716129	0.451885	0.720779	0.35	0.4625	0.35	0.853846	0.831883	0.645349	0.472376	0.888	0.35	0.765517	0.35	0.804348	0.35	0.847328	0.35
0.612022	0.35	0.722581	0.453706	0.727273	0.35	0.466667	0.35	0.861538	0.839533	0.651163	0.478053	0.896	0.35	0.772414	0.35	0.811594	0.35	0.854962	0.35
0.617486	0.35	0.729032	0.458229	0.733766	0.35	0.470833	0.35	0.869231	0.841329	0.656977	0.49	0.904	0.35	0.77931	0.35	0.818841	0.35	0.862595	0.35
0.622951	0.35	0.735484	0.461191	0.74026	0.353838	0.475	0.35	0.876923	0.885618	0.662791	0.498496	0.912	0.35	0.786207	0.35	0.826087	0.35	0.870229	0.35
0.628415	0.35	0.741935	0.464964	0.746753	0.362021	0.479167	0.35	0.884615	0.887003	0.668605	0.499756	0.92	0.35	0.793103	0.35	0.833333	0.35	0.877863	0.35
0.63388	0.35	0.748387	0.469754	0.753247	0.363705	0.483333	0.35	0.892308	0.919834	0.674419	0.5	0.928	0.35	0.8	0.35	0.84058	0.35	0.885496	0.35
0.639344	0.35	0.754839	0.47	0.75974	0.386419	0.4875	0.35	0.9	0.923741	0.680233	0.5	0.936	0.35	0.806897	0.35	0.847826	0.35	0.89313	0.35
0.644809	0.35	0.76129	0.47271	0.766234	0.405454	0.491667	0.35	0.907692	0.9477	0.686047	0.5	0.944	0.41202	0.813793	0.35	0.855072	0.35	0.900763	0.35
0.650273	0.35	0.767742	0.473501	0.772727	0.408091	0.495833	0.35	0.915385	0.969445	0.69186	0.5	0.952	0.424431	0.82069	0.35	0.862319	0.35	0.908397	0.35
0.655738	0.35	0.774194	0.498451	0.779221	0.423522	0.5	0.35	0.923077	1.02177	0.697674	0.5	0.96	0.516924	0.827586	0.35	0.869565	0.35	0.916031	0.35
0.661202	0.35	0.780645	0.500898	0.785714	0.432345	0.504167	0.35	0.930769	1.077	0.703488	0.5	0.968	0.54	0.834483	0.35	0.876812	0.35	0.923664	0.35
0.666667	0.35	0.787097	0.509019	0.792208	0.43284	0.508333	0.35	0.938462	1.15143	0.709302	0.501952	0.976	0.550153	0.841379	0.35	0.884058	0.35	0.931298	0.35
0.672131	0.35	0.793548	0.548992	0.798701	0.438934	0.5125	0.35	0.946154	1.26344	0.715116	0.50848	0.984	0.566782	0.848276	0.35	0.891304	0.35	0.938931	0.35
0.677596	0.35	0.8	0.556946	0.805195	0.445889	0.516667	0.35	0.953846	1.26598	0.72093	0.51	0.992	0.67	0.855172	0.35	0.898551	0.35	0.946565	0.35
0.68306	0.35	0.806452	0.574099	0.811688	0.449627	0.520833	0.35	0.961538	1.28421	0.726744	0.531415	1	0.972026	0.862069	0.35	0.905797	0.35	0.954198	0.35
0.688525	0.35	0.812903	0.594666	0.818182	0.455371	0.525	0.35	0.969231	1.33308	0.732558	0.538112			0.868966	0.35	0.913043	0.35	0.961832	0.35
0.693989	0.35	0.819355	0.598117	0.824675	0.457465	0.529167	0.35	0.976923	1.48494	0.738372	0.55			0.875862	0.35	0.92029	0.35	0.969466	0.35
0.699454	0.35	0.825806	0.62	0.831169	0.461191	0.533333	0.35	0.984615	1.77562	0.744186	0.553548			0.882759	0.35	0.927536	0.35	0.977099	0.35
0.704918	0.35	0.832258	0.633904	0.837662	0.469754	0.5375	0.35	0.992308	2.14254	0.75	0.557553			0.889655	0.35	0.934783	0.35	0.984733	0.35
0.710383	0.35	0.83871	0.641213	0.844156	0.473501	0.541667	0.35	1	2.39103	0.755814	0.57			0.896552	0.35	0.942029	0.35	0.992366	0.35
0.715847	0.35	0.845161	0.66171	0.850649	0.485443	0.545833	0.35			0.761628	0.58			0.903448	0.35	0.949275	0.35	1	0.44
0.721311	0.35	0.851613	0.667884	0.857143	0.487977	0.55	0.35			0.767442	0.58			0.910345	0.35	0.956522	0.35
0.726776	0.35	0.858065	0.678975	0.863636	0.491389	0.554167	0.35			0.773256	0.59			0.917241	0.35	0.963768	0.45
0.73224	0.35	0.864516	0.696545	0.87013	0.51342	0.558333	0.35			0.77907	0.6			0.924138	0.35	0.971014	0.49
0.737705	0.35	0.870968	0.728114	0.876623	0.516899	0.5625	0.35			0.784884	0.601491			0.931034	0.35	0.978261	0.53
0.743169	0.35	0.877419	0.748427	0.883117	0.523543	0.566667	0.35			0.790698	0.63			0.937931	0.35	0.985507	0.55
0.748634	0.35	0.883871	0.761805	0.88961	0.532779	0.570833	0.35			0.796512	0.63			0.944828	0.35	0.992754	0.6
0.754098	0.35	0.890323	0.823694	0.896104	0.537764	0.575	0.35			0.802326	0.642346			0.951724	0.35	1	0.6
0.759563	0.35	0.896774	0.841234	0.902597	0.548992	0.579167	0.35			0.80814	0.663106			0.958621	0.44
0.765027	0.35	0.903226	0.857923	0.909091	0.555563	0.583333	0.35			0.813953	0.664323			0.965517	0.46
0.770492	0.35	0.909677	0.859529	0.915584	0.594666	0.5875	0.35			0.819767	0.67			0.972414	0.48
0.775956	0.35	0.916129	0.918974	0.922078	0.596596	0.591667	0.35			0.825581	0.7			0.97931	0.58
0.781421	0.35	0.922581	0.998165	0.928571	0.601523	0.595833	0.35			0.831395	0.701217			0.986207	0.63
0.786885	0.35	0.929032	1.01288	0.935065	0.612031	0.6	0.35			0.837209	0.72027			0.993103	0.63
0.79235	0.35	0.935484	1.01565	0.941558	0.622754	0.604167	0.35			0.843023	0.73067			1	0.73
0.797814	0.35	0.941935	1.0195	0.948052	0.628419	0.608333	0.35			0.848837	0.74
0.803279	0.35	0.948387	1.07978	0.954545	0.629129	0.6125	0.35			0.854651	0.7422
0.808743	0.35	0.954839	1.19606	0.961039	0.630218	0.616667	0.35			0.860465	0.743446
0.814208	0.35	0.96129	1.21136	0.967532	0.647452	0.620833	0.35			0.866279	0.76
0.819672	0.35	0.967742	1.25283	0.974026	0.7893	0.625	0.35			0.872093	0.774244
0.825137	0.35	0.974194	1.43325	0.980519	0.841234	0.629167	0.35			0.877907	0.792347
0.830601	0.35	0.980645	1.76208	0.987013	0.844173	0.633333	0.35			0.883721	0.8
0.836066	0.35	0.987097	1.79688	0.993506	1.15181	0.6375	0.35			0.889535	0.802496
0.84153	0.35	0.993548	1.8	1	1.2616	0.641667	0.35			0.895349	0.808685
0.846995	0.35	1	2.23309			0.645833	0.35			0.901163	0.84
0.852459	0.35					0.65	0.35			0.906977	0.841837
0.857923	0.35					0.654167	0.35			0.912791	1
0.863388	0.35					0.658333	0.35			0.918605	1.0549
0.868852	0.35					0.6625	0.35			0.924419	1.06163
0.874317	0.35					0.666667	0.35			0.930233	1.07066
0.879781	0.35					0.670833	0.35			0.936047	1.07208
0.885246	0.35					0.675	0.35			0.94186	1.07762
0.89071	0.35					0.679167	0.35			0.947674	1.18122
0.896175	0.35					0.683333	0.35			0.953488	1.21175
0.901639	0.35					0.6875	0.35			0.959302	1.24715
0.907104	0.35					0.691667	0.35			0.965116	1.3989
0.912568	0.402374					0.695833	0.35			0.97093	1.43513
0.918033	0.41					0.7	0.35			0.976744	1.45651
0.923497	0.412702					0.704167	0.35			0.982558	1.496
0.928962	0.413609					0.708333	0.35			0.988372	1.5
0.934426	0.445603					0.7125	0.35			0.994186	1.76883
0.939891	0.452891					0.716667	0.35			1	2.00236
0.945355	0.45684					0.720833	0.35
0.95082	0.459694					0.725	0.35
0.956284	0.470761					0.729167	0.35
0.961749	0.473903					0.733333	0.35
0.967213	0.494436					0.7375	0.35
0.972678	0.49519					0.741667	0.35
0.978142	0.497859					0.745833	0.35
0.983607	0.546267					0.75	0.361951
0.989071	0.548721					0.754167	0.377175
0.994536	0.600858					0.758333	0.38287
1	0.858736					0.7625	0.398186
						0.766667	0.425723
						0.770833	0.429407
						0.775	0.45175
						0.779167	0.454366
						0.783333	0.460391
						0.7875	0.472266
						0.791667	0.479371
						0.795833	0.484016
						0.8	0.487742
						0.804167	0.495334
						0.808333	0.510318
						0.8125	0.51442
						0.816667	0.516387
						0.820833	0.51912
						0.825	0.534503
						0.829167	0.543672
						0.833333	0.55219
						0.8375	0.570909
						0.841667	0.586952
						0.845833	0.58848
						0.85	0.605137
						0.854167	0.620725
						0.858333	0.621225
						0.8625	0.63
						0.866667	0.630961
						0.870833	0.633205
						0.875	0.64784
						0.879167	0.649866
						0.883333	0.650611
						0.8875	0.669196
						0.891667	0.674349
						0.895833	0.688186
						0.9	0.7
						0.904167	0.710589
						0.908333	0.734354
						0.9125	0.735997
						0.916667	0.793564
						0.920833	0.793628
						0.925	0.879456
						0.929167	0.914432
						0.933333	0.971399
						0.9375	0.985428
						0.941667	0.987999
						0.945833	1.00907
						0.95	1.03986
						0.954167	1.08165
						0.958333	1.10046
						0.9625	1.12254
						0.966667	1.15161
						0.970833	1.2419
						0.975	1.25201
						0.979167	1.26475
						0.983333	1.3404
						0.9875	1.4415
						0.991667	1.46341
						0.995833	1.4822
						1	1.55301
