# Supplementary material for: Chromosome-associated RNA–protein complexes promote pairing of homologous chromosomes during meiosis in Schizosaccharomyces pombe
Source: Nat Commun. 2019 Dec 6;10:5598. doi: 10.1038/s41467-019-13609-0 (PMC6898681; doi:10.1038/s41467-019-13609-0)
Supplement: Supplementary file 12 — Source Data [file 41467_2019_13609_MOESM12_ESM.zip › 203434_3_data_set_4201428_q0n67g.xlsx]

## Sheet: Fig.s1b
		Cell number
	Dot	Seb1-gfp	Rhn1-gfp
	0	0	0
	1	0	0
	2	15	8
	3	53	38
	4	40	38
	5	12	21
	6	4	6
	Total	124	111
