# Supplementary material for: Chromosome-associated RNA–protein complexes promote pairing of homologous chromosomes during meiosis in Schizosaccharomyces pombe
Source: Nat Commun. 2019 Dec 6;10:5598. doi: 10.1038/s41467-019-13609-0 (PMC6898681; doi:10.1038/s41467-019-13609-0)
Supplement: Supplementary file 12 — Source Data [file 41467_2019_13609_MOESM12_ESM.zip › 203434_3_data_set_4201429_q0n67g (1).xlsx]

## Sheet: Fig1c
	RNA-dots	1	2E	2U	>=3	sum	1	2E	2U	>=3
		Cell number
WT	Exp1	158	21	29	30	238	0.663866	0.0882353	0.121849	0.12605
	Exp2	178	23	17	8	226	0.787611	0.10177	0.0752212	0.0353982
	Exp3	169	16	10	7	202	0.836634	0.0792079	0.049505	0.0346535
						avg	0.762703	0.0897377	0.0821916	0.0653674
						sd	0.0890364	0.0113558	0.0366721	0.0525544
rhn1-	Exp1	21	10	9	39	79	0.265823	0.126582	0.113924	0.493671
	Exp2	65	48	30	90	233	0.27897	0.206009	0.128755	0.386266
	Exp3	65	9	36	75	185	0.351351	0.0486486	0.194595	0.405405
						avg	0.298715	0.12708	0.145758	0.428447
						sd	0.0460562	0.0786811	0.0429389	0.05729
pab2-	Exp1	39	13	18	50	120	0.325	0.108333	0.15	0.416667
	Exp2	20	10	18	52	100	0.2	0.1	0.18	0.52
	Exp3	43	19	37	44	143	0.300699	0.132867	0.258741	0.307692
						avg	0.275233	0.113733	0.196247	0.414786
						sd	0.066277	0.0170861	0.0561617	0.106166
seb1-	Exp1	51	11	20	21	103	0.495146	0.106796	0.194175	0.203883
	Exp2	52	10	24	15	101	0.514851	0.0990099	0.237624	0.148515
	Exp3	68	7	26	9	110	0.618182	0.0636364	0.236364	0.0818182
						avg	0.542726	0.0898141	0.222721	0.144739
						sd	0.066085	0.0230025	0.0247296	0.0611202
ctf1-	Exp1	48	21	25	15	109	0.440367	0.192661	0.229358	0.137615
	Exp2	36	16	15	13	80	0.45	0.2	0.1875	0.1625
	Exp3	75	17	23	12	127	0.590551	0.133858	0.181102	0.0944882
						avg	0.493639	0.175506	0.19932	0.131534
						sd	0.0840662	0.0362544	0.0262094	0.0344112
rmn1-	Exp1	134	15	25	27	201	0.666667	0.0746269	0.124378	0.134328
	Exp2	91	7	17	45	160	0.56875	0.04375	0.10625	0.28125
	Exp3	82	1	13	24	120	0.683333	0.00833333	0.108333	0.2
						avg	0.639583	0.0422367	0.112987	0.205193
						sd	0.0619069	0.0331727	0.00991971	0.0735983
rcd1-	Exp1	185	7	33	8	233	0.793991	0.0300429	0.141631	0.0343348
	Exp2	88	2	10	2	102	0.862745	0.0196078	0.0980392	0.0196078
	Exp3	52	9	5	1	67	0.776119	0.134328	0.0746269	0.0149254
						avg	0.810952	0.0613264	0.104766	0.022956
						sd	0.0457356	0.0634365	0.0340047	0.0101286
nab3-	Exp1	78	8	4	10	100	0.78	0.08	0.04	0.1
	Exp2	59	6	4	4	73	0.808219	0.0821918	0.0547945	0.0547945
	Exp3	64	4	4	0	72	0.888889	0.0555556	0.0555556	0
						avg	0.825703	0.0725824	0.0501167	0.0515982
						sd	0.0565106	0.0147864	0.00876957	0.0500766
