# Supplementary material for: Chromosome-associated RNA–protein complexes promote pairing of homologous chromosomes during meiosis in Schizosaccharomyces pombe
Source: Nat Commun. 2019 Dec 6;10:5598. doi: 10.1038/s41467-019-13609-0 (PMC6898681; doi:10.1038/s41467-019-13609-0)
Supplement: Supplementary file 12 — Source Data [file 41467_2019_13609_MOESM12_ESM.zip › 203434_3_data_set_4201430_q0n67g (1).xlsx]

## Sheet: Fig.5d
		WT sme2 locus			rec12- sme2 locus
		21 cells			33 cells
	T (min)	Paired	Total	%	Paired	Total	%
	5	103	105	0.980952	156	165	0.945455
	10	92	105	0.87619	130	165	0.787879
	15	82	105	0.780952	124	165	0.751515
	20	88	105	0.838095	134	165	0.812121
	25	101	105	0.961905	143	165	0.866667
	30	101	105	0.961905	153	165	0.927273
	35	104	105	0.990476	146	165	0.884848
	40	105	105	1	149	165	0.90303
		WT A55 locus			rec12- A55 locus
		18 cells			31 cells
	T (min)	Paired	Total	%	Paired	Total	%
	5	86	90	0.96	136	155	0.88
	10	70	90	0.777778	64	155	0.414815
	15	52	90	0.577778	49	155	0.318519
	20	64	90	0.711111	61	155	0.392593
	25	54	90	0.6	62	155	0.4
	30	72	90	0.8	59	155	0.377778
	35	68	90	0.755556	64	155	0.414815
	40	76	90	0.844444	70	155	0.45
		WT C24 locus			rec12- C24 locus
		25 cells			17 cells
	T (min)	Paired	Total	%	Paired	Total	%
	5	122	125	0.976	81	85	0.952941
	10	101	125	0.808	38	85	0.447059
	15	91	125	0.725	45	85	0.529412
	20	108	125	0.866667	49	85	0.576471
	25	113	125	0.9	56	85	0.658824
	30	116	125	0.925	52	85	0.611765
	35	122	125	0.975	51	85	0.6
	40	123	125	0.983333	47	85	0.553846
